# Supplementary material for: ADAM17 mediates OSCC development in an orthotopic murine model
Source: Mol Cancer. 2014 Feb 5;13:24. doi: 10.1186/1476-4598-13-24 (PMC3928084; doi:10.1186/1476-4598-13-24)
Supplement: Additional file 2: Table S1 — List of proteins identified by LC-MS/MS at a false discovery rate (FDR) of 1%. Protein abundance was calculated on the basis of the normalized spectral protein intensity (LFQ intensity) given by MaxQuant software. [file 1476-4598-13-24-S2.xls]

## Sheet: Table 1
Table S1. List of proteins identified by LC-MS/MS at a false discovery rate (FDR) of 1%. Protein abundance was calculated on the basis of the normalized spectral protein intensity (LFQ intensity) given by MaxQuant software.
Control_1	Control_2	Control_3	Control_4	Tumor_1	Tumor_2	Tumor_3	Tumor_4	Protein IDs	Majority protein IDs	Protein names	Gene names	Proteins
41294000000	34226000000	20428000000	20961000000	19827000000	19313000000	20237000000	22545000000	P12882;E7EUX8	P12882	Myosin-1	MYH1	2
30456000000	28992000000	20271000000	18507000000	13129000000	13527000000	14451000000	15913000000	Q96A32;H3BPK4;H3BN54;H3BML9	Q96A32;H3BPK4;H3BN54;H3BML9	Myosin regulatory light chain 2, skeletal muscle isoform	MYLPF	4
8672900000	6563400000	3244200000	2925900000	3011600000	2746700000	2952100000	3352000000	P06576;F8VPV9;H0YH81;F8W079;F8W0P7;H0YI37;F8VQY0	P06576;F8VPV9;H0YH81;F8W079	ATP synthase subunit beta, mitochondrial;ATP synthase subunit beta	ATP5B	7
8658000000	9814700000	3919000000	3483500000	3364100000	3137800000	3108800000	3294900000	P07951;Q5TCU8	P07951;Q5TCU8	Tropomyosin beta chain	TPM2	2
6826300000	5177100000	2891600000	3820600000	2722100000	2928500000	2728800000	2685400000	F5GWP8;C9JKY1;C9JK18;C9J826;C9JTX4;C9JPI2	F5GWP8		JUP	6
6792900000	5556200000	4576100000	5800900000	6166100000	5754500000	5011000000	5864300000	Q9Y623	Q9Y623	Myosin-4	MYH4	1
6510300000	5161900000	2826300000	3124900000	3011300000	2858600000	2375200000	2372100000	P05976;P05976-2	P05976;P05976-2	Myosin light chain 1/3, skeletal muscle isoform	MYL1	2
6454700000	6556100000	2678000000	2427100000	2477700000	2333100000	2025500000	2033300000	P63261;F5H0N0;I3L3I4;I3L4N8;I3L1U9;I3L3I0;I3L3R2	P63261;F5H0N0;I3L3I4;I3L4N8;I3L1U9;I3L3I0	Actin, cytoplasmic 2;Actin, cytoplasmic 2, N-terminally processed	ACTG1	7
4856400000	5233800000	5137800000	6212600000	6325500000	6079300000	5892000000	6763400000	P06732	P06732	Creatine kinase M-type	CKM	1
4499200000	4281500000	1317600000	2225500000	1682300000	1513500000	1450800000	1859600000	P25705;A8K092	P25705;A8K092	ATP synthase subunit alpha, mitochondrial;ATP synthase subunit alpha	ATP5A1	2
4124800000	4956900000	1887400000	2076200000	1877700000	1878400000	1594100000	1789300000	P40926;E9PDB2;G3XAL0	P40926;E9PDB2;G3XAL0	Malate dehydrogenase, mitochondrial;Malate dehydrogenase	MDH2	3
3917400000	3539300000	1807500000	1816200000	1285000000	1290100000	1189900000	1367200000	P04075;H3BQN4;H3BPS8;H3BUH7;H3BU78;H3BR04;H3BMQ8;H3BR68;P05062;C9J4K3;Q5T7D5	P04075;H3BQN4;H3BPS8	Fructose-bisphosphate aldolase A;Fructose-bisphosphate aldolase	ALDOA	11
3820000000	2665400000	2062700000	2260800000	2010600000	1894100000	1963900000	1758800000	P08670;B0YJC4;F5H288;B0YJC5;Q5JVS8;P14136-2;P14136;E9PAX3;P14136-3;B4E192;H7C5W5	P08670;B0YJC4;F5H288	Vimentin	VIM	11
3422300000	2530100000	2159300000	2203000000	1812600000	2065600000	1984600000	2248300000	F5H4L2;P12883	F5H4L2;P12883	Myosin-7	MYH7	2
3210100000	2789400000	1078900000	1170700000	989400000	1230200000	845300000	984080000	Q9UKX2;Q567P6;E7EX84;C9JIX4	Q9UKX2	Myosin-2	MYH2	4
3201400000	2351300000	1334200000	1248200000	1236400000	1178500000	1336900000	1727300000	P15924;P15924-2;H7BYR0	P15924;P15924-2	Desmoplakin	DSP	3
3164200000	3053400000	3000100000	3075500000	2104500000	2574600000	2014800000	2064200000	P35609;B2RCS5;H0YGN3;B7Z4P8	P35609;B2RCS5;H0YGN3	Alpha-actinin-2	ACTN2	4
2892500000	2522600000	1559800000	1519800000	1122500000	1310900000	1275200000	1078000000	P17540;D6R998;D6RHV3	P17540	Creatine kinase S-type, mitochondrial	CKMT2	3
2706200000	2171500000	1271300000	1354400000	719690000	723840000	632550000	580020000	P60174;P60174-1;B7Z5D8	P60174;P60174-1;B7Z5D8	Triosephosphate isomerase	TPI1	3
2638800000	2101900000	1150200000	1646100000	1491400000	1451500000	1775400000	1529300000	P68371;F8W813	P68371	Tubulin beta-4B chain	TUBB4B	2
2505500000	2513100000	1819200000	1724600000	2232800000	2337800000	2454200000	2328100000	P09493;D9YZV3;H0YL52;P09493-4;D9YZV2;Q6ZN40;P09493-3;C9IZA2;H0YKP3;P09493-6;P09493-7;H0YNC7;H0YKX5;D9YZV8;H0YL80;H0YL42;H0YK20;D6RGJ6;H0YKZ6;H0YLS7	P09493;D9YZV3;H0YL52;P09493-4;D9YZV2;Q6ZN40;P09493-3;C9IZA2;H0YKP3;P09493-6;P09493-7;H0YNC7;H0YKX5	Tropomyosin alpha-1 chain	TPM1	20
2486200000	2679400000	1630100000	1487800000	1014000000	1088100000	913500000	804410000	P04406;E7EU54	P04406;E7EU54	Glyceraldehyde-3-phosphate dehydrogenase	GAPDH	2
2404200000	2086800000	3319800000	3522700000	2790700000	2675000000	2860100000	2746900000	P17661;E9PBF7;Q16352	P17661	Desmin	DES	3
2289300000	1751600000	728820000	641930000	542620000	519550000	625960000	743900000	P11142;E9PKE3;P11142-2;E9PNE6;E9PN89;A8K7Q2;E9PLF4;E9PK54;E9PQK7;E9PQQ4;E9PPY6;E9PI65;E9PN25;E9PS65;E9PM13;E9PSH5	P11142;E9PKE3;P11142-2;E9PNE6;E9PN89;A8K7Q2	Heat shock cognate 71 kDa protein	HSPA8	16
2280000000	2065400000	2456800000	1912200000	1907500000	1775000000	1670300000	1825200000	P14618;P14618-3;E9PF79;H3BQ34;H3BSU3;H3BT25;H3BU13;H3BQZ3;H3BN34;E7ESY9;P30613;P30613-2	P14618;P14618-3;E9PF79;H3BQ34	Pyruvate kinase isozymes M1/M2;Pyruvate kinase	PKM2	12
2031500000	2045700000	2196000000	2243200000	1868000000	2019300000	2018600000	1967800000	P02545;P02545-3;Q6UYC3;P02545-2;E7EUI9;D6RAQ3;Q3BDU5;Q5TCI8;Q5TCJ4;H0YAB0	P02545;P02545-3;Q6UYC3;P02545-2;E7EUI9;D6RAQ3;Q3BDU5;Q5TCI8;Q5TCJ4	Prelamin-A/C;Lamin-A/C	LMNA	10
1894500000	1682500000	1118000000	1314600000	1323300000	1564600000	1466800000	1914900000	P55072;C9IZA5;C9JUP7	P55072	Transitional endoplasmic reticulum ATPase	VCP	3
1882100000	1894700000	2447700000	2340200000	2438500000	2431500000	2470900000	2502900000	P08238;Q58FF7;Q58FF6;E9PHI1;H0Y6E4;E9PHI2;H0Y5S7;E9PHH7;H0Y598;Q58FG1	P08238	Heat shock protein HSP 90-beta	HSP90AB1	10
1880300000	1840700000	3132200000	3058400000	2967300000	3129600000	2467100000	3031200000	P68104;Q5VTE0;Q6IQ15;F8W6I0;Q5JR01;A6PW80;E7EPH7	P68104;Q5VTE0;Q6IQ15;F8W6I0	Elongation factor 1-alpha 1;Putative elongation factor 1-alpha-like 3;Elongation factor 1-alpha	EEF1A1;EEF1A1P5	7
1869700000	1651300000	2112900000	2075600000	2292100000	2069300000	1692100000	1237800000	P04792;B4DL87;F8WE04;C9J3N8	P04792;B4DL87;F8WE04	Heat shock protein beta-1	HSPB1	4
1619700000	1300100000	950580000	1167100000	1247500000	1422500000	1394400000	1623800000	Q99798;F5H2A5;A2A274;B4DEC3;B4DW08	Q99798;F5H2A5;A2A274;B4DEC3;B4DW08	Aconitate hydratase, mitochondrial	ACO2	5
1616900000	1589100000	869290000	793430000	474670000	531880000	434090000	495900000	P63104;E7EX29;B0AZS6;E7EX24;E7ESK7;H0YB80;B7Z2E6;E7EVZ2;E9PD24;E5RIR4;E5RGE1	P63104;E7EX29;B0AZS6;E7EX24;E7ESK7;H0YB80;B7Z2E6	14-3-3 protein zeta/delta	YWHAZ	11
1613900000	1040400000	1534300000	1695400000	1671800000	1869200000	1799200000	1823800000	P0C0S8;P20671;Q9BTM1;Q96KK5;Q99878;C9JE22;Q9BTM1-2;H0YFX9;F5H4B2;A8MQC5	P0C0S8;P20671;Q9BTM1;Q96KK5;Q99878;C9JE22;Q9BTM1-2;H0YFX9	Histone H2A type 1;Histone H2A type 1-D;Histone H2A.J;Histone H2A type 1-H;Histone H2A type 1-J;Histone H2A	HIST1H2AG;HIST1H2AD;H2AFJ;HIST1H2AH;HIST1H2AJ	10
1501700000	1809100000	1116600000	985380000	1216100000	1341700000	1272200000	1596900000	D3DTL2;P13929;P13929-2;P13929-3;E5RGZ4;E5RG95;E5RI09;E5RJH5;E5RJF2	D3DTL2;P13929;P13929-2;P13929-3;E5RGZ4	Beta-enolase;Enolase	ENO3	9
1465000000	1971900000	395400000	555210000	430040000	391500000	471660000	476650000	Q9Y490;Q5TCU6	Q9Y490;Q5TCU6	Talin-1	TLN1	2
1448400000	1362200000	2180000000	2434400000	2122100000	2131300000	2217200000	2327500000	Q8WZ42-8;Q8WZ42;Q8WZ42-2;Q8WZ42-7;Q8WZ42-4;Q8WZ42-11;Q8WZ42-5;Q8WZ42-9;Q8WZ42-10;Q8WZ42-3;E7ENC6;Q8WZ42-6;H7C1P9	Q8WZ42-8;Q8WZ42;Q8WZ42-2;Q8WZ42-7;Q8WZ42-4;Q8WZ42-11;Q8WZ42-5;Q8WZ42-9;Q8WZ42-10;Q8WZ42-3;E7ENC6	Titin	TTN	13
1387300000	1304500000	1518100000	1474000000	819190000	828520000	834830000	902310000	Q09666;Q8N274;A1A586;E9PLK4;E9PJC6;E9PKR9;E9PJZ0;E9PLZ1;E9PQE3	Q09666	Neuroblast differentiation-associated protein AHNAK	AHNAK	9
1341800000	1339400000	1932200000	1699800000	1173300000	1230100000	1108100000	1182000000	P69905;G3V1N2	P69905;G3V1N2	Hemoglobin subunit alpha	HBA1;HBA2	2
1265800000	990570000	1151800000	1112400000	1127100000	1311600000	871020000	1090200000	P00558;B7Z7A9;B4E1H9;E7ERH5;B4DHM5	P00558;B7Z7A9;B4E1H9;E7ERH5;B4DHM5	Phosphoglycerate kinase 1;Phosphoglycerate kinase	PGK1	5
1265100000	1243200000	1718400000	1342300000	1030000000	1047800000	1091600000	1149400000	P31947;P31947-2	P31947;P31947-2	14-3-3 protein sigma	SFN	2
1159700000	901710000	805860000	1052200000	2030300000	1676600000	1998000000	1971300000	P06733;P06733-2	P06733;P06733-2	Alpha-enolase	ENO1	2
1122100000	1456900000	1631000000	1680900000	1414600000	1556400000	1563600000	1404200000	P62328;Q5T4B6	P62328	Thymosin beta-4;Hematopoietic system regulatory peptide	TMSB4X	2
1071000000	673700000	225480000	871930000	955760000	929530000	1552400000	1529000000	Q15149;Q15149-2;Q15149-3;Q15149-6;Q15149-4;Q15149-5;Q15149-9;Q15149-8;Q15149-7;E9PMV1;H0YDN1;E9PKG0;E9PIA2;E9PQ28	Q15149;Q15149-2;Q15149-3;Q15149-6;Q15149-4;Q15149-5;Q15149-9;Q15149-8;Q15149-7	Plectin	PLEC	14
1016200000	1033800000	1390700000	1563800000	1470600000	1509200000	1528500000	1556900000	P14923	P14923	Junction plakoglobin	JUP	1
988190000	882220000	870840000	652600000	880870000	849060000	890660000	677080000	E7EWS6;G3XAE8;G3XAI7;F8VZY0;Q00872-2;B7ZL09;Q00872;E7ESM5;B7ZL10;F8VZE0;Q00872-3;Q17RR7;B7ZL02;G3V1V7;F5H0G9;F8W1Z9	E7EWS6;G3XAE8;G3XAI7;F8VZY0;Q00872-2;B7ZL09;Q00872;E7ESM5;B7ZL10;F8VZE0;Q00872-3;Q17RR7;B7ZL02;G3V1V7;F5H0G9	Myosin-binding protein C, slow-type	MYBPC1	16
936630000	866500000	485380000	423160000	318280000	311900000	370710000	464580000	Q86TD4;Q86TD4-2;B4DYT9	Q86TD4;Q86TD4-2;B4DYT9	Sarcalumenin	SRL	3
925380000	774820000	287410000	304550000	413100000	354060000	359950000	317710000	P12814-3;P12814;P12814-2;B7TY16;H9KV75;G3V2N5;G3V2W4;H7C5W8;H0YJW3;G3V5M4;H0YJ11;G3V2X9;G3V380;G3V2E8	P12814-3;P12814;P12814-2;B7TY16;H9KV75	Alpha-actinin-1	ACTN1	14
921960000	877530000	1149400000	1078700000	1271900000	1075100000	1314400000	1203400000	P62937;B4DM82;Q567Q0;C9J5S7;F8WE65;F5H284;Q9Y536;A2BFH1;E5RIZ5	P62937;B4DM82;Q567Q0;C9J5S7;F8WE65	Peptidyl-prolyl cis-trans isomerase A;Peptidyl-prolyl cis-trans isomerase	PPIA	9
916090000	1174400000	1636900000	935580000	1016100000	933490000	1256000000	1145300000	B4DR52;Q5QNW6-2;O60814;P57053;P58876;P62807;Q5QNW6;Q93079;Q99877;Q99879;Q99880	B4DR52;Q5QNW6-2;O60814;P57053;P58876;P62807;Q5QNW6;Q93079;Q99877;Q99879;Q99880	Histone H2B;Histone H2B type 1-K;Histone H2B type F-S;Histone H2B type 1-D;Histone H2B type 1-C/E/F/G/I;Histone H2B type 2-F;Histone H2B type 1-H;Histone H2B type 1-N;Histone H2B type 1-M;Histone H2B type 1-L	HIST2H2BF;HIST1H2BK;H2BFS;HIST1H2BD;HIST1H2BC;HIST1H2BH;HIST1H2BN;HIST1H2BM;HIST1H2BL	11
895420000	1925700000	2388500000	989800000	814680000	624520000	900950000	1082900000	P05141	P05141	ADP/ATP translocase 2	SLC25A5	1
863900000	954440000	1147700000	978040000	686820000	766620000	489590000	723900000	P07355-2;P07355;H0YN42;A6NMY6;H0YMU9;H0YMD0;H0YM50;B3KRQ1;H0YKS4;H0YNP5;H0YN28;H0YMM1;H0YMW4;H0YKX9;H0YMT9;H0YLV6;H0YKZ7;H0YKL9;H0YNA0;H0YKV8;H0YMD9;H0YN52;H0YKN4;H0YNB8;H0YLE2	P07355-2;P07355;H0YN42;A6NMY6;H0YMU9;H0YMD0;H0YM50;B3KRQ1;H0YKS4	Annexin A2;Annexin;Putative annexin A2-like protein	ANXA2;ANXA2P2	25
798210000	828790000	988510000	1098200000	1028500000	1011800000	657020000	573390000	Q5T9B7;P00568;H0Y4J6	Q5T9B7;P00568;H0Y4J6	Adenylate kinase isoenzyme 1	AK1	3
793590000	877580000	294670000	289580000	173760000	192600000	188900000	151660000	P50213;H0YL72;P50213-2;B7Z9J8;H0YMU3;H0YLI6;H0YKD0;H0YNF5;H0YM46;H0YM64	P50213;H0YL72;P50213-2;B7Z9J8;H0YMU3	Isocitrate dehydrogenase [NAD] subunit alpha, mitochondrial	IDH3A	10
760290000	842150000	304620000	314640000	260860000	210750000	266240000	247310000	P11217;F5GZH7;P11217-2;E9PMM6	P11217;F5GZH7;P11217-2	Glycogen phosphorylase, muscle form;Phosphorylase	PYGM	4
748080000	1129400000	493250000	476870000	365210000	371590000	442440000	418220000	F5H098;P40925;P40925-2;B9A041;B8ZZ51;C9JF79;C9JRL4;C9JLV6;F8WFC2;C9IZI0	F5H098;P40925;P40925-2;B9A041;B8ZZ51	Malate dehydrogenase;Malate dehydrogenase, cytoplasmic	MDH1	10
730120000	764040000	493260000	410470000	354460000	334880000	359940000	457310000	P37802;Q9UI15;C9J5W6	P37802	Transgelin-2	TAGLN2	3
665010000	523820000	704440000	731390000	848580000	688170000	1015000000	841970000	P13639;B4DPU3;F5H370;B4DMC6	P13639;B4DPU3;F5H370	Elongation factor 2	EEF2	4
626530000	859200000	668670000	727170000	852090000	827880000	938430000	857460000	P07237;E7EPA8;H7BZ94;B4DUA5;F5H8J2;I3L2P8;I3L312;I3L398;H0Y3Z3;I3L4M2;I3NI03;I3L3U6;I3L3P5;I3L0S0;I3L514;I3L1Y5	P07237;E7EPA8;H7BZ94;B4DUA5;F5H8J2;I3L2P8;I3L312;I3L398;H0Y3Z3	Protein disulfide-isomerase	P4HB	16
623520000	620720000	694890000	603090000	797190000	788100000	722640000	717410000	Q13835;Q13835-2	Q13835;Q13835-2	Plakophilin-1	PKP1	2
616160000	580770000	646420000	574230000	425520000	435990000	376710000	401430000	F5GWR5;Q13642-4;Q13642-5;Q13642-1;B7Z5V0;Q5JXI8;B7Z6U8;Q13642;Q5JXI2;Q5JXI3;Q5JXH7;Q5JXH8;Q13642-3;Q5JXH9;Q5JXI0	F5GWR5;Q13642-4;Q13642-5;Q13642-1;B7Z5V0;Q5JXI8;B7Z6U8;Q13642;Q5JXI2;Q5JXI3;Q5JXH7;Q5JXH8;Q13642-3	Four and a half LIM domains protein 1	FHL1	15
610310000	500180000	326260000	386140000	234970000	304560000	280600000	354170000	P10809;E7ESH4;E7EXB4;C9JL25;B7Z712;C9JCQ4;C9JL19;C9J0S9	P10809	60 kDa heat shock protein, mitochondrial	HSPD1	8
609810000	805360000	526920000	537170000	543330000	617370000	446280000	418890000	P35579;P35579-2;H0Y3P4;Q5BKV1;B1AH99;E7ERA5	P35579;P35579-2	Myosin-9	MYH9	6
603630000	566120000	808910000	875350000	964150000	923880000	882330000	883580000	F8WCM3;P45378;P45378-3;A6NN42;P45378-2;P45378-6;A6NE78;P45378-4;P45378-7;P45378-5;F8WA37;C9JZN9;H9KVA2;C9JCA5;F5H276	F8WCM3;P45378;P45378-3;A6NN42;P45378-2;P45378-6;A6NE78;P45378-4;P45378-7;P45378-5;F8WA37;C9JZN9;H9KVA2;C9JCA5	Troponin T, fast skeletal muscle	TNNT3	15
596240000	800010000	245650000	301630000	157740000	271440000	292020000	277430000	P48735;B4DFL2;B4DSZ6;H0YL11	P48735;B4DFL2;B4DSZ6;H0YL11	Isocitrate dehydrogenase [NADP], mitochondrial;Isocitrate dehydrogenase [NADP]	IDH2	4
579450000	452920000	231520000	229820000	202850000	174860000	189800000	155930000	P00338-3;P00338;P00338-4;E9PH51;F5H308;P00338-2;P00338-5;F5GXY2;F5GYU2;F5GXH2;F5H6W8;F5H5J4;F5GZQ4;F5GXU1;F5GWW2;F5GXC7;F5H8H6	P00338-3;P00338;P00338-4;E9PH51;F5H308;P00338-2;P00338-5;F5GXY2;F5GYU2	L-lactate dehydrogenase A chain;L-lactate dehydrogenase	LDHA	17
577210000	622900000	1757600000	1396200000	1126700000	1053100000	1268800000	1258500000	P00505;E7ERW2;B4DY39	P00505;E7ERW2	Aspartate aminotransferase, mitochondrial;Aspartate aminotransferase	GOT2	3
573020000	655190000	450180000	450400000	295400000	310940000	231920000	235930000	P11021;B4DEF7	P11021	78 kDa glucose-regulated protein	HSPA5	2
560240000	649820000	707730000	571270000	576150000	561510000	445400000	470520000	P13804;P13804-2;H0YLU7;H0YK49;H0YNX6;H0YL12;H0YKF0;H0YL83	P13804;P13804-2;H0YLU7;H0YK49;H0YNX6;H0YL12	Electron transfer flavoprotein subunit alpha, mitochondrial	ETFA	8
553670000	501380000	148690000	117460000	99746000	101600000	125110000	162960000	E9PK25;P23528;E9PP50;G3V1A4;E9PQB7;E9PS23;E9PLJ3	E9PK25;P23528;E9PP50;G3V1A4;E9PQB7	Cofilin-1	CFL1	7
535790000	627690000	525460000	610850000	581370000	544990000	542330000	673230000	P05413	P05413	Fatty acid-binding protein, heart	FABP3	1
527600000	432810000	116410000	289840000	285580000	265590000	255540000	310240000	O43707;D6PXK4;E7EV83;F5GXS2;H7C144	O43707;D6PXK4;E7EV83	Alpha-actinin-4	ACTN4	5
526730000	459820000	732180000	637760000	550690000	578610000	540490000	621470000	Q14315;Q14315-2	Q14315;Q14315-2	Filamin-C	FLNC	2
508080000	531790000	329600000	359160000	381170000	383250000	353360000	375980000	Q00610;Q00610-2;P53675;P53675-2;F5H5N6	Q00610;Q00610-2	Clathrin heavy chain 1	CLTC	5
496140000	509560000	595480000	637560000	626690000	638040000	600440000	598140000	Q01469;A8MUU1	Q01469	Fatty acid-binding protein, epidermal	FABP5	2
487100000	483290000	452520000	406520000	272180000	329260000	261550000	444360000	P22626;P22626-2	P22626;P22626-2	Heterogeneous nuclear ribonucleoproteins A2/B1	HNRNPA2B1	2
486380000	323050000	530910000	471080000	393790000	409020000	407660000	421290000	P21333;P21333-2;Q5HY54;A6NDY9;E9PHF0;F8WE98;H0Y5F3;H0Y5C6;H7C2E7	P21333;P21333-2;Q5HY54;A6NDY9	Filamin-A	FLNA	9
486180000	448040000	756910000	846830000	690190000	708500000	670570000	762950000	P10515;H0YDD4;E9PEJ4;F5H7M3;F5H0X9	P10515;H0YDD4;E9PEJ4;F5H7M3	Dihydrolipoyllysine-residue acetyltransferase component of pyruvate dehydrogenase complex, mitochondrial	DLAT	5
481480000	384270000	200410000	216000000	169600000	140050000	134140000	166420000	B7Z6Z4;G3V1V0;G8JLA2;P60660;P60660-2;F8W1R7;F8VZV5;F8VPF3;G3V1Y7;F8W180;F8VZU9;H0YI43;F8VXL3	B7Z6Z4;G3V1V0;G8JLA2;P60660;P60660-2;F8W1R7;F8VZV5;F8VPF3;G3V1Y7;F8W180;F8VZU9	Myosin light polypeptide 6	MYL6	13
443000000	490220000	402180000	421430000	475870000	450760000	380470000	168710000	P47929	P47929	Galectin-7	LGALS7	1
440550000	276070000	119340000	239750000	142770000	113540000	133780000	146350000	P09211;A8MX94	P09211;A8MX94	Glutathione S-transferase P	GSTP1	2
439560000	453310000	576450000	735420000	770720000	693260000	603990000	662350000	P08865;C9J9K3;A6NE09;C9JQR9	P08865;C9J9K3;A6NE09	40S ribosomal protein SA	RPSA;RPSAP58	4
432970000	334460000	515610000	570660000	558470000	523880000	593280000	557560000	P61978-2;P61978;B4DFF1;P61978-3;Q5T6W5;Q5T6W2;Q5T6W1	P61978-2;P61978;B4DFF1;P61978-3;Q5T6W5;Q5T6W2	Heterogeneous nuclear ribonucleoprotein K	HNRNPK	7
425460000	436600000	490830000	513670000	653670000	557720000	566860000	543140000	P07339;H7C469;C9JH19;F8WD96;F8W787;H7C1V0	P07339;H7C469;C9JH19;F8WD96	Cathepsin D;Cathepsin D light chain;Cathepsin D heavy chain	CTSD	6
422140000	453360000	402350000	295500000	291940000	249710000	277480000	227510000	P99999;C9JFR7	P99999;C9JFR7	Cytochrome c	CYCS	2
417760000	437410000	330320000	336660000	53329000	69959000	47010000	43281000	H0YG33;P08107;F5GZ62;F5H1D3;F8VZJ4;E7EP94;Q5SP16;E7EP11	H0YG33;P08107;F5GZ62;F5H1D3;F8VZJ4;E7EP94;Q5SP16	Heat shock 70 kDa protein 1A/1B	HSPA1B;HSPA1A	8
414970000	336380000	489350000	581420000	507190000	500530000	508720000	590590000	P18669;E7EMA8;Q8N0Y7	P18669;E7EMA8	Phosphoglycerate mutase 1	PGAM1	3
408290000	289650000	415870000	498960000	402770000	388780000	433660000	448530000	P11177;P11177-2;P11177-3;C9J634;F8WF02	P11177;P11177-2;P11177-3;C9J634;F8WF02	Pyruvate dehydrogenase E1 component subunit beta, mitochondrial	PDHB	5
405280000	361940000	177790000	137220000	142030000	113200000	142000000	88433000	P28331-2;P28331;P28331-4;E7ENF3;P28331-3;B4DJ81;C9JPQ5;F8WDL5	P28331-2;P28331;P28331-4;E7ENF3;P28331-3;B4DJ81	NADH-ubiquinone oxidoreductase 75 kDa subunit, mitochondrial	NDUFS1	8
398560000	439950000	197720000	220640000	159690000	182220000	148340000	168900000	Q32Q12;P22392-2;P22392;O60361;F6XY72	Q32Q12;P22392-2;P22392	Nucleoside diphosphate kinase;Nucleoside diphosphate kinase B	NME1-NME2;NME2	5
395170000	436900000	620330000	417750000	283420000	364000000	353000000	414400000	P09972;B7Z1N6;B7Z3K7;A8MVZ9;C9J8F3	P09972;B7Z1N6;B7Z3K7;A8MVZ9	Fructose-bisphosphate aldolase C;Fructose-bisphosphate aldolase	ALDOC	5
394710000	375810000	199550000	170090000	109020000	152310000	162620000	188350000	P17174;B7Z7E9;B7Z1I2	P17174;B7Z7E9;B7Z1I2	Aspartate aminotransferase, cytoplasmic;Aspartate aminotransferase	GOT1	3
382750000	344140000	237160000	242840000	204960000	208050000	191010000	236970000	P14625;E9PEX3;Q96GW1;H0YIV0;Q58FF3;F8W026	P14625;E9PEX3	Endoplasmin	HSP90B1	6
382150000	368880000	593350000	447300000	542000000	480680000	475320000	485500000	P06748;P06748-2;P06748-3;E5RI98;E5RGW4	P06748;P06748-2;P06748-3	Nucleophosmin	NPM1	5
364130000	516550000	289020000	273650000	308600000	321250000	423850000	192970000	P15090;E5RIR0;P02689;E5RH45	P15090;E5RIR0	Fatty acid-binding protein, adipocyte	FABP4	4
363720000	290330000	168330000	135320000	107050000	140600000	106160000	131900000	P55060;P55060-3;F8W904;B4DUC5;E7EPX1;B4DM67;P55060-2	P55060;P55060-3;F8W904;B4DUC5;E7EPX1;B4DM67	Exportin-2	CSE1L	7
361900000	310600000	382960000	642530000	577840000	530320000	688080000	529330000	P62258;P62258-2;I3L3T1;B4DJF2;I3L0W5	P62258;P62258-2	14-3-3 protein epsilon	YWHAE	5
360600000	270320000	396770000	353090000	341840000	341310000	290480000	340260000	E9PCR7;Q02218;E9PDF2;Q02218-2;F5H801;E9PFG7;Q02218-3;Q9ULD0;Q9ULD0-2;Q9ULD0-3;C9J4G7	E9PCR7;Q02218;E9PDF2;Q02218-2;F5H801;E9PFG7	2-oxoglutarate dehydrogenase, mitochondrial	OGDH	11
358580000	348910000	139570000	139270000	146840000	128070000	142540000	156200000	P60842;B4DKP9;B4E102;I3L3H2;I3L2M0	P60842	Eukaryotic initiation factor 4A-I	EIF4A1	5
351480000	361020000	856340000	677800000	626310000	679040000	573690000	587030000	P05387;H0YDD8	P05387;H0YDD8	60S acidic ribosomal protein P2	RPLP2	2
344620000	217310000	418940000	261510000	211230000	335450000	223280000	288520000	P31930	P31930	Cytochrome b-c1 complex subunit 1, mitochondrial	UQCRC1	1
337990000	428960000	124470000	140690000	131740000	115110000	122700000	143500000	Q06830	Q06830	Peroxiredoxin-1	PRDX1	1
337510000	327190000	727570000	444460000	289530000	439880000	446780000	540100000	P07900-2;P07900;Q86U12;Q14568;G3V2J8;Q58FG0	P07900-2;P07900;Q86U12	Heat shock protein HSP 90-alpha	HSP90AA1	6
335210000	283440000	618570000	605050000	605010000	586510000	572810000	607040000	P08559-4;P08559;P08559-2;P08559-3;Q5JPU3;P29803;Q5JPU1;Q5JPT9;Q5JPU0	P08559-4;P08559;P08559-2;P08559-3	Pyruvate dehydrogenase E1 component subunit alpha, somatic form, mitochondrial	PDHA1	9
335120000	313970000	137730000	132110000	152750000	132840000	114570000	109790000	P26641;B4DTG2;B4DUP0;E7EMT2	P26641;B4DTG2;B4DUP0;E7EMT2	Elongation factor 1-gamma	EEF1G	4
332170000	285460000	371290000	462610000	332140000	353750000	342240000	390740000	P30044;P30044-2;A6NG06;A6NC19	P30044;P30044-2;A6NG06	Peroxiredoxin-5, mitochondrial	PRDX5	4
331290000	321410000	232140000	248810000	181000000	205950000	200780000	225740000	Q5VU66;P06753-2;Q5VU72;Q5VU59;Q5VU61;D6R904;Q8NAG3;Q5VU63	Q5VU66;P06753-2;Q5VU72;Q5VU59;Q5VU61;D6R904;Q8NAG3		TPM3	8
329100000	273170000	498130000	490940000	439320000	353850000	349620000	364120000	P61604;B8ZZL8;B8ZZ54	P61604;B8ZZL8;B8ZZ54	10 kDa heat shock protein, mitochondrial	HSPE1	3
325440000	190490000	195760000	189570000	221070000	195890000	192160000	178340000	P21796;C9JI87	P21796;C9JI87	Voltage-dependent anion-selective channel protein 1	VDAC1	2
319280000	318020000	70927000	92487000	64780000	77486000	54754000	87492000	P38646;B7Z4V2;F5H3L8;H0YBG6;D6RJI2;D6RA73;H0Y8S0	P38646;B7Z4V2;F5H3L8	Stress-70 protein, mitochondrial	HSPA9	7
311770000	298400000	194450000	221580000	180260000	175850000	160460000	143120000	O75112-7;O75112-2;O75112;F5H0C2;O75112-3;F2Z2S6;F2Z394	O75112-7;O75112-2;O75112;F5H0C2;O75112-3	LIM domain-binding protein 3	LDB3	7
311070000	369180000	219710000	207370000	144790000	125870000	143210000	141690000	Q13813;F8W7K3;Q13813-3;A6NG51;Q13813-2;B4DGT1;A6NN88	Q13813;F8W7K3;Q13813-3;A6NG51;Q13813-2	Spectrin alpha chain, brain	SPTAN1	7
308380000	308190000	169720000	185800000	163420000	195810000	186060000	212210000	Q15365	Q15365	Poly(rC)-binding protein 1	PCBP1	1
298670000	196500000	251250000	171280000	249730000	242170000	282490000	240030000	P08237;P08237-2;F8VP00;F8VZQ1;F8VNX2;F8VX13;F8VSL1;F8VVE3;F8VZI0;F8VYK8;F8VTQ3;F8VUB8;F8VW30;F8VSF7;F8W1J8;H0YHB8	P08237;P08237-2	6-phosphofructokinase, muscle type	PFKM	16
294500000	301580000	135270000	159520000	74992000	88069000	110980000	106420000	P36952;P36952-2;C9JLM5	P36952;P36952-2	Serpin B5	SERPINB5	3
286240000	327350000	669110000	724910000	540350000	573840000	545230000	559540000	P30086;B4DRT4	P30086;B4DRT4	Phosphatidylethanolamine-binding protein 1;Hippocampal cholinergic neurostimulating peptide	PEBP1	2
278420000	243990000	191400000	190020000	186230000	227580000	244200000	276700000	O75489;E9PS48;B4DFM8;G3V194;E9PKL8	O75489	NADH dehydrogenase [ubiquinone] iron-sulfur protein 3, mitochondrial	NDUFS3	5
272150000	234890000	96395000	91372000	85908000	101940000	72862000	76967000	O14983;O14983-2;B3KY17;Q8N3X5;H3BTW4;H3BVB2;H3BTF1;H3BUT9	O14983;O14983-2;B3KY17;Q8N3X5	Sarcoplasmic/endoplasmic reticulum calcium ATPase 1	ATP2A1	8
268800000	208870000	150210000	236900000	105690000	111500000	96235000	101220000	O75390;B4DJV2;H0YH82;F8W4S1;F8W1S4;F8VPA1;F8VPF9;F8VX68;F8VRP1;F8VRI6;F8VWQ5;H0YIC4;F8VX07;F8VZK9;F8VTT8;F8VR34;F8VVF6;F8W642	O75390;B4DJV2	Citrate synthase, mitochondrial;Citrate synthase	CS	18
250740000	165400000	187940000	190190000	167050000	185070000	151940000	187030000	P07737;I3L3D5	P07737;I3L3D5	Profilin-1	PFN1	2
248450000	302900000	546080000	470590000	439670000	507100000	530560000	477660000	P02511;E9PR44;E9PJL7;E9PRA8;E9PNH7;E9PS12;E9PRS4;H0YCW8	P02511;E9PR44;E9PJL7;E9PRA8;E9PNH7	Alpha-crystallin B chain	CRYAB	8
247010000	264800000	227540000	159830000	160200000	211470000	196530000	210920000	Q05639	Q05639	Elongation factor 1-alpha 2	EEF1A2	1
245620000	198100000	91095000	72099000	98134000	76654000	94551000	73964000	P49821;G3V0I5;P49821-2;B4DE93;E7ETQ4;H0YE81;E9PLC6;H0YD04;E9PMX3;E9PQP1;E9PJL9;E9PPR0;E9PPD6	P49821;G3V0I5;P49821-2;B4DE93;E7ETQ4;H0YE81	NADH dehydrogenase [ubiquinone] flavoprotein 1, mitochondrial	NDUFV1	13
238460000	194390000	113410000	93712000	93822000	90067000	82538000	95677000	P09622;B4DT69;F5H4I0;E9PEX6;B4DHG0;F2Z2E3;F8WDM5	P09622;B4DT69;F5H4I0;E9PEX6;B4DHG0	Dihydrolipoyl dehydrogenase, mitochondrial;Dihydrolipoyl dehydrogenase	DLD	7
238420000	176870000	74167000	69945000	67798000	59670000	83630000	61165000	P24821;E9PC84;P24821-3;F5H7V9;P24821-6;E7EVS8;F5H5D6	P24821;E9PC84;P24821-3;F5H7V9;P24821-6	Tenascin	TNC	7
237720000	210950000	330060000	385740000	245630000	264690000	259680000	285450000	F8WCL5;F8WCP0;P20929;H0Y786;F8WCL6;H7BZD5;H0Y3P5;Q96MF8;B7Z6B9;H7C2B3;H7C2Z5;H0YFG5	F8WCL5;F8WCP0;P20929	Nebulin	NEB	12
236660000	257640000	136950000	134290000	81490000	78705000	98526000	103780000	P30153;B4DDF7;F5H3X9;E9PH38;B4E1Q0;P30154-2;P30154-3;P30154;F8W8G1;A8MY67;E7EUF3;H0YDG7;C9J9C1	P30153;B4DDF7;F5H3X9;E9PH38	Serine/threonine-protein phosphatase 2A 65 kDa regulatory subunit A alpha isoform	PPP2R1A	13
236480000	199160000	172070000	162540000	217200000	213730000	245760000	216430000	P63244;D6RAC2;D6REE5;H0Y8W2;D6RHH4;D6R9L0;H0YAM7;D6R9Z1;H0YAF8;D6RFX4;D6RFZ9;D6RBD0;E9PD14;D6RAU2;H0Y8R5;D6RF23;D6R909;D6RGK8;D6RHJ5;H0Y9P0;D6RDI0	P63244;D6RAC2;D6REE5;H0Y8W2;D6RHH4;D6R9L0;H0YAM7;D6R9Z1;H0YAF8;D6RFX4	Guanine nucleotide-binding protein subunit beta-2-like 1	GNB2L1	21
235670000	181070000	343580000	341710000	349840000	372300000	284230000	293080000	P25398	P25398	40S ribosomal protein S12	RPS12	1
231560000	230050000	293150000	267000000	242190000	408630000	252330000	210370000	P05388;F8VWS0;Q3B7A4;Q8NHW5;F8VU65;G3V210;F8VPE8;F8VW21;F8VRK7;F8VQY6;F8VZS0;F8VS58;F8VWV4;F8W1K8	P05388;F8VWS0;Q3B7A4;Q8NHW5;F8VU65;G3V210;F8VPE8;F8VW21;F8VRK7;F8VQY6;F8VZS0;F8VS58;F8VWV4	60S acidic ribosomal protein P0;60S acidic ribosomal protein P0-like	RPLP0;RPLP0P6	14
228990000	199470000	282360000	303080000	282150000	275670000	295820000	256230000	P09382;F8WEI7	P09382	Galectin-1	LGALS1	2
225020000	212440000	123590000	122870000	231390000	175530000	252030000	298100000	P07195;A8MW50;C9J7H8;F5H793;P07864;Q6ZMR3;F5H245;G3XAP5;F5H155;F5H5G7	P07195;A8MW50;C9J7H8;F5H793	L-lactate dehydrogenase B chain;L-lactate dehydrogenase	LDHB	10
223790000	213410000	265430000	297540000	212360000	242190000	239090000	248720000	P48047;H7C0C1;H7C068;H7C086	P48047	ATP synthase subunit O, mitochondrial	ATP5O	4
222570000	162930000	272670000	238950000	196420000	199120000	158690000	166680000	P13535	P13535	Myosin-8	MYH8	1
220660000	102890000	82870000	174000000	113810000	83962000	101110000	105680000	P38117-2;P38117	P38117-2;P38117	Electron transfer flavoprotein subunit beta	ETFB	2
219270000	207420000	122690000	113440000	88818000	76064000	74313000	88927000	P30101;G5EA52;B3KQT9;F5H119	P30101;G5EA52;B3KQT9;F5H119	Protein disulfide-isomerase A3	PDIA3	4
214880000	184030000	200730000	306830000	274840000	311920000	249020000	297200000	P07858;F5H2P9;B4DMY4;E9PQM1;E9PSG5;E9PLY3;E9PHZ5;E9PNL5;E9PKQ7;E9PKD0;E9PCB3;E9PJ67;E9PR54;E9PS78;E9PL32	P07858;F5H2P9;B4DMY4	Cathepsin B;Cathepsin B light chain;Cathepsin B heavy chain	CTSB	15
211780000	177680000	199460000	296700000	273480000	267070000	250860000	246940000	B5MDF5;P62826;F5H018;B4DV51;H0YFC6	B5MDF5;P62826;F5H018;B4DV51	GTP-binding nuclear protein Ran	RAN	5
211710000	235890000	232830000	257200000	304530000	317650000	283200000	356650000	P50454;B4DN87;E9PPV6;E9PR70;E9PKH2;E9PMI5;E9PK86;E9PNX1;E9PRS3;E9PIG2;E9PJH8;E9PQ34;E9PLA6;H0YEP8	P50454;B4DN87;E9PPV6;E9PR70;E9PKH2	Serpin H1	SERPINH1	14
210940000	188220000	160480000	252100000	263670000	287230000	214130000	252670000	Q00839;Q00839-2;B3KX72;Q5RI18	Q00839;Q00839-2;B3KX72	Heterogeneous nuclear ribonucleoprotein U	HNRNPU	4
203620000	230460000	259880000	271420000	312390000	251510000	268580000	233310000	P26038	P26038	Moesin	MSN	1
197080000	239790000	286650000	272070000	367500000	383300000	332410000	389320000	P68366;A8MUB1;C9JJQ8;C9JQ00;C9JEV8;C9JDL2	P68366;A8MUB1	Tubulin alpha-4A chain	TUBA4A	6
193490000	216580000	264430000	259510000	193750000	182140000	207050000	38075000	P49411;H3BNU3	P49411	Elongation factor Tu, mitochondrial	TUFM	2
192880000	140590000	185310000	134370000	128000000	127020000	107390000	100750000	Q99497	Q99497	Protein DJ-1	PARK7	1
191840000	233120000	136330000	120340000	158830000	137980000	185760000	217130000	Q13885;Q9BVA1;F5H8C9	Q13885;Q9BVA1;F5H8C9	Tubulin beta-2A chain;Tubulin beta-2B chain	TUBB2A;TUBB2B	3
191480000	202660000	197290000	214000000	250090000	236080000	261740000	248400000	P28330	P28330	Long-chain specific acyl-CoA dehydrogenase, mitochondrial	ACADL	1
188590000	0	0	0	47259000	0	43645000	66399000	P04179;P04179-2;B3KUK2;F5GYZ5;F5H4R2;B4E3K9;F5H3C5;G8JLJ2	P04179;P04179-2;B3KUK2;F5GYZ5;F5H4R2;B4E3K9;F5H3C5;G8JLJ2	Superoxide dismutase [Mn], mitochondrial;Superoxide dismutase	SOD2	8
188350000	51846000	0	0	28610000	26984000	25586000	28600000	P04083;Q5T3N1;Q5T3N0	P04083;Q5T3N1	Annexin A1;Annexin	ANXA1	3
186610000	181680000	445820000	467060000	432560000	440480000	334010000	284890000	Q14103;Q14103-3;D6RAF8;Q14103-2;B4DTC3;Q14103-4;H7BXN2;H0Y8G5;H0YA96;D6RF44;D6RBQ9;D6RD83;F5H6R6	Q14103;Q14103-3;D6RAF8;Q14103-2;B4DTC3;Q14103-4;H7BXN2;H0Y8G5;H0YA96;D6RF44;D6RBQ9;D6RD83	Heterogeneous nuclear ribonucleoprotein D0	HNRNPD	13
185880000	181890000	131360000	166090000	119550000	157780000	147730000	193190000	P05091;E7EUE5;F8W0A9;F8VXI5;F8VP50;P00352;H0Y4S2;Q5SYQ8;Q5SYQ9;Q5SYQ7	P05091;E7EUE5;F8W0A9;F8VXI5	Aldehyde dehydrogenase, mitochondrial	ALDH2	10
182770000	164740000	80900000	135990000	71934000	81956000	69934000	55632000	P08758;D6RBL5;E7ENQ5;D6RBE9;E9PHT9;D6RCN3	P08758;D6RBL5;E7ENQ5;D6RBE9	Annexin A5;Annexin	ANXA5	6
181070000	321150000	317760000	236370000	378090000	352560000	300210000	306290000	P61981;B4DHC4;B4DE78	P61981;B4DHC4;B4DE78	14-3-3 protein gamma;14-3-3 protein gamma, N-terminally processed	YWHAG	3
178300000	223330000	158830000	158700000	228180000	191630000	214230000	153220000	Q9P2R7;Q9P2R7-2;F5GXC8;F5H5G8;Q5T9Q5;F5H5Q7;Q5T9Q8	Q9P2R7;Q9P2R7-2;F5GXC8;F5H5G8;Q5T9Q5;F5H5Q7	Succinyl-CoA ligase [ADP-forming] subunit beta, mitochondrial	SUCLA2	7
177250000	158590000	66001000	90804000	57929000	73256000	54394000	79482000	E9PRY8;P29692-2;P29692;E9PK01;F8W934;P29692-3;E9PI39;E9PQ49;E9PL12;E9PPR1;E9PBQ9;H0YCK7;E9PIZ1;E9PMW7;E9PQZ1;E9PL71;E9PK06;E9PN91;E9PK72;H0YE72;H0YE58;E9PKK3;E9PQC9;E9PJD0;E9PNW6	E9PRY8;P29692-2;P29692;E9PK01;F8W934;P29692-3;E9PI39;E9PQ49;E9PL12;E9PPR1;E9PBQ9;H0YCK7;E9PIZ1;E9PMW7;E9PQZ1;E9PL71	Elongation factor 1-delta	EEF1D	25
175760000	162810000	281510000	340930000	258550000	276320000	213550000	278740000	P22314;B4DDE4;Q5JRR6;Q5JRS0;Q5JRR9;Q5JRS2;Q5JRS3;Q5JRS1	P22314;B4DDE4	Ubiquitin-like modifier-activating enzyme 1	UBA1	8
174360000	186320000	196730000	235980000	211800000	219990000	243600000	232450000	P18206;P18206-2;F5H7T3;G8JLL3;Q5JQ13;B4DTM7;P18206-3	P18206;P18206-2;F5H7T3;G8JLL3;Q5JQ13	Vinculin	VCL	7
172670000	183820000	136680000	113420000	125010000	120420000	126470000	117270000	P07437;F8VW92;F8VYX6;Q5JP53;F8VUJ7;Q5ST81;E7EWR1;E9PBJ4;F5H894;A6NKZ8;CON__ENSEMBL:ENSBTAP00000025008;Q9H4B7	P07437;F8VW92;F8VYX6;Q5JP53;F8VUJ7;Q5ST81;E7EWR1;E9PBJ4	Tubulin beta chain	TUBB	12
172520000	127450000	168060000	248350000	239250000	252180000	202630000	239820000	E7EPA7;P29401;B4E022;B3KSI4;E9PFF2;F8W888;F8WAX4	E7EPA7;P29401;B4E022;B3KSI4	Transketolase	TKT	7
172230000	198220000	185650000	182850000	270010000	260930000	292300000	267980000	P62805	P62805	Histone H4	HIST1H4A	1
172120000	196010000	152310000	94888000	173240000	179450000	146030000	156960000	G8JLB6;P31943;E9PCY7;H0YB39;D6RBM0;D6RIU0;E5RGV0;H0YBD7;D6RIH9;D6RJ04;D6RDU3;D6RIT2;D6RFM3;D6R9T0;D6RAM1;E7EQJ0;H0YBG7;E7EN40;E5RGH4;H0YAQ2;D6RDL0;D6RF17;D6R9D3;E5RJ94	G8JLB6;P31943;E9PCY7;H0YB39;D6RBM0;D6RIU0;E5RGV0	Heterogeneous nuclear ribonucleoprotein H;Heterogeneous nuclear ribonucleoprotein H, N-terminally processed	HNRNPH1	24
170460000	202690000	95899000	138070000	148280000	152130000	152510000	161430000	P14174	P14174	Macrophage migration inhibitory factor	MIF	1
170260000	301240000	103350000	147940000	118720000	106450000	99253000	19736000	P19338;E7EX81;H7BY16;Q9BQ02	P19338;E7EX81;H7BY16	Nucleolin	NCL	4
167760000	128260000	222460000	291160000	277660000	291310000	216000000	251160000	P51991-2;E7ERJ4;E7EWI9;P51991;H7C1J8	P51991-2;E7ERJ4;E7EWI9;P51991	Heterogeneous nuclear ribonucleoprotein A3	HNRNPA3	5
158970000	124390000	139050000	108370000	133160000	126190000	113070000	88013000	E7EQ40;B1AK88;P47756;P47756-2;B1AK87;B1AK85;F6USW4;F6Q0E3	E7EQ40;B1AK88;P47756;P47756-2;B1AK87;B1AK85;F6USW4	F-actin-capping protein subunit beta	CAPZB	8
154620000	195310000	139550000	118880000	115960000	129970000	129260000	128530000	A8MX12;P52179;P52179-2	A8MX12;P52179;P52179-2	Myomesin-1	MYOM1	3
154550000	148090000	105830000	92965000	68703000	72323000	71014000	65443000	P58107	P58107	Epiplakin	EPPK1	1
154250000	177960000	376410000	450970000	352280000	381510000	440090000	402700000	B1AVU8;F8W6Z6;P07602-3;C9JIZ6;P07602-2;P07602;F5H0X6;Q5BJH1	B1AVU8;F8W6Z6;P07602-3;C9JIZ6;P07602-2;P07602;F5H0X6;Q5BJH1	Proactivator polypeptide;Saposin-A;Saposin-B-Val;Saposin-B;Saposin-C;Saposin-D	PSAP	8
152860000	259500000	55088000	62166000	80713000	82053000	58018000	59491000	P02751-15;P02751-7;P02751;P02751-3;E9PE77;F8W7G7;P02751-5;P02751-6;E7ERA1;P02751-11;P02751-8;P02751-13;P02751-14;P02751-9;P02751-10;P02751-4;P02751-12;H0Y7Z1;E9PG29;P02751-2;H0Y4K8	P02751-15;P02751-7;P02751;P02751-3;E9PE77;F8W7G7;P02751-5;P02751-6;E7ERA1;P02751-11;P02751-8;P02751-13;P02751-14;P02751-9;P02751-10;P02751-4;P02751-12	Fibronectin;Anastellin;Ugl-Y1;Ugl-Y2;Ugl-Y3	FN1	21
152860000	129630000	310620000	293520000	216060000	233290000	280180000	239920000	O75369-8;O75369;O75369-9;O75369-2;O75369-3;O75369-6;O75369-7;E7EN95;O75369-4;O75369-5;H7C5L4;Q8WXT3	O75369-8;O75369;O75369-9;O75369-2;O75369-3;O75369-6;O75369-7;E7EN95;O75369-4;O75369-5	Filamin-B	FLNB	12
152780000	139160000	192110000	168010000	194130000	193470000	195370000	202860000	P05109	P05109	Protein S100-A8	S100A8	1
152690000	84702000	281410000	392270000	402430000	540810000	395890000	314330000	P30041	P30041	Peroxiredoxin-6	PRDX6	1
152680000	151290000	161250000	159850000	141830000	169470000	124610000	142500000	Q01082;Q01082-2;Q01082-3;F8W6C1	Q01082;Q01082-2;Q01082-3	Spectrin beta chain, brain 1	SPTBN1	4
148780000	167450000	115440000	97520000	109600000	94507000	98351000	106960000	Q6NZI2;B3KRY5;Q6NZI2-2;Q6NZI2-3	Q6NZI2;B3KRY5;Q6NZI2-2	Polymerase I and transcript release factor	PTRF	4
147810000	188080000	114460000	71565000	72961000	84873000	90452000	104640000	Q5T8R1;P46439;Q5T8Q9	Q5T8R1;P46439;Q5T8Q9	Glutathione S-transferase Mu 5	GSTM5	3
147500000	138980000	113460000	72515000	92041000	131790000	92596000	85325000	P62979;P0CG48;F5H041;F5H7K6;Q96C32;P0CG47;F5GXK7;F5H747;F5H388;B4DV12;F5H7Y5;F5H265;F5H2Z3;F5GYU3;P62987;F5H6Q2;F5H4D8;F5GZ39	P62979;P0CG48;F5H041;F5H7K6;Q96C32;P0CG47;F5GXK7;F5H747;F5H388;B4DV12;F5H7Y5;F5H265;F5H2Z3;F5GYU3;P62987;F5H6Q2;F5H4D8	Ubiquitin-40S ribosomal protein S27a;Ubiquitin;40S ribosomal protein S27a;Polyubiquitin-C;Ubiquitin;Polyubiquitin-B;Ubiquitin;Ubiquitin-60S ribosomal protein L40;Ubiquitin;60S ribosomal protein L40	RPS27A;UBC;UBB;UBA52	18
147270000	66357000	167550000	185040000	193040000	187360000	177770000	197550000	P61088;F8VSD4;F8VV71;F8VQQ8;F8VZ29;Q5JXB2	P61088;F8VSD4;F8VV71;F8VQQ8;F8VZ29	Ubiquitin-conjugating enzyme E2 N	UBE2N	6
145720000	107470000	142210000	137620000	134840000	170420000	111930000	138520000	P07954;P07954-2	P07954;P07954-2	Fumarate hydratase, mitochondrial	FH	2
145670000	155330000	72362000	84783000	82991000	71745000	59720000	44249000	P63241-2;P63241;I3L504;I3L397;Q6IS14;Q9GZV4;C9J4W5;C9J7B5;F8WCJ1	P63241-2;P63241;I3L504;I3L397;Q6IS14	Eukaryotic translation initiation factor 5A-1;Eukaryotic translation initiation factor 5A-1-like	EIF5A;EIF5AL1	9
145580000	171100000	204390000	159790000	185520000	180530000	160280000	175110000	Q9Y446;E9PK71;E9PKC4;E9PRW6;E9PJR7;E9PQ15;H0YEY5	Q9Y446	Plakophilin-3	PKP3	7
144280000	118870000	170270000	165180000	114340000	118950000	113550000	120650000	P21912	P21912	Succinate dehydrogenase [ubiquinone] iron-sulfur subunit, mitochondrial	SDHB	1
143330000	132080000	35594000	39621000	50934000	38337000	47772000	36994000	P35232;C9JW96;E9PCW0;E7ESE2;C9JZ20;B4DY47;D6RBK0	P35232;C9JW96;E9PCW0;E7ESE2;C9JZ20;B4DY47	Prohibitin	PHB	7
141100000	117780000	67003000	76268000	67116000	59300000	67157000	68084000	P61158;B4DXW1;F5H3P5;B4DTI0;Q9P1U1;Q9P1U1-2;F8WE84;F8WEW2;Q9P1U1-3;C9IZN3;Q9C0K3;H7C4J1	P61158;B4DXW1;F5H3P5	Actin-related protein 3	ACTR3	12
140350000	138970000	161440000	128450000	153940000	170390000	136270000	148120000	P30050;P30050-2	P30050;P30050-2	60S ribosomal protein L12	RPL12	2
140150000	162620000	238530000	198790000	195740000	198320000	159890000	175350000	P13797;B7Z6M1;B4DGB4;F8W8D8;H7C4N2;B4DI60;Q14651;C9JAM8;F2Z2Z9	P13797;B7Z6M1;B4DGB4;F8W8D8	Plastin-3	PLS3	9
139640000	145880000	223250000	193790000	174810000	173380000	187070000	166060000	P00813;F5GWI4;F5GXW0;F5GYD4	P00813;F5GWI4;F5GXW0	Adenosine deaminase	ADA	4
138290000	140820000	61911000	46366000	53759000	60300000	33233000	38431000	P52272;P52272-2;Q59ES8;F5H7Z1	P52272;P52272-2;Q59ES8	Heterogeneous nuclear ribonucleoprotein M	HNRNPM	4
138180000	107510000	161200000	148680000	150300000	174500000	133940000	155160000	P02585;C9J7T9	P02585;C9J7T9	Troponin C, skeletal muscle	TNNC2	2
137760000	96019000	42903000	37230000	32205000	35661000	26181000	31968000	P63313;CON__P21752	P63313	Thymosin beta-10	TMSB10	2
137420000	133020000	103520000	0	168530000	171990000	662590000	378880000	F8VQ10;Q13838-2;Q13838;Q5STU3;H0Y7G4;H0Y7X6;F8VZL8;F6WLT2;B4DP52;E9PP12;F6UJC5;F6TRA5;F6UN21;F6S4E6;H0Y557;H0Y800;B4DIJ6;F6R6M7;F6QYI9;F6V772;H0YCC6;H0Y6G9;H0Y4V8;H0Y6N8;H0Y400;F8W0J0;E7EMX2;F6S2B7;F6U6E2;F6QWI5;H0Y6Y9;H0Y6J9	F8VQ10;Q13838-2;Q13838;Q5STU3;H0Y7G4;H0Y7X6;F8VZL8;F6WLT2;B4DP52;E9PP12;F6UJC5;F6TRA5;F6UN21;F6S4E6;H0Y557;H0Y800	Spliceosome RNA helicase DDX39B	DDX39B;BAT1	32
137180000	107360000	167540000	145510000	242790000	170820000	168010000	164410000	E7EUC7;Q16851;Q16851-2;C9JNZ1;C9JQU9;C9JVG3;C9JWG0;C9JUW1;C9JTZ5	E7EUC7;Q16851;Q16851-2	UTP--glucose-1-phosphate uridylyltransferase	UGP2	9
136460000	124390000	83993000	105970000	71858000	93401000	59447000	83209000	Q15084-2;B5MCQ5;F8WA83;Q15084;B7Z254	Q15084-2;B5MCQ5;F8WA83;Q15084;B7Z254	Protein disulfide-isomerase A6	PDIA6	5
135760000	141880000	116350000	187480000	172530000	154850000	176420000	153160000	P23396;E9PL09;H0YEU2;E9PPU1;E9PL45;H0YCJ7;F2Z2S8;H0YF32;E9PK82;E9PJH4;E9PSF4;E9PQ96;E9PQX2;H0YES8	P23396;E9PL09;H0YEU2;E9PPU1;E9PL45;H0YCJ7;F2Z2S8	40S ribosomal protein S3	RPS3	14
135080000	150890000	340080000	222920000	243620000	236530000	154530000	191290000	P22695;H3BRG4;H3BSJ9;H3BP04	P22695;H3BRG4;H3BSJ9	Cytochrome b-c1 complex subunit 2, mitochondrial	UQCRC2	4
134310000	143400000	52296000	41704000	24718000	28263000	40051000	40062000	P31946;P31946-2;Q4VY19;Q4VY20	P31946;P31946-2	14-3-3 protein beta/alpha;14-3-3 protein beta/alpha, N-terminally processed	YWHAB	4
132770000	178140000	245520000	305790000	179250000	208890000	255620000	301560000	Q16555;B4DR31;Q8NAN9;Q14194-2;Q14194;E9PD68;E5RFU4	Q16555;B4DR31	Dihydropyrimidinase-related protein 2	DPYSL2	7
130760000	144650000	105190000	72060000	61834000	53159000	55307000	67197000	O00299	O00299	Chloride intracellular channel protein 1	CLIC1	1
129240000	89670000	156640000	156040000	229380000	235440000	277100000	240240000	P09429;Q5T7C6;Q5T7C4;B2RPK0;Q5T7C0	P09429;Q5T7C6;Q5T7C4;B2RPK0	High mobility group protein B1;Putative high mobility group protein B1-like 1	HMGB1;HMGB1P1	5
128780000	105770000	113100000	79417000	118890000	94960000	76451000	84724000	P14854	P14854	Cytochrome c oxidase subunit 6B1	COX6B1	1
127390000	129650000	109160000	102720000	91235000	65999000	76484000	50567000	P52565;A8MXW0	P52565;A8MXW0	Rho GDP-dissociation inhibitor 1	ARHGDIA	2
127370000	171180000	182090000	199480000	127440000	143950000	125160000	126670000	O00151	O00151	PDZ and LIM domain protein 1	PDLIM1	1
123660000	137800000	230770000	223370000	186780000	180240000	226110000	204050000	Q9UKX3;B4DFX9	Q9UKX3	Myosin-13	MYH13	2
123220000	68815000	46057000	31669000	53854000	50449000	43330000	64859000	P23246;P23246-2;H0Y9K7;H0Y9U2	P23246;P23246-2	Splicing factor, proline- and glutamine-rich	SFPQ	4
122620000	145210000	144940000	206170000	163870000	175950000	138430000	164120000	P40939;B4DYP2;H0YFD6	P40939	Trifunctional enzyme subunit alpha, mitochondrial;Long-chain enoyl-CoA hydratase;Long chain 3-hydroxyacyl-CoA dehydrogenase	HADHA	3
122430000	112110000	162790000	168530000	142670000	107020000	105100000	114720000	Q9NR31;B4DQ19;Q5SQT8;E9PBN0;H0Y5E8;D6RAA2	Q9NR31;B4DQ19;Q5SQT8;E9PBN0;H0Y5E8;D6RAA2	GTP-binding protein SAR1a	SAR1A;SAR1B	6
119730000	116610000	130420000	63904000	44813000	51223000	61548000	66917000	Q9UJZ1;B4E1K7;F2Z2I8	Q9UJZ1;B4E1K7	Stomatin-like protein 2	STOML2	3
119360000	140300000	138880000	134260000	171150000	169090000	135690000	144470000	O75306;B7Z9L2;F5H5P7	O75306;B7Z9L2	NADH dehydrogenase [ubiquinone] iron-sulfur protein 2, mitochondrial	NDUFS2	3
119050000	89092000	54691000	44272000	43330000	44891000	32603000	36048000	E7EU23;P50395;P50395-2;Q5SX87;E9PFL7;Q5SX91;Q5SX90;Q5SX86	E7EU23;P50395;P50395-2;Q5SX87	Rab GDP dissociation inhibitor beta	GDI2	8
116700000	125290000	174300000	188540000	196170000	237450000	185850000	172250000	Q01518;F5H6Z3;Q5T0R1;Q5T0R2;Q5T0R3;Q5T0R4;Q5T0R5;Q5T0R6;Q5T0R7	Q01518;F5H6Z3;Q5T0R1;Q5T0R2;Q5T0R3;Q5T0R4;Q5T0R5;Q5T0R6;Q5T0R7	Adenylyl cyclase-associated protein 1;Adenylyl cyclase-associated protein	CAP1	9
116240000	117530000	113320000	115480000	120650000	106590000	131850000	112710000	P49773;D6RD60;D6RE99;D6REP8;D6RC06	P49773;D6RD60;D6RE99;D6REP8;D6RC06	Histidine triad nucleotide-binding protein 1	HINT1	5
116140000	30777000	72419000	0	49629000	38019000	43612000	42035000	P55809;E9PDW2;B7Z528;Q9BYC2;H0YGE8	P55809;E9PDW2;B7Z528	Succinyl-CoA:3-ketoacid-coenzyme A transferase 1, mitochondrial	OXCT1	5
111000000	121630000	0	0	38035000	52630000	56445000	42453000	Q08188;E7ERY7	Q08188	Protein-glutamine gamma-glutamyltransferase E;Protein-glutamine gamma-glutamyltransferase E 50 kDa catalytic chain;Protein-glutamine gamma-glutamyltransferase E 27 kDa non-catalytic chain	TGM3	2
110910000	0	0	0	69111000	59738000	35667000	41729000	P13807;P13807-2;B7Z806;F5H1N8;F5H3S3	P13807;P13807-2;B7Z806;F5H1N8	Glycogen [starch] synthase, muscle	GYS1	5
110790000	93563000	46208000	41244000	58840000	60498000	55763000	63534000	P48643;E9PCA1;E7EWW2;B7ZAR1;E7ENZ3;B4DYD8;D6RIZ7;H0Y914	P48643;E9PCA1;E7EWW2;B7ZAR1;E7ENZ3;B4DYD8	T-complex protein 1 subunit epsilon	CCT5	8
109940000	233730000	153540000	200000000	303770000	254080000	391090000	335580000	P62269;Q5GGW2	P62269	40S ribosomal protein S18	RPS18	2
109820000	88156000	188020000	202380000	213430000	201390000	205510000	201520000	P27797;B4E2Y9	P27797;B4E2Y9	Calreticulin	CALR	2
109610000	114370000	90361000	103690000	122420000	121020000	108460000	126830000	Q16658;B3KTM9;H7BYX5;C9JFC0;C9JPH9	Q16658	Fascin	FSCN1	5
109510000	66399000	198420000	180490000	270640000	245950000	375010000	299290000	Q6ZMU5;Q6ZMU5-2	Q6ZMU5	Tripartite motif-containing protein 72	TRIM72	2
106370000	105790000	48996000	46220000	45822000	49919000	47048000	61237000	A6NIV8;P48788	A6NIV8;P48788	Troponin I, fast skeletal muscle	TNNI2	2
106360000	121190000	88573000	12209000	59900000	36775000	52550000	29638000	P62857	P62857	40S ribosomal protein S28	RPS28	1
103470000	30722000	113570000	0	128050000	154180000	170470000	24700000	P22528;E7ETD7	P22528;E7ETD7	Cornifin-B	SPRR1B	2
102400000	122220000	112480000	137390000	89111000	103940000	105900000	136670000	P35754	P35754	Glutaredoxin-1	GLRX	1
102050000	87540000	0	0	78946000	91738000	60526000	59958000	Q99623;F5GY37;B4DP75;B4DW05;F5GWA7;F5H3X6;F5H0C5;F5H0S4;F5H2D2	Q99623;F5GY37;B4DP75;B4DW05;F5GWA7;F5H3X6	Prohibitin-2	PHB2	9
100900000	105480000	67482000	82156000	81077000	122850000	87609000	99957000	O60662;O60662-2;E9PBE3	O60662;O60662-2	Kelch repeat and BTB domain-containing protein 10	KBTBD10	3
99742000	76968000	139030000	99177000	71186000	81319000	51534000	70173000	O60506;O60506-2;F6UXX1	O60506;O60506-2;F6UXX1	Heterogeneous nuclear ribonucleoprotein Q	SYNCRIP	3
98294000	97233000	158450000	133550000	115660000	103840000	85522000	105630000	P36871;F5H857;P36871-2;B4DPV0	P36871;F5H857;P36871-2;B4DPV0	Phosphoglucomutase-1	PGM1	4
97554000	114660000	103710000	100990000	71986000	64199000	77035000	68753000	P49327;F5H0D4	P49327	Fatty acid synthase;[Acyl-carrier-protein] S-acetyltransferase;[Acyl-carrier-protein] S-malonyltransferase;3-oxoacyl-[acyl-carrier-protein] synthase;3-oxoacyl-[acyl-carrier-protein] reductase;3-hydroxypalmitoyl-[acyl-carrier-protein] dehydratase;Enoyl-[acyl-carrier-protein] reductase;Oleoyl-[acyl-carrier-protein] hydrolase	FASN	2
97490000	133480000	272350000	275730000	289160000	293610000	315860000	286060000	P27348;B4DMT8;E9PG15	P27348;B4DMT8;E9PG15	14-3-3 protein theta	YWHAQ	3
97323000	85560000	145400000	201330000	160640000	175360000	169310000	200880000	P23284	P23284	Peptidyl-prolyl cis-trans isomerase B	PPIB	1
97305000	92721000	147790000	122260000	119320000	149790000	98176000	120240000	P55084;B4E2W0;B5MD38;F5GZQ3;C9JE81;C9JEY0;C9K0M0	P55084;B4E2W0;B5MD38;F5GZQ3	Trifunctional enzyme subunit beta, mitochondrial;3-ketoacyl-CoA thiolase	HADHB	7
97301000	73414000	80654000	64226000	37975000	51207000	45284000	45978000	P08708;P0CW22;H0YK46;H0YN88;H0YN73	P08708;P0CW22;H0YK46;H0YN88	40S ribosomal protein S17;40S ribosomal protein S17-like	RPS17;RPS17L	5
96081000	78463000	91845000	81369000	101020000	159520000	73207000	47041000	P15121;E9PCX2;E9PEF9	P15121;E9PCX2	Aldose reductase	AKR1B1	3
95637000	60740000	41499000	0	83481000	60169000	58646000	69897000	H3BPE7;P35637;P35637-2;B4DR70	H3BPE7;P35637;P35637-2;B4DR70	RNA-binding protein FUS	FUS	4
94878000	67970000	46633000	45995000	58042000	64334000	70379000	62863000	P49368;P49368-2;B4DUR8;Q5SZX6;E9PRC8;E9PQ35;Q5SZW8;Q5SZX9;E9PM09	P49368;P49368-2;B4DUR8	T-complex protein 1 subunit gamma	CCT3	9
93764000	93171000	148150000	134490000	104070000	129340000	116000000	153620000	P40121;B4DU58;B8ZZS7;E7ENU9;B8ZZL6;H7C0X8	P40121;B4DU58;B8ZZS7;E7ENU9;B8ZZL6	Macrophage-capping protein	CAPG	6
93465000	65856000	60200000	46485000	90825000	74803000	81956000	100900000	Q71U36;G3V1U9;F8VXZ4;F8VQQ4	Q71U36;G3V1U9;F8VXZ4	Tubulin alpha-1A chain	TUBA1A	4
92996000	60263000	54587000	80586000	0	0	133740000	0	P46782	P46782	40S ribosomal protein S5;40S ribosomal protein S5, N-terminally processed	RPS5	1
92402000	53675000	108920000	93094000	106110000	107990000	106890000	58337000	P00367;F5GYQ4;F8WA20;B4DGN5;B3KV55;P49448;H0YFJ0	P00367;F5GYQ4;F8WA20;B4DGN5;B3KV55;P49448;H0YFJ0	Glutamate dehydrogenase 1, mitochondrial;Glutamate dehydrogenase;Glutamate dehydrogenase 2, mitochondrial	GLUD1;GLUD2	7
92330000	90685000	105700000	85582000	93423000	88050000	71731000	61728000	E7EPT4;P19404	E7EPT4;P19404	NADH dehydrogenase [ubiquinone] flavoprotein 2, mitochondrial	NDUFV2	2
90854000	96158000	47437000	33093000	25324000	23589000	34507000	35119000	P61247;D6RAT0;D6RG13;D6RB09;H0Y9Y4;E9PFI5;H0Y8L7;F5H4F9;D6R9B6;D6RAS7;D6RED7;D6RGE0	P61247;D6RAT0;D6RG13;D6RB09;H0Y9Y4;E9PFI5;H0Y8L7;F5H4F9;D6R9B6;D6RAS7	40S ribosomal protein S3a	RPS3A	12
89608000	74811000	96196000	105870000	129910000	169800000	142420000	105410000	Q15366-2;Q15366;Q15366-3;Q15366-5;Q15366-4;B4DXP5;F8VZX2;G3V0E8;B4DLC0;H3BRU6;B4DRD7;F8VXH9;F8W0G4;F8VRG9;F8VWQ4;F8W1G6;P57721;P57721-4;E9PFP8;H9KV40;P57721-5;P57721-3;P57721-2;H3BND9;F8VRH0;H3BSS4;F8VTZ0;H3BSP4	Q15366-2;Q15366;Q15366-3;Q15366-5;Q15366-4;B4DXP5;F8VZX2;G3V0E8;B4DLC0;H3BRU6;B4DRD7;F8VXH9;F8W0G4;F8VRG9;F8VWQ4;F8W1G6	Poly(rC)-binding protein 2	PCBP2	28
89366000	66732000	93360000	65277000	80573000	74987000	124190000	59678000	P60985;P60985-2	P60985;P60985-2	Keratinocyte differentiation-associated protein	KRTDAP	2
89123000	51797000	30952000	29827000	35022000	34994000	34217000	9078800	P12829;I3L1K6;I3L532;I3L4B1;I3L3U1	P12829;I3L1K6;I3L532;I3L4B1	Myosin light chain 4	MYL4	5
89044000	122700000	30147000	60524000	41391000	46407000	40999000	30595000	P19105;O14950	P19105;O14950	Myosin regulatory light chain 12A;Myosin regulatory light chain 12B	MYL12A;MYL12B	2
89005000	101310000	138340000	131160000	145590000	98736000	104330000	119430000	P11940;E7ERJ7;E7EQV3;P11940-2;Q9H361;E5RJB9;H0YAR2;H0YBQ4;E5RH24;H0YB75;H0YAS6;H0YB86;H0YAS7;E5RGH3;Q4VXU2;H3BNY3;H3BPI5;H0YBN4;H0YAP2;E5RHG7;Q4VY17;E5RFD8;E5RGC4;Q96DU9;Q5JQF8;H0YAW6;H0YC10;E5RJM8	P11940;E7ERJ7;E7EQV3;P11940-2	Polyadenylate-binding protein 1	PABPC1	28
88957000	81046000	143410000	108080000	133210000	100410000	104150000	120860000	Q14204;H0YJ21	Q14204	Cytoplasmic dynein 1 heavy chain 1	DYNC1H1	2
88917000	107090000	114710000	117060000	100080000	117420000	112640000	105960000	P34932;F5H3R0;Q9BUK9	P34932;F5H3R0	Heat shock 70 kDa protein 4	HSPA4	3
88739000	105590000	111780000	115750000	100220000	107440000	107770000	107070000	P17844;E7ETL9	P17844;E7ETL9	Probable ATP-dependent RNA helicase DDX5	DDX5	2
87665000	76368000	80679000	85700000	90511000	82985000	91410000	93427000	P50461	P50461	Cysteine and glycine-rich protein 3	CSRP3	1
87079000	61644000	73144000	67375000	103260000	102160000	77149000	87141000	Q07955;Q07955-2;Q07955-3	Q07955;Q07955-2;Q07955-3	Serine/arginine-rich splicing factor 1	SRSF1	3
86985000	100450000	81693000	120500000	113320000	108290000	79950000	107100000	P42224;P42224-2;D2KFR9;E7EPD2;E7ENM1;E9PH66;H0YG89;H7BZB5;H7BZ88	P42224;P42224-2	Signal transducer and activator of transcription 1-alpha/beta	STAT1	9
86489000	87277000	250520000	223400000	291300000	248170000	185670000	174310000	P12277;E7EUJ8;H0YJG0;G3V4N7;G3V461;H0YJK0	P12277;E7EUJ8;H0YJG0	Creatine kinase B-type	CKB	6
86213000	85779000	128310000	127390000	77897000	84181000	119810000	136240000	Q99729-2;D6RBZ0;Q99729-3;D6RD18;D6R9P3;Q99729;Q99729-4	Q99729-2;D6RBZ0;Q99729-3;D6RD18;D6R9P3;Q99729;Q99729-4	Heterogeneous nuclear ribonucleoprotein A/B	HNRNPAB	7
85731000	87825000	67272000	73642000	85067000	78188000	74001000	94460000	E9PF41;P61160;G3V1L8;F5H6T1	E9PF41;P61160;G3V1L8;F5H6T1	Actin-related protein 2	ACTR2	4
84257000	65427000	77961000	70077000	134090000	101190000	76239000	74845000	P13489;E9PIM9;E9PLZ3;E9PMJ3;H0YCR7;E9PIK5;E9PMN0;E9PMA9;E9PMI1;E9PR82	P13489;E9PIM9;E9PLZ3;E9PMJ3	Ribonuclease inhibitor	RNH1	10
82520000	94277000	125060000	120900000	147190000	138950000	176860000	156890000	P31949	P31949	Protein S100-A11	S100A11	1
82468000	190760000	95106000	125110000	167870000	132230000	186910000	221780000	P09651-2;P09651;F8W1S7;F8W6I7;F8VRQ1;F8VSB5;F8VXY0;P09651-3;Q32P51;F8VZ49;H0YH80;F8VTQ5;F8W646;F8VYN5	P09651-2;P09651;F8W1S7;F8W6I7;F8VRQ1;F8VSB5;F8VXY0;P09651-3;Q32P51;F8VZ49;H0YH80;F8VTQ5	Heterogeneous nuclear ribonucleoprotein A1;Heterogeneous nuclear ribonucleoprotein A1-like 2	HNRNPA1;HNRNPA1L2	14
82407000	109250000	76372000	94232000	220140000	115430000	183600000	106080000	O75083;O75083-3;D6RD66;B4DY05;H7C4D6	O75083;O75083-3;D6RD66	WD repeat-containing protein 1	WDR1	5
81932000	51737000	64274000	67614000	58876000	66733000	57074000	54790000	C9JWM7;F8WCF6;P59998;H7C0A3;E7ETI0;F8WDD7;F6TTL5;F8WE39;F8WDW3	C9JWM7;F8WCF6;P59998;H7C0A3;E7ETI0;F8WDD7;F6TTL5	Actin-related protein 2/3 complex subunit 4	ARPC4;ARPC4-TTLL3	9
81273000	76334000	106240000	113860000	97794000	104600000	70433000	84956000	P62879;E7EP32;C9JXA5;C9JIS1;C9JZN1;Q9HAV0;B3KPU1;H7C5J5;C9JD14	P62879;E7EP32;C9JXA5;C9JIS1;C9JZN1;Q9HAV0	Guanine nucleotide-binding protein G(I)/G(S)/G(T) subunit beta-2;Guanine nucleotide-binding protein subunit beta-4	GNB2;GNB4	9
81222000	50576000	54068000	70535000	41553000	51085000	36483000	46137000	P37837;F2Z393;E9PKI8;E9PM01	P37837;F2Z393	Transaldolase	TALDO1	4
80611000	93534000	35902000	37086000	67707000	79849000	81394000	78811000	Q9UQ80;F8VTY8;H0Y3X3;F8VRZ3;F8VR77;F8W0A3;H0YIN7;F8VZ69	Q9UQ80;F8VTY8;H0Y3X3;F8VRZ3;F8VR77	Proliferation-associated protein 2G4	PA2G4	8
79189000	66422000	137120000	126100000	154420000	147510000	130740000	127110000	Q9BXN1;C9JGC9;Q5TBF2	Q9BXN1;C9JGC9;Q5TBF2	Asporin	ASPN	3
78866000	79941000	27356000	30339000	19683000	26438000	21234000	20212000	Q5SZ07;P51858;Q5SZ08;A8K8G0;B7Z525	Q5SZ07;P51858;Q5SZ08;A8K8G0;B7Z525	Hepatoma-derived growth factor	HDGF	5
77763000	66844000	91123000	87046000	69159000	74097000	52773000	69758000	P04259;F5H6G5	P04259;F5H6G5	Keratin, type II cytoskeletal 6B	KRT6B	2
76859000	68309000	70890000	0	60386000	66845000	0	126460000	P62701;A6NH36;Q8TD47;P22090;C9JEH7;C9JQ55	P62701;A6NH36	40S ribosomal protein S4, X isoform	RPS4X	6
76274000	57275000	88968000	74256000	144810000	141030000	131230000	108620000	P32926	P32926	Desmoglein-3	DSG3	1
75609000	72540000	111220000	108740000	63164000	61320000	32782000	35585000	P19971;C9JGI3;H9KVA0	P19971;C9JGI3;H9KVA0	Thymidine phosphorylase	TYMP	3
74912000	68161000	97134000	131190000	86595000	76236000	51010000	63912000	P62913;P62913-2;Q5VVC8;Q5VVC9	P62913;P62913-2	60S ribosomal protein L11	RPL11	4
74790000	102530000	148890000	116760000	134350000	137590000	99785000	119950000	P62140;E7ETD8;C9JP48;C9J9S3	P62140;E7ETD8;C9JP48;C9J9S3	Serine/threonine-protein phosphatase PP1-beta catalytic subunit;Serine/threonine-protein phosphatase	PPP1CB	4
74739000	74590000	66545000	65241000	90488000	94764000	78451000	112840000	P61204;P84077;F5H423;F5H3A6;B7ZB63;F5H0C7;H0YGG7	P61204;P84077;F5H423;F5H3A6;B7ZB63	ADP-ribosylation factor 3;ADP-ribosylation factor 1	ARF3;ARF1	7
74528000	72518000	71451000	83032000	69092000	109970000	88321000	97393000	Q99832;B8ZZC9;Q99832-3;Q99832-4;F5GZK5;B7Z1C9;Q99832-2;F8WAM2;F8WBP8	Q99832;B8ZZC9;Q99832-3;Q99832-4;F5GZK5;B7Z1C9;Q99832-2	T-complex protein 1 subunit eta	CCT7	9
74259000	54018000	98250000	110750000	104830000	98074000	94761000	74786000	Q9UBF9;B4DT68;Q9UBF9-2	Q9UBF9;B4DT68;Q9UBF9-2	Myotilin	MYOT	3
74220000	67897000	34393000	58485000	24131000	34525000	31213000	36700000	Q16363;Q16363-2;H0YAP9	Q16363;Q16363-2	Laminin subunit alpha-4	LAMA4	3
73987000	56001000	31904000	31149000	23722000	21726000	19689000	30723000	P06702	P06702	Protein S100-A9	S100A9	1
73740000	68790000	400220000	328640000	408890000	636410000	294390000	283230000	P67775;P62714;E5RHC1;H0YC23;E7ESG8;E5RHP4;E5RFI3;H0YBN9	P67775;P62714	Serine/threonine-protein phosphatase 2A catalytic subunit alpha isoform;Serine/threonine-protein phosphatase 2A catalytic subunit beta isoform	PPP2CA;PPP2CB	8
73575000	78009000	59964000	51066000	69840000	61118000	76632000	66700000	P42765	P42765	3-ketoacyl-CoA thiolase, mitochondrial	ACAA2	1
72767000	98469000	45603000	32905000	28450000	31749000	21630000	27152000	Q9NZN4;F5H559;F5GXL2;B4DNU6;B7ZAY3;B4DE23	Q9NZN4;F5H559;F5GXL2;B4DNU6	EH domain-containing protein 2	EHD2	6
71996000	63185000	41322000	54905000	47470000	49365000	42932000	46988000	P06744;P06744-2;Q59F85	P06744;P06744-2	Glucose-6-phosphate isomerase	GPI	3
71943000	68846000	95419000	81472000	71332000	68946000	69456000	79277000	P39019	P39019	40S ribosomal protein S19	RPS19	1
71901000	75855000	106450000	133650000	96919000	115820000	89243000	94227000	Q13283;F8W7N6;F5H4D6;E5RIZ6;E5RJU8;Q5HYE9;E5RH42;E5RIF8;E5RI46;E5RH00;D6RB17;D6RAC7;D6RGJ4;D6RBW8;D6RE13;D6RBR0;D6REX8;D6RBM9;D6R9A4;D6R9X5	Q13283	Ras GTPase-activating protein-binding protein 1	G3BP1	20
71835000	31436000	36887000	35509000	54822000	62204000	63541000	23801000	P17980;E9PM69;E9PKD5;E9PMD8;E9PN50;E9PS45;E9PLG2	P17980;E9PM69;E9PKD5;E9PMD8;E9PN50	26S protease regulatory subunit 6A	PSMC3	7
71601000	70298000	35032000	38943000	59751000	56816000	55942000	25535000	P07910;G3V2Q1;P07910-2;G3V4C1;P07910-4;B2R603;B4DY08;G3V4W0;G3V576;G3V575;G3V555;B4DSU6;G3V251;G3V3K6;G3V5X6;Q569J8;G3V4M8;O60812;P07910-3;G3V2H6;G3V2D6;G8JL89;G3V5V7	P07910;G3V2Q1;P07910-2;G3V4C1;P07910-4;B2R603;B4DY08;G3V4W0;G3V576;G3V575;G3V555;B4DSU6;G3V251;G3V3K6;G3V5X6;Q569J8;G3V4M8	Heterogeneous nuclear ribonucleoproteins C1/C2	HNRNPC;HNRPC	23
71009000	78484000	89098000	63465000	83738000	70100000	67994000	71950000	P50990;G5E9B2;B4DEM7;B4DQH4;H7C4C8	P50990;G5E9B2;B4DEM7;B4DQH4	T-complex protein 1 subunit theta	CCT8	5
69818000	66141000	102000000	69186000	92000000	82644000	79371000	74726000	P36957;B7Z5W8;Q86SW4;G3V3F0;G3V5M3;H0YJF9	P36957;B7Z5W8;Q86SW4	Dihydrolipoyllysine-residue succinyltransferase component of 2-oxoglutarate dehydrogenase complex, mitochondrial	DLST	6
69135000	60890000	66038000	44713000	38958000	40410000	26859000	36756000	Q13509;A8K854;G3V2A3;G3V2N6;G3V3R4;G3V2R8;G3V5W4;G3V3W7;G3V3J6;G3V542	Q13509;A8K854	Tubulin beta-3 chain	TUBB3	10
68767000	66758000	53672000	75639000	57068000	68862000	91237000	87186000	Q13162;H7C3T4	Q13162;H7C3T4	Peroxiredoxin-4	PRDX4	2
67973000	93619000	0	0	0	0	28843000	50172000	P09104;B7Z2X9;F5H0C8;F5GZ30;F5GWQ3;F5H5U1;F5H1C3	P09104;B7Z2X9;F5H0C8	Gamma-enolase;Enolase	ENO2	7
67958000	83667000	52618000	38750000	32494000	41276000	36179000	40724000	E7EWS7;P68036;B4DDG1	E7EWS7;P68036;B4DDG1	Ubiquitin-conjugating enzyme E2 L3	UBE2L3	3
67775000	54184000	51404000	46935000	35956000	41921000	54818000	63834000	P41250;H7C443	P41250	Glycine--tRNA ligase	GARS	2
67684000	35395000	45528000	35839000	43906000	50559000	52190000	48539000	Q9Y281;G3V5P4;F8WDN3;G3V2U0	Q9Y281;G3V5P4	Cofilin-2	CFL2	4
67412000	59184000	38879000	43099000	31558000	31885000	29790000	0	O00217;E9PPW7;E9PKH6;F8W9K7;E9PN51	O00217;E9PPW7;E9PKH6;F8W9K7;E9PN51	NADH dehydrogenase [ubiquinone] iron-sulfur protein 8, mitochondrial	NDUFS8	5
67345000	61756000	26036000	24402000	26767000	29991000	34810000	29104000	Q9NP98	Q9NP98	Myozenin-1	MYOZ1	1
67028000	81773000	22618000	27327000	32880000	15915000	31622000	19517000	P14866;A6NIT8;B4DPK8;B4DVF8	P14866;A6NIT8	Heterogeneous nuclear ribonucleoprotein L	HNRNPL	4
66747000	80092000	94709000	81019000	64057000	62683000	68803000	72903000	O43837;O43837-2;O43837-3;E9PGU4	O43837;O43837-2	Isocitrate dehydrogenase [NAD] subunit beta, mitochondrial	IDH3B	4
66735000	73467000	66842000	47730000	28400000	36447000	27307000	34774000	P10599;B1ALW1	P10599;B1ALW1	Thioredoxin	TXN	2
66580000	73937000	95964000	78646000	159580000	124380000	179960000	76271000	Q13200;F5GZ16;E7EW34;E9PCS3;H0Y305;H7C1H2;C9JPC0;H7C2Q3;F8WBS8	Q13200;F5GZ16;E7EW34;E9PCS3;H0Y305	26S proteasome non-ATPase regulatory subunit 2	PSMD2	9
65752000	59097000	39214000	70857000	75899000	49524000	56325000	64234000	P26599-3;P26599-2;P26599;A6NLN1	P26599-3;P26599-2;P26599	Polypyrimidine tract-binding protein 1	PTBP1	4
65382000	58915000	81215000	95411000	81736000	96172000	96216000	63834000	P14314;P14314-2	P14314;P14314-2	Glucosidase 2 subunit beta	PRKCSH	2
64822000	82279000	122620000	142520000	105040000	162810000	83431000	93007000	Q15185;B4DP11;B4DP21;B4DHP2;B4DDC6	Q15185;B4DP11;B4DP21;B4DHP2	Prostaglandin E synthase 3	PTGES3	5
62751000	57536000	72201000	91831000	81073000	98290000	106500000	85621000	Q16698;B7Z6B8;E5RFV2;E5RJG7;E5RJD2;E5RID6	Q16698;B7Z6B8;E5RFV2;E5RJG7;E5RJD2	2,4-dienoyl-CoA reductase, mitochondrial	DECR1	6
62750000	47875000	43961000	44645000	30058000	41302000	35934000	33688000	P62081;B5MCP9	P62081;B5MCP9	40S ribosomal protein S7	RPS7	2
62074000	59823000	91118000	101980000	125840000	86527000	130020000	118530000	O15143;F8WCG3;C9J6C8;C9JFG9;C9JQM8;C9JEY1;C9J4Z7;C9K057;C9JBJ7;C9JTT6;F8WEB3;C9JM51;F8VXW2	O15143;F8WCG3;C9J6C8;C9JFG9;C9JQM8;C9JEY1;C9J4Z7;C9K057;C9JBJ7	Actin-related protein 2/3 complex subunit 1B	ARPC1B	13
61468000	39022000	74933000	46120000	47218000	45273000	71478000	59248000	P52209;B4DQJ8;F5H7U0;F5H0L3;B4DV68	P52209;B4DQJ8;F5H7U0;F5H0L3	6-phosphogluconate dehydrogenase, decarboxylating	PGD	5
61210000	62699000	83755000	96502000	92381000	100400000	67109000	81573000	P13796;Q5TBN3;B4DUA0;Q5TBN5	P13796	Plastin-2	LCP1	4
60655000	66096000	28090000	31995000	70651000	73017000	70547000	62805000	P16152;A8MTM1;E9PQ63;B4DFK7	P16152;A8MTM1;E9PQ63;B4DFK7	Carbonyl reductase [NADPH] 1	CBR1	4
60119000	62022000	89645000	103480000	62985000	69698000	61164000	74000000	O14949	O14949	Cytochrome b-c1 complex subunit 8	UQCRQ	1
60113000	0	0	0	0	0	0	0	P28066;B4E2V4	P28066;B4E2V4	Proteasome subunit alpha type-5	PSMA5	2
59717000	78694000	66541000	43596000	79374000	58695000	77371000	68523000	Q08380;B4DVE1;B4DI70	Q08380;B4DVE1;B4DI70	Galectin-3-binding protein	LGALS3BP	3
59633000	54985000	22327000	31989000	66256000	65581000	77880000	58024000	P68032;P62736;P63267;F5H1C1;B4DUI8;E9PG30;F6QUT6;F6UVQ4;C9JFL5;B8ZZJ2;F8WB63	P68032;P62736;P63267;F5H1C1;B4DUI8;E9PG30	Actin, alpha cardiac muscle 1;Actin, aortic smooth muscle;Actin, gamma-enteric smooth muscle	ACTC1;ACTA2;ACTG2	11
59511000	46603000	30021000	4183500	0	0	19953000	19307000	Q16821	Q16821	Protein phosphatase 1 regulatory subunit 3A	PPP1R3A	1
59459000	0	0	0	30945000	43732000	0	0	O75874;C9J4N6;C9JLU6;C9JJE5	O75874	Isocitrate dehydrogenase [NADP] cytoplasmic	IDH1	4
59302000	46702000	59439000	52987000	66798000	73435000	58844000	49655000	P45974;P45974-2;F5H571	P45974;P45974-2	Ubiquitin carboxyl-terminal hydrolase 5	USP5	3
58347000	60055000	35862000	42315000	45324000	48865000	64613000	52227000	Q14974;B7ZAV6;F5H4R7	Q14974;B7ZAV6;F5H4R7	Importin subunit beta-1	KPNB1	3
58076000	46830000	43833000	46285000	52674000	44786000	65385000	58253000	O43396;G3V1K0	O43396;G3V1K0	Thioredoxin-like protein 1	TXNL1	2
57486000	57861000	67901000	59023000	53770000	61482000	53960000	59748000	P13010;C9JZ81	P13010	X-ray repair cross-complementing protein 5	XRCC5	2
57401000	73427000	92413000	95152000	92402000	94905000	80187000	86010000	P54296;E7EWH9	P54296;E7EWH9	Myomesin-2	MYOM2	2
57004000	51596000	68796000	49319000	23883000	21414000	29846000	26823000	Q14574;Q14574-2	Q14574;Q14574-2	Desmocollin-3	DSC3	2
56964000	71953000	66218000	76754000	34388000	36222000	20841000	22492000	P17931;G3V3R6	P17931;G3V3R6	Galectin-3	LGALS3	2
56706000	0	26283000	52277000	34290000	30116000	20746000	40881000	P78371;F5GWF6;P78371-2;F8VQ14	P78371;F5GWF6;P78371-2;F8VQ14	T-complex protein 1 subunit beta	CCT2	4
56688000	48112000	68661000	72669000	64706000	90992000	56384000	65767000	P31948;F5H0T1;G3XAD8;F5H783;F5GXD8;H0YGI8	P31948;F5H0T1;G3XAD8;F5H783	Stress-induced-phosphoprotein 1	STIP1	6
56394000	53118000	54662000	56278000	80277000	58708000	88839000	67484000	P62851	P62851	40S ribosomal protein S25	RPS25	1
56159000	46081000	104630000	60981000	93202000	80205000	50568000	0	P20700;E9PBF6	P20700;E9PBF6	Lamin-B1	LMNB1	2
55753000	62826000	56350000	64902000	60109000	72492000	73103000	70051000	Q14697;Q14697-2;F5H6X6;E9PKU7;H0YFL4;E9PNH1	Q14697;Q14697-2;F5H6X6;E9PKU7	Neutral alpha-glucosidase AB	GANAB	6
55621000	54878000	98588000	81475000	65910000	87709000	69193000	74693000	P09496;P09496-3;P09496-4;P09496-2;F8WF69;C9J8P9;F5H6N3	P09496;P09496-3;P09496-4;P09496-2;F8WF69;C9J8P9;F5H6N3	Clathrin light chain A	CLTA	7
53749000	46693000	35436000	30112000	33471000	23723000	32305000	27550000	P12235;Q9H0C2	P12235	ADP/ATP translocase 1	SLC25A4	2
53728000	66739000	0	0	31329000	0	28289000	5139500	O00571;O00571-2;B4DLU5;B4E132;Q9NQI0;D6RDK4;Q9NQI0-2;E9PCD8;D6RCM4;B4E3C4;H0Y960;C9J8G5	O00571;O00571-2;B4DLU5	ATP-dependent RNA helicase DDX3X	DDX3X	12
53716000	60740000	88902000	90687000	110970000	96272000	67830000	71007000	G3V1M7;F5H2A9;P49748;P49748-2	G3V1M7;F5H2A9;P49748;P49748-2	Very long-chain specific acyl-CoA dehydrogenase, mitochondrial	ACADVL	4
53565000	56455000	51706000	46250000	34280000	43340000	41357000	46569000	P31415;E7EVV9;C9JAC8	P31415	Calsequestrin-1	CASQ1	3
53288000	80646000	20939000	20205000	31504000	49771000	19606000	25093000	P31040;D6RFM5;E9PBJ5;E9PEF8;H0Y8X1	P31040;D6RFM5;E9PBJ5;E9PEF8	Succinate dehydrogenase [ubiquinone] flavoprotein subunit, mitochondrial	SDHA	5
53058000	157100000	44321000	42477000	31751000	30241000	32614000	26230000	Q8WXC9;E7ESZ7;C9JGP9;O95299;H7C2X4;H7C1Y7;H7C2W5;C9J6X0;Q8N1B9	Q8WXC9;E7ESZ7;C9JGP9;O95299;H7C2X4;H7C1Y7;H7C2W5	NADH dehydrogenase [ubiquinone] 1 alpha subcomplex subunit 10, mitochondrial	NDUFA10	9
52921000	39714000	22343000	0	19818000	14104000	25073000	0	G8JLA8;Q15582;B9ZVW9;H0Y8L3;H0Y9D7;H0Y8M8;H0YAH8;D6RBX4;H0YAB8	G8JLA8;Q15582;B9ZVW9	Transforming growth factor-beta-induced protein ig-h3	TGFBI	9
51953000	54493000	84741000	101110000	56713000	67339000	67303000	53741000	P15374;E9PBF1;Q5TBK7	P15374;E9PBF1;Q5TBK7	Ubiquitin carboxyl-terminal hydrolase isozyme L3	UCHL3	3
51745000	42058000	48941000	48565000	68581000	58375000	63061000	53461000	P51888	P51888	Prolargin	PRELP	1
51631000	45281000	24584000	24490000	19708000	20804000	19356000	21826000	P52907	P52907	F-actin-capping protein subunit alpha-1	CAPZA1	1
51622000	38400000	92787000	90535000	97923000	100710000	90309000	79889000	Q13263;Q13263-2	Q13263;Q13263-2	Transcription intermediary factor 1-beta	TRIM28	2
51470000	62091000	67950000	67791000	69962000	69630000	64967000	72368000	Q9BW30	Q9BW30	Tubulin polymerization-promoting protein family member 3	TPPP3	1
51443000	59464000	82414000	74722000	47480000	35866000	71032000	70655000	Q8N142;Q8N142-2;G3V2N1;G3V232;G3V5D8	Q8N142;Q8N142-2	Adenylosuccinate synthetase isozyme 1	ADSSL1	5
50926000	49104000	32206000	37220000	29807000	29327000	18800000	23682000	P02790	P02790	Hemopexin	HPX	1
50762000	35246000	19281000	23295000	55522000	73268000	30399000	0	Q7KZF4;E7ESM6;H7C597	Q7KZF4;E7ESM6	Staphylococcal nuclease domain-containing protein 1	SND1	3
49538000	43050000	71244000	62041000	55446000	55849000	54881000	65394000	P05386	P05386	60S acidic ribosomal protein P1	RPLP1	1
49527000	81807000	98629000	89171000	116150000	105420000	215860000	84230000	P50502;Q8IZP2;Q3KNR6;F6VDH7;H7C3I1;Q8NFI4	P50502;Q8IZP2;Q3KNR6;F6VDH7;H7C3I1;Q8NFI4	Hsc70-interacting protein;Putative protein FAM10A4;Putative protein FAM10A5	ST13;ST13P4;ST13P5	6
49459000	40589000	58861000	49412000	36530000	48913000	38840000	50677000	P39023;G5E9G0;B5MCW2;H7C422;H7C3M2;Q92901;F8WCR1	P39023;G5E9G0;B5MCW2;H7C422	60S ribosomal protein L3	RPL3	7
49385000	57214000	68863000	67970000	95703000	42266000	131960000	80357000	P56537;B7ZBG9;B7ZBH1;F8WDS6;F8WD20	P56537;B7ZBG9;B7ZBH1	Eukaryotic translation initiation factor 6	EIF6	5
49262000	52334000	75872000	71187000	54046000	50611000	51283000	33617000	P46940;H0YLE8;H0YKA5;Q86VI3;F2Z2E2;Q13576;E7EWC2;F5H7S7;Q13576-2;E9PDT6	P46940	Ras GTPase-activating-like protein IQGAP1	IQGAP1	10
49252000	54470000	75489000	68213000	61118000	61706000	56803000	52321000	Q14134;Q14134-2;E9PRL4;B7Z8U9;H0YCT2;E9PJ25;E9PJ94;E9PLI4;E9PI31;H0YF27;E9PIQ2;H0YD78;E9PJD4;H0YCK2;E9PPX1;E9PM74	Q14134;Q14134-2	Tripartite motif-containing protein 29	TRIM29	16
49097000	54960000	80201000	75637000	57339000	58745000	41368000	51921000	Q13643	Q13643	Four and a half LIM domains protein 3	FHL3	1
48779000	22759000	14250000	10977000	13345000	11344000	11713000	10141000	O75746;B3KR64;B4DGK6;H0YFB2;F8W9J0	O75746;B3KR64	Calcium-binding mitochondrial carrier protein Aralar1	SLC25A12	5
48606000	38202000	20370000	24642000	15004000	13684000	16067000	20655000	P15880;E9PQD7;H0YEN5;E9PMM9;E9PPT0;E9PM36;I3L404;H0YE27;H3BNG3	P15880;E9PQD7;H0YEN5;E9PMM9	40S ribosomal protein S2	RPS2	9
48350000	41372000	108230000	85172000	91089000	112590000	98617000	101840000	P84103;B4E241	P84103;B4E241	Serine/arginine-rich splicing factor 3	SRSF3	2
48146000	77671000	59277000	39093000	105880000	66859000	72491000	72103000	P30740;B4E3A8;B4DNT0	P30740;B4E3A8;B4DNT0	Leukocyte elastase inhibitor	SERPINB1	3
48145000	38260000	115690000	113400000	132510000	167270000	130120000	116120000	Q00688;G3V5F2	Q00688	Peptidyl-prolyl cis-trans isomerase FKBP3	FKBP3	2
47729000	22044000	8401900	0	16090000	21469000	14266000	0	P23526;F5H737	P23526;F5H737	Adenosylhomocysteinase	AHCY	2
47284000	47607000	75693000	83694000	82678000	70585000	61654000	72723000	Q9Y2Q3-2;Q9Y2Q3;Q9Y2Q3-3;E9PFN5;Q9Y2Q3-4;C9JNT3	Q9Y2Q3-2;Q9Y2Q3;Q9Y2Q3-3;E9PFN5;Q9Y2Q3-4;C9JNT3	Glutathione S-transferase kappa 1	GSTK1	6
47063000	0	35840000	28016000	47781000	33547000	40637000	28804000	P30048;E9PH29	P30048;E9PH29	Thioredoxin-dependent peroxide reductase, mitochondrial	PRDX3	2
47005000	43039000	38271000	35930000	38782000	50807000	43719000	50272000	Q01105;Q01105-2;Q5VXV2;A6NGV1;B2REB8	Q01105;Q01105-2;Q5VXV2;A6NGV1;B2REB8	Protein SET	SET	5
46942000	62318000	89925000	98588000	98455000	92186000	64530000	75247000	H0Y7A7;E7ETZ0;P62158;G3V479;F8WBR5;E7EMB3;Q96HY3;G3V361;G3V226	H0Y7A7;E7ETZ0;P62158;G3V479;F8WBR5;E7EMB3	Calmodulin	CALM2;CALM1	9
45543000	64844000	27263000	45053000	31146000	53950000	33768000	42928000	Q15019-2;Q15019;B5MCX3;H7C2Y0;C9J2Q4;C9JB25;C9J938;C9JQJ4;C9IZU3;H7C310;C9IY94;C9JZI2;B5MD47;F8WB65;C9JFT1;C9JSE7;C9JT15	Q15019-2;Q15019;B5MCX3;H7C2Y0;C9J2Q4;C9JB25;C9J938;C9JQJ4;C9IZU3	Septin-2	SEPT2	17
45501000	37265000	57420000	54649000	48509000	51603000	53814000	50605000	P11047	P11047	Laminin subunit gamma-1	LAMC1	1
45484000	47393000	16104000	14839000	9875000	10718000	11237000	14402000	P12956;B1AHC8;B1AHC9;B1AHC7;F5H1I8	P12956;B1AHC8;B1AHC9;B1AHC7;F5H1I8	X-ray repair cross-complementing protein 6	XRCC6	5
45372000	62449000	125190000	98977000	70222000	57308000	62415000	49912000	Q96FW1;F5GYJ8;F5H6Q1;F5GYN4;F5H3F0;Q96FW1-2	Q96FW1;F5GYJ8;F5H6Q1;F5GYN4;F5H3F0	Ubiquitin thioesterase OTUB1	OTUB1	6
45190000	35950000	76355000	78664000	48217000	42644000	44546000	58631000	Q15181;Q5SQT6	Q15181;Q5SQT6	Inorganic pyrophosphatase	PPA1	2
45177000	57824000	84547000	57910000	66752000	59641000	75411000	58435000	Q9UJU6;Q9UJU6-3;Q9UJU6-2;B4DDD6;B4DDU5;H0Y5J4;B4DDP6;B4DEM2;C9J7P1;F8WBG8;H7C111;F8WFE1;F8WBB2;F8WC20	Q9UJU6;Q9UJU6-3;Q9UJU6-2;B4DDD6;B4DDU5;H0Y5J4;B4DDP6;B4DEM2;C9J7P1	Drebrin-like protein	DBNL	14
45074000	47529000	63329000	45855000	70376000	58037000	64046000	80674000	Q5T5C7;P49591	Q5T5C7;P49591	Serine--tRNA ligase, cytoplasmic	SARS	2
44858000	26233000	48963000	45139000	48554000	41936000	41940000	32066000	G3V2F7;Q13404-1;Q13404-2;Q13404-7;Q13404;H0YBX6;Q15819;Q5TGE0;D6RG00;G3V113;H7BXZ8;Q13404-6	G3V2F7;Q13404-1;Q13404-2;Q13404-7;Q13404;H0YBX6;Q15819;Q5TGE0;D6RG00	Ubiquitin-conjugating enzyme E2 variant 1;Ubiquitin-conjugating enzyme E2 variant 2	TMEM189;UBE2V1;UBE2V2	12
44677000	29027000	55215000	49181000	38633000	39648000	38843000	36729000	P13928;Q5T2P8;Q5VT79;Q5VTM3;F5GX16;Q5T2P7;Q5VT79-2;B4DTC9;E7EVD9;F5H7X5	P13928;Q5T2P8;Q5VT79;Q5VTM3;F5GX16;Q5T2P7;Q5VT79-2	Annexin A8;Annexin A8-like protein 1;Annexin A8-like protein 2;Annexin	ANXA8;ANXA8L1;ANXA8L2	10
44440000	33461000	116630000	107080000	105660000	99032000	86724000	94855000	P43155;P43155-2;C9JBD1;P43155-3;A6PVN3;H0Y4Z7	P43155;P43155-2;C9JBD1;P43155-3	Carnitine O-acetyltransferase	CRAT	6
44387000	48629000	12170000	12956000	10419000	9884700	15969000	14151000	O75367;O75367-3;O75367-2;D6RCF2;Q9P0M6;B4DJC3;Q5SQT3	O75367;O75367-3;O75367-2;D6RCF2	Core histone macro-H2A.1;Histone H2A	H2AFY	7
44232000	36619000	62194000	47678000	49521000	47904000	54506000	51093000	A7MAP0;Q9ULV4;B4E3S0;H0YHL7;F8VVB7;F8VTT6;F8VRE9;F8VSA4;F8VUX3;F8W1H8;F8VV53	A7MAP0;Q9ULV4;B4E3S0	Coronin-1C	CORO1C	11
43910000	48440000	34882000	41958000	47138000	64893000	47268000	60668000	Q96FJ2	Q96FJ2	Dynein light chain 2, cytoplasmic	DYNLL2	1
43898000	36256000	19229000	8291000	22513000	13454000	28966000	20871000	Q13148-2;Q13148;G3V162;B1AKP7;B4DJ45;Q13148-3	Q13148-2;Q13148;G3V162;B1AKP7	TAR DNA-binding protein 43	TARDBP	6
43088000	26881000	32744000	25438000	34865000	32792000	36219000	28520000	Q96QK1;F5GYF5;I3L4P4;I3L4S0	Q96QK1;F5GYF5	Vacuolar protein sorting-associated protein 35	VPS35	4
43006000	45669000	47616000	50354000	55686000	51656000	44795000	54889000	P16070;P16070-5;E7EPC6;P16070-7;P16070-3;P16070-4;P16070-6;P16070-17;P16070-8;P16070-16;P16070-10;P16070-11;P16070-13;P16070-14;P16070-12;P16070-18;H0YD13;H0Y2P0;P16070-9;H0Y5E4;P16070-15;H0YCV9;H0YDW7;H0YD17;H0YDX6;H0YE40;E9PKC6;P16070-19;Q86UZ1	P16070;P16070-5;E7EPC6;P16070-7;P16070-3;P16070-4;P16070-6;P16070-17;P16070-8;P16070-16;P16070-10;P16070-11;P16070-13;P16070-14;P16070-12;P16070-18;H0YD13;H0Y2P0;P16070-9;H0Y5E4;P16070-15;H0YCV9;H0YDW7	CD44 antigen	CD44	29
42884000	41001000	91713000	81506000	42235000	55174000	27798000	36921000	P16219;E9PE82	P16219;E9PE82	Short-chain specific acyl-CoA dehydrogenase, mitochondrial	ACADS	2
42790000	30743000	19533000	19520000	13575000	15987000	10672000	8466000	P62333;H0YJC0;H0YJS8;H0YJT1;H0YJE9	P62333;H0YJC0;H0YJS8	26S protease regulatory subunit 10B	PSMC6	5
42549000	24649000	26243000	28658000	42725000	40185000	52274000	43435000	O00231;H7C067	O00231	26S proteasome non-ATPase regulatory subunit 11	PSMD11	2
42464000	52042000	71781000	60743000	61134000	55323000	60520000	60316000	E9PEB5;F8W7W2;Q96AE4-2;Q96AE4;B4E0X8;B4DT31;C9JSZ1	E9PEB5;F8W7W2;Q96AE4-2;Q96AE4;B4E0X8;B4DT31	Far upstream element-binding protein 1	FUBP1	7
42377000	54146000	42099000	44448000	39551000	31701000	47159000	42376000	E9PFU1;Q8WUM4;C9IZF9;F8WDK9;F8WBR8;F8WEQ7	E9PFU1;Q8WUM4	Programmed cell death 6-interacting protein	PDCD6IP	6
42374000	55803000	68320000	70086000	61307000	59744000	64767000	64558000	P47755;F8W9N7;B4DG50;C9JUG7;B4DE01	P47755;F8W9N7;B4DG50;C9JUG7	F-actin-capping protein subunit alpha-2	CAPZA2	5
42229000	36873000	34177000	37169000	33595000	32176000	35784000	27160000	Q96I99;Q96I99-2;E9PDQ8;F5H4S7;H0Y852	Q96I99;Q96I99-2;E9PDQ8	Succinyl-CoA ligase [GDP-forming] subunit beta, mitochondrial	SUCLG2	5
42220000	57906000	44222000	0	28806000	34234000	24849000	35279000	Q14152;F5H335	Q14152;F5H335	Eukaryotic translation initiation factor 3 subunit A	EIF3A	2
41995000	50413000	76107000	69786000	69336000	76668000	61723000	64364000	Q92945;Q92945-2;E7EP96	Q92945;Q92945-2;E7EP96	Far upstream element-binding protein 2	KHSRP	3
41513000	29416000	38563000	51389000	33943000	41509000	37255000	40988000	Q9UN36;B4DE86;Q9UN36-2;G3V3N4;H0YJT9;G3V578;Q9UN36-3;Q9UN36-5;Q9UN36-4;G3V4S9;G3V5L7;G3V5H8;H0YJS7;G3V2I9;G3V5G0;G3V392;G3V5S0;G3V383;G3V5B7;G3V2A6;H0YJ56	Q9UN36;B4DE86;Q9UN36-2;G3V3N4;H0YJT9;G3V578;Q9UN36-3;Q9UN36-5;Q9UN36-4;G3V4S9;G3V5L7;G3V5H8;H0YJS7	Protein NDRG2	NDRG2	21
41506000	40199000	13036000	11932000	17757000	0	22684000	24537000	G3V5Z7;P60900;G3V295;G3V3I1;B4DXJ9;G3V3U4;B4DQR4;G3V2S7;G3V4S5	G3V5Z7;P60900;G3V295;G3V3I1;B4DXJ9;G3V3U4	Proteasome subunit alpha type;Proteasome subunit alpha type-6	PSMA6	9
41464000	44857000	105590000	100200000	71714000	84914000	48306000	77506000	P50991;B7Z9L0;F5H5W3;B7Z2F4	P50991;B7Z9L0;F5H5W3;B7Z2F4	T-complex protein 1 subunit delta	CCT4	4
41020000	58503000	79682000	102670000	94565000	115170000	78714000	63770000	Q08211;F5GXA5;Q08211-2	Q08211	ATP-dependent RNA helicase A	DHX9	3
40923000	45534000	48066000	48869000	53395000	63663000	54276000	59157000	P62263;E5RH77;H0YB22	P62263;E5RH77;H0YB22	40S ribosomal protein S14	RPS14	3
40649000	47821000	56887000	105430000	91640000	86596000	96027000	79322000	H7BY58;P22061-2;P22061;B7Z972;C9J0F2	H7BY58;P22061-2;P22061;B7Z972	Protein-L-isoaspartate O-methyltransferase;Protein-L-isoaspartate(D-aspartate) O-methyltransferase	PCMT1	5
40590000	39634000	22297000	37970000	48374000	57703000	43551000	65624000	Q16181;E7EPK1;E7ES33;Q16181-2;G3V1Q4;B4DNE4;H0YFF6;H0Y3Y4;F5GZE5;Q6ZU15;Q5JXL7	Q16181;E7EPK1;E7ES33;Q16181-2;G3V1Q4;B4DNE4;H0YFF6;H0Y3Y4	Septin-7	SEPT7	11
40568000	46025000	40587000	44989000	45894000	42884000	47745000	52458000	P07384;H7C5Z3;E9PL37;E9PRM1;E9PQB3;E9PLQ6;E9PSA6;E9PJA6;E9PMC6;E9PLC9;E9PJJ3;E9PLX0;E9PIA9	P07384;H7C5Z3	Calpain-1 catalytic subunit	CAPN1	13
40268000	40861000	57762000	59516000	55813000	59640000	52274000	56758000	P02787;C9JVG0;CON__Q0IIK2;CON__Q29443;H7C5E8	P02787;C9JVG0	Serotransferrin	TF	5
39917000	25074000	14953000	13482000	17615000	16415000	15110000	16615000	Q9BX68	Q9BX68	Histidine triad nucleotide-binding protein 2, mitochondrial	HINT2	1
39790000	47707000	66570000	39070000	66903000	56831000	35146000	41138000	P35998;B7Z5E2;C9JLS9	P35998;B7Z5E2	26S protease regulatory subunit 7	PSMC2	3
39720000	38331000	43494000	30620000	35608000	36972000	29297000	44168000	P62888;E5RI99;E5RJH3	P62888;E5RI99	60S ribosomal protein L30	RPL30	3
39486000	43674000	52709000	48325000	36885000	37786000	50002000	61972000	E9PAV3;F8VU71;Q13765;H0YHX9;F8VZJ2;F8W0W4;F8VNW4;F8W1N5;Q9BZK3;F8VZ58	E9PAV3;F8VU71;Q13765;H0YHX9;F8VZJ2;F8W0W4;F8VNW4;F8W1N5	Nascent polypeptide-associated complex subunit alpha	NACA	10
39479000	59739000	58755000	48402000	47530000	60228000	68043000	63559000	O00330;E9PB14;E9PBP7;H0YD97;E9PRI6;E9PLU0	O00330;E9PB14;E9PBP7;H0YD97	Pyruvate dehydrogenase protein X component, mitochondrial	PDHX	6
39466000	23127000	12736000	0	0	7768900	7082700	0	Q9UBY9-2;Q68DG0;Q9UBY9;D3YTC6;Q8N241;C9J5A3;F6SZA2;Q9UBY9-3	Q9UBY9-2;Q68DG0;Q9UBY9;D3YTC6;Q8N241;C9J5A3	Heat shock protein beta-7	DKFZp779D0968;HSPB7	8
39310000	0	41819000	0	84782000	54804000	43699000	40710000	H0YG49;Q01130;Q8NAK9;F5GYB8;Q9BRL6;Q9BRL6-2	H0YG49;Q01130;Q8NAK9;F5GYB8	Serine/arginine-rich splicing factor 2	SRSF2	6
39269000	49913000	58119000	44538000	52580000	37453000	43070000	29812000	O00499;O00499-5;O00499-2;O00499-3;O00499-11;O00499-6;O00499-4;O00499-8;O00499-7;O00499-10;O00499-9;P49418;F5H533;P49418-2;Q9UBW5;F5H0W4;Q9UBW5-2;F5H6E8	O00499;O00499-5;O00499-2;O00499-3;O00499-11;O00499-6;O00499-4;O00499-8;O00499-7;O00499-10;O00499-9	Myc box-dependent-interacting protein 1	BIN1	18
39055000	64753000	25664000	20320000	20467000	24182000	27863000	25318000	P35573;P35573-3;P35573-2	P35573;P35573-3;P35573-2	Glycogen debranching enzyme;4-alpha-glucanotransferase;Amylo-alpha-1,6-glucosidase	AGL	3
39029000	48674000	26298000	20650000	19190000	19613000	20334000	18112000	P35221;P35221-2;F6XBD8;B4E2G8;F8W845;G3XAM7;Q8N1C0;E5RIB1;E5RIC3;E5RG03;E5RGY6;E5RHV7;E5RJ41;E5RGY7;E5RIE0;E5RJL0;E5RFM3;P26232-6;P26232-4;Q9UI47;A6NKP0;H0YBB8;E5RGD2;E5RJP7;E5RFM5;E5RFK9;E5RFG3;E5RHJ5;E5RGU3;E5RIT8;E5RGS1;E5RJ43;E5RGG4;E5RJZ2	P35221;P35221-2;F6XBD8;B4E2G8;F8W845;G3XAM7;Q8N1C0	Catenin alpha-1	CTNNA1	34
39006000	41683000	51692000	53115000	37987000	41619000	29475000	33705000	P31939;E9PBU3;F5GWY2;C9JLK0;H7C1S2;H7C084;H7BZU3;F8WEF0	P31939;E9PBU3;F5GWY2	Bifunctional purine biosynthesis protein PURH;Phosphoribosylaminoimidazolecarboxamide formyltransferase;IMP cyclohydrolase	ATIC	8
38905000	35579000	50170000	61345000	63030000	63878000	58112000	52977000	P08133;A6NN80;E9PGK1;B7Z582;E5RK69;E7EMC6;E5RK63;E5RJF5	P08133;A6NN80;E9PGK1;B7Z582	Annexin A6;Annexin	ANXA6	8
38779000	32717000	26254000	44900000	35505000	26945000	26761000	20344000	Q86VP6;Q86VP6-2;H0YH27;Q86VP6-3;H0YGP5	Q86VP6;Q86VP6-2	Cullin-associated NEDD8-dissociated protein 1	CAND1	5
38607000	38771000	64960000	69965000	76894000	62421000	63654000	41270000	Q16891;F5GZ32;Q16891-2;F8W9I1;Q16891-3;B9A067;C9J406;H7C463;B8ZZQ7	Q16891;F5GZ32;Q16891-2;F8W9I1;Q16891-3;B9A067;C9J406;H7C463;B8ZZQ7	Mitochondrial inner membrane protein	IMMT	9
38507000	30013000	21155000	19835000	14663000	11783000	6464600	0	D6RB78;Q96HC4;Q96HC4-4;E9PBF5;F5H7Y0;H0Y8Y3	D6RB78;Q96HC4;Q96HC4-4;E9PBF5;F5H7Y0;H0Y8Y3	PDZ and LIM domain protein 5	PDLIM5	6
38448000	30380000	25364000	21856000	30469000	22812000	26976000	22901000	Q00325-2;F8VVM2;Q00325;F8VWQ0;F8VWR4;F8VZL5	Q00325-2;F8VVM2;Q00325	Phosphate carrier protein, mitochondrial	SLC25A3	6
38285000	22354000	57821000	64132000	60055000	56288000	40581000	37840000	P84090;G3V279	P84090;G3V279	Enhancer of rudimentary homolog	ERH	2
38038000	49413000	8036600	38241000	22244000	38800000	34854000	65970000	P51553;E9PDD5;E7EQB8;E9PF84;G5E9Q7;E9PCL6;H7C1W2	P51553;E9PDD5;E7EQB8;E9PF84;G5E9Q7;E9PCL6	Isocitrate dehydrogenase [NAD] subunit gamma, mitochondrial	IDH3G	7
37936000	33547000	27025000	4968200	10501000	10156000	23456000	17640000	Q9H444	Q9H444	Charged multivesicular body protein 4b	CHMP4B	1
37853000	0	14580000	33498000	30976000	18433000	0	0	P41091;Q2VIR3;F8W810;Q2VIR3-2;H7BZU1	P41091;Q2VIR3	Eukaryotic translation initiation factor 2 subunit 3;Putative eukaryotic translation initiation factor 2 subunit 3-like protein	EIF2S3;EIF2S3L	5
37821000	35787000	59252000	50963000	45233000	45130000	46233000	43856000	P55884-2;F8W8C8;P55884;B4DV79;C9JZG1;C9JQN7	P55884-2;F8W8C8;P55884;B4DV79	Eukaryotic translation initiation factor 3 subunit B	EIF3B	6
37761000	56455000	58822000	53349000	52936000	60183000	71771000	58151000	P05198;G3V4T5;H0YJS4;B4DM12	P05198;G3V4T5;H0YJS4	Eukaryotic translation initiation factor 2 subunit 1	EIF2S1	4
37485000	32135000	71204000	95813000	74469000	67363000	56690000	68068000	A8MXP9;P43243;D6REM6;D6R991;P43243-2;B3KM87;H0Y8T4;D6RIA2;D6RE02;D6RBI2;Q68E03;D6RBK5;D6RAY2;D6RAM9;D6R8Z5;D6REK4;D6RCM3;D6RBS2;D6R9F3;D6RB45	A8MXP9;P43243;D6REM6;D6R991;P43243-2;B3KM87	Matrin-3	MATR3	20
37226000	47393000	53203000	60737000	64416000	79046000	66637000	61181000	P07196	P07196	Neurofilament light polypeptide	NEFL	1
37123000	25502000	13703000	10814000	14540000	5038000	7237300	0	P11586;F5H2F4;G3V2B8;G3V3L6	P11586;F5H2F4;G3V2B8;G3V3L6	C-1-tetrahydrofolate synthase, cytoplasmic;Methylenetetrahydrofolate dehydrogenase;Methenyltetrahydrofolate cyclohydrolase;Formyltetrahydrofolate synthetase	MTHFD1	4
36632000	33439000	81130000	74204000	69373000	56739000	68901000	69809000	Q1KMD3;H3BQZ7	Q1KMD3;H3BQZ7	Heterogeneous nuclear ribonucleoprotein U-like protein 2	HNRNPUL2;hCG_2044799	2
36282000	23915000	35960000	33718000	29371000	29829000	31569000	28886000	Q16543	Q16543	Hsp90 co-chaperone Cdc37	CDC37	1
36275000	40075000	24288000	28489000	25118000	32046000	24454000	16038000	Q06323;A6NJG9;H0YNE3;H0YLU2;H0YKK6	Q06323;A6NJG9;H0YNE3	Proteasome activator complex subunit 1	PSME1	5
36260000	47403000	38987000	44127000	55868000	45016000	43699000	50062000	Q13203	Q13203	Myosin-binding protein H	MYBPH	1
36066000	20514000	9453500	12496000	17546000	15792000	0	0	P17987;E7ERF2;E7EQR6;F5H282;F5GZ03;F5GZI8;F5H136;F5H676;F5H726;F5GYL4;F5H7Y1	P17987;E7ERF2;E7EQR6;F5H282	T-complex protein 1 subunit alpha	TCP1	11
35966000	45576000	49366000	69189000	58897000	53433000	62734000	66796000	Q99714;Q99714-2;Q5H928	Q99714;Q99714-2;Q5H928	3-hydroxyacyl-CoA dehydrogenase type-2	HSD17B10	3
35815000	40325000	55287000	61688000	61750000	57015000	56461000	54380000	P21810;A6NLG9;C9JKG1	P21810;A6NLG9;C9JKG1	Biglycan	BGN	3
35760000	54369000	50504000	79353000	36019000	36416000	35769000	48755000	P02686;H7BYR8;P02686-3;P02686-4;A8MZH3;A8MUU4;P02686-5;P02686-6;E9PJ72;H0YEA2;H0YF02;P02686-2;E9PKX9;C9J6H1;E9PNZ1;F8WEU6;F5H7N4	P02686;H7BYR8;P02686-3;P02686-4;A8MZH3;A8MUU4;P02686-5;P02686-6;E9PJ72;H0YEA2;H0YF02;P02686-2;E9PKX9;C9J6H1;E9PNZ1;F8WEU6;F5H7N4	Myelin basic protein	MBP	17
35730000	22751000	14159000	0	0	0	0	0	P08574	P08574	Cytochrome c1, heme protein, mitochondrial	CYC1	1
35551000	43157000	30217000	22898000	21591000	17414000	32863000	0	P62316	P62316	Small nuclear ribonucleoprotein Sm D2	SNRPD2	1
35213000	23240000	25978000	34093000	40794000	53409000	37371000	39942000	P61586;E9PN11;P08134;Q5JR08;Q5JR05;C9JX21;E9PQH6;C9JNR4;Q5JR07;Q5JR06;C9JRM1;C9J1T2;E9PLA2	P61586;E9PN11;P08134;Q5JR08;Q5JR05;C9JX21;E9PQH6;C9JNR4;Q5JR07	Transforming protein RhoA;Rho-related GTP-binding protein RhoC	RHOA;RHOC	13
35023000	23110000	52392000	29858000	19559000	31907000	28580000	30175000	P12004	P12004	Proliferating cell nuclear antigen	PCNA	1
34985000	29145000	80775000	58398000	79062000	84484000	98648000	87475000	P30085;Q5T0D2;E9PGI8	P30085;Q5T0D2;E9PGI8	UMP-CMP kinase	CMPK1	3
34921000	31906000	39781000	47614000	36760000	24680000	30760000	24114000	P61313;E7EQV9;E7ENU7;E7EX53;Q642I1;E7ERA2	P61313;E7EQV9;E7ENU7;E7EX53;Q642I1	60S ribosomal protein L15;Ribosomal protein L15	RPL15	6
34648000	28226000	31282000	40657000	34838000	51374000	71163000	76735000	Q9BRA2;I3L3M7;I3L0K2;I3L2R6	Q9BRA2;I3L3M7;I3L0K2	Thioredoxin domain-containing protein 17	TXNDC17	4
34288000	35992000	2351200	28602000	36163000	47009000	48300000	64184000	Q09028;Q09028-3;Q09028-2;Q09028-4;H0YF10;H0YDK2;H0YCT5;B4DRT0;H0YEU5;E9PNS6;E9PIC4;E9PNS2	Q09028;Q09028-3;Q09028-2;Q09028-4;H0YF10	Histone-binding protein RBBP4	RBBP4	12
34287000	35695000	48530000	57447000	37514000	39115000	46291000	46040000	Q04760;Q04760-2	Q04760;Q04760-2	Lactoylglutathione lyase	GLO1	2
34240000	38825000	51113000	40716000	51166000	37951000	49075000	37152000	P29508;P29508-2	P29508;P29508-2	Serpin B3	SERPINB3	2
33951000	32444000	32490000	19686000	66298000	62728000	63416000	50151000	P67809;H0Y449;E7ETA0;C9J5V9;Q9Y2T7	P67809;H0Y449;E7ETA0;C9J5V9	Nuclease-sensitive element-binding protein 1	YBX1	5
33774000	20826000	60042000	96998000	52121000	56701000	36661000	56212000	P12111;E9PCV6;E7ENL6;P12111-2;E9PFQ6;E9PGQ9;P12111-3	P12111;E9PCV6;E7ENL6;P12111-2;E9PFQ6	Collagen alpha-3(VI) chain	COL6A3	7
33763000	18162000	5618900	7818600	3953900	5451300	7045200	6302900	Q96KP4;Q96KP4-2	Q96KP4;Q96KP4-2	Cytosolic non-specific dipeptidase	CNDP2	2
33757000	25751000	41639000	36732000	37903000	36278000	26463000	29400000	O14818;O14818-2;H0Y586;Q8TAA3;Q8TAA3-5;F5H3G5;Q8TAA3-2;F5GY34;Q5JXJ2	O14818;O14818-2;H0Y586;Q8TAA3;Q8TAA3-5;F5H3G5;Q8TAA3-2	Proteasome subunit alpha type-7;Proteasome subunit alpha type-7-like;Proteasome subunit alpha type	PSMA7;PSMA8	9
33329000	28392000	38520000	37207000	89996000	67260000	28472000	49147000	P26639;B4DEG8;G3XAN9;E7ERI3;D6R9F8;D6RDJ6;D6RCA5;A2RTX5;B7ZLP8;A2RTX5-2;D6RCS6;D6RHV7;D6RJ97	P26639;B4DEG8;G3XAN9;E7ERI3	Threonine--tRNA ligase, cytoplasmic	TARS	13
33276000	38799000	53318000	51576000	58013000	55310000	61455000	53628000	Q9UMS4;F5GY56;F5H2I0	Q9UMS4;F5GY56	Pre-mRNA-processing factor 19	PRPF19	3
33243000	33180000	31370000	38229000	34219000	34730000	40912000	34480000	Q92597;B7Z446;E9PDL6;B3KR80;B7Z505;F5H654;E7ESM1;E5RJY1;E5RIM2;E5RIV1;E5RGM5;E5RIR1;E5RK17;E5RH82;E5RI76;E5RG99;E5RJ98	Q92597;B7Z446;E9PDL6;B3KR80;B7Z505	Protein NDRG1	NDRG1	17
32962000	35192000	82075000	64287000	36624000	40955000	55603000	43158000	O14773;B4DSE2;O14773-2;E7EV34	O14773;B4DSE2;O14773-2	Tripeptidyl-peptidase 1	TPP1	4
32913000	55525000	16044000	8614900	13847000	12579000	12890000	23719000	H0Y323;P17655;P17655-2	H0Y323;P17655;P17655-2	Calpain-2 catalytic subunit	CAPN2	3
32356000	25918000	20368000	12028000	20464000	23632000	26668000	35892000	Q14764;H3BQK6;H3BRL2;H3BNF6;H3BUK7	Q14764	Major vault protein	MVP	5
32202000	44189000	65455000	55366000	48552000	43052000	42515000	53210000	P63010-2;P63010;Q7Z451;F5GYG9;H7C034	P63010-2;P63010;Q7Z451;F5GYG9	AP-2 complex subunit beta	AP2B1	5
32158000	32159000	36779000	47768000	42855000	41259000	41841000	55802000	P62241;Q5JR95	P62241;Q5JR95	40S ribosomal protein S8	RPS8	2
32113000	53364000	124070000	117150000	116310000	103220000	95375000	113150000	P62829;B9ZVP7;C9JD32	P62829;B9ZVP7;C9JD32	60S ribosomal protein L23	RPL23	3
32020000	36450000	57718000	44951000	48646000	47024000	54849000	51011000	O00429-6;O00429;O00429-3;F8W8D1;O00429-2;G8JLD5;O00429-5;O00429-4;G8JL97;B4DGC9;F8VZ52;B4DDQ3;F8VUJ9;B4DPZ9;F8W1W3;F8VYL3;F8VR28;H0YHY4;H0YI79	O00429-6;O00429;O00429-3;F8W8D1;O00429-2;G8JLD5;O00429-5;O00429-4;G8JL97;B4DGC9	Dynamin-1-like protein	DNM1L	19
31928000	48376000	48190000	33399000	46756000	51963000	48890000	41292000	P45880-1;P45880;P45880-2;B4DKM5;Q5JSD1;Q5JSD2;A2A3S1	P45880-1;P45880;P45880-2;B4DKM5	Voltage-dependent anion-selective channel protein 2	VDAC2	7
31780000	34366000	23629000	9188200	11144000	12411000	17355000	15443000	Q8NI60;Q8NI60-3;Q5T7A4;Q5T7A2;Q8NI60-4;B4DED1;E7EVZ8;Q8NI60-2	Q8NI60;Q8NI60-3;Q5T7A4;Q5T7A2;Q8NI60-4;B4DED1	Chaperone activity of bc1 complex-like, mitochondrial	ADCK3;CABC1	8
31746000	35921000	20023000	13459000	11031000	10972000	13983000	15219000	P54819;F8W1A4;P54819-2;P54819-5;F8VY04;E7EWH4;P54819-3;P54819-6;F8VZG5;G3V213;F8VPP1;P54819-4	P54819;F8W1A4;P54819-2;P54819-5;F8VY04;E7EWH4;P54819-3;P54819-6;F8VZG5;G3V213	Adenylate kinase 2, mitochondrial	AK2	12
31596000	36889000	28180000	24075000	33681000	19363000	30261000	35331000	O60664;O60664-3;O60664-2	O60664;O60664-3;O60664-2	Perilipin-3	PLIN3	3
31555000	18212000	30742000	29590000	26254000	27182000	36701000	28401000	Q53GG5;Q53GG5-2;Q53GG5-3;D6RAF1	Q53GG5;Q53GG5-2	PDZ and LIM domain protein 3	PDLIM3	4
31117000	33316000	21096000	23159000	25545000	20987000	22151000	26138000	C9IZE4;Q15008;Q6UV22;E9PHI9;C9J7B7;H7C531;C9J0E9	C9IZE4;Q15008;Q6UV22;E9PHI9	26S proteasome non-ATPase regulatory subunit 6	PSMD6	7
31109000	18125000	23941000	23857000	28433000	33991000	26122000	16170000	O43390;O43390-2;Q2L7G6;E7ETM7	O43390;O43390-2;Q2L7G6	Heterogeneous nuclear ribonucleoprotein R	HNRNPR	4
31010000	44064000	24285000	21855000	28765000	23717000	37462000	29575000	Q07021;I3L3B0;I3L3Q7	Q07021;I3L3B0;I3L3Q7	Complement component 1 Q subcomponent-binding protein, mitochondrial	C1QBP	3
30645000	21271000	43233000	46809000	37337000	44519000	29760000	32933000	P15311;E7EQR4	P15311;E7EQR4	Ezrin	EZR	2
30644000	56154000	64763000	60769000	53801000	64603000	60914000	57741000	O60716;O60716-2;O60716-3;C9JZR2;O60716-5;O60716-9;O60716-10;O60716-11;O60716-13;O60716-17;O60716-18;O60716-19;O60716-21;O60716-4;F8WA43;O60716-6;O60716-7;E9PIE5;O60716-8;O60716-12;O60716-14;O60716-15;O60716-16;O60716-20;O60716-22;O60716-23;O60716-24;O60716-25;O60716-26;O60716-27;O60716-29;O60716-28;O60716-30;O60716-31;O60716-32;E9PRE2;E9PKY0;E9PKL1;H0YC95	O60716;O60716-2;O60716-3;C9JZR2;O60716-5;O60716-9;O60716-10;O60716-11;O60716-13;O60716-17;O60716-18;O60716-19;O60716-21;O60716-4;F8WA43;O60716-6;O60716-7;E9PIE5;O60716-8;O60716-12;O60716-14;O60716-15;O60716-16;O60716-20;O60716-22;O60716-23;O60716-24;O60716-25;O60716-26;O60716-27;O60716-29;O60716-28;O60716-30;O60716-31;O60716-32	Catenin delta-1	CTNND1	39
30638000	23913000	29432000	34533000	37004000	44334000	30614000	35714000	Q15393;Q15393-3;Q15393-2	Q15393	Splicing factor 3B subunit 3	SF3B3	3
30456000	28838000	44197000	42148000	32261000	39547000	29492000	34556000	Q86UP2;Q86UP2-3;Q86UP2-2;G3V4Y7;B7Z6P3;G3V5P0;G3V5G2;H0YJZ8;H0YJV5	Q86UP2;Q86UP2-3;Q86UP2-2;G3V4Y7	Kinectin	KTN1	9
30421000	24651000	34848000	32302000	30331000	28184000	41227000	36926000	P53634;F5HGG6;H0YCY8	P53634;F5HGG6	Dipeptidyl peptidase 1;Dipeptidyl peptidase 1 exclusion domain chain;Dipeptidyl peptidase 1 heavy chain;Dipeptidyl peptidase 1 light chain	CTSC	3
30089000	44693000	28724000	30976000	21806000	27453000	28296000	26579000	P60228;E5RGA2;E5RHS5;H0YBR5;H0YAW4;E5RIT4;E5RII3;H0YBP5;E5RJ25;E5RIP5	P60228;E5RGA2	Eukaryotic translation initiation factor 3 subunit E	EIF3E	10
29983000	31527000	33045000	23930000	34543000	34610000	38768000	42630000	P27635;A6QRI9;B8A6G2;Q96L21;H7C2C5;H7C123;H7C2U2	P27635;A6QRI9;B8A6G2	60S ribosomal protein L10	RPL10	7
29887000	26712000	63911000	54338000	57098000	44043000	67637000	41306000	P28838;P28838-2;H0Y9Q1	P28838;P28838-2	Cytosol aminopeptidase	LAP3	3
29873000	59013000	53104000	48876000	81943000	68120000	64384000	59062000	Q12904-2;Q12904;B4DNK3;D6R937	Q12904-2;Q12904;B4DNK3	Aminoacyl tRNA synthase complex-interacting multifunctional protein 1;Endothelial monocyte-activating polypeptide 2	AIMP1	4
29754000	24134000	33664000	34764000	14762000	31601000	13925000	26268000	P14550;Q5T621	P14550	Alcohol dehydrogenase [NADP(+)]	AKR1A1	2
29657000	24699000	21623000	20638000	20267000	23376000	22858000	24204000	B4DNJ6;Q9Y3F4;B0AZV0;H0YH33	B4DNJ6;Q9Y3F4;B0AZV0	Serine-threonine kinase receptor-associated protein	STRAP	4
29465000	31488000	35880000	35865000	38942000	41318000	33316000	33851000	Q01844-5;Q01844;Q01844-3;B0QYK0;B0QYK1;C9JGE3;Q01844-2;H7BY36	Q01844-5;Q01844;Q01844-3;B0QYK0;B0QYK1;C9JGE3;Q01844-2;H7BY36	RNA-binding protein EWS	EWSR1	8
29430000	41924000	18282000	23387000	14839000	22055000	21443000	21595000	P10412	P10412	Histone H1.4	HIST1H1E	1
29326000	32546000	17348000	0	20486000	25959000	20277000	27200000	O14980;C9JKM9;C9J673;C9JV99;C9JQ02;C9IZS4;F8WF71;H7BZC5;C9IYM2;C9JF49	O14980	Exportin-1	XPO1	10
29319000	13765000	16047000	17176000	22680000	18777000	18976000	24186000	P43487;B7Z6U1;C9JJ34;C9JGV6;C9JXG8;C9JDM3;B3KUP2;H7C137;C9JIC6	P43487;B7Z6U1;C9JJ34;C9JGV6;C9JXG8;C9JDM3	Ran-specific GTPase-activating protein	RANBP1	9
29300000	44559000	41394000	38717000	34365000	32919000	41715000	45982000	Q86SX6	Q86SX6	Glutaredoxin-related protein 5, mitochondrial	GLRX5	1
29206000	20433000	13618000	14566000	12499000	17182000	11750000	10943000	P46777;B3KTM6;Q5T7N0	P46777;B3KTM6	60S ribosomal protein L5	RPL5	3
29147000	36227000	55237000	35351000	38543000	34768000	46018000	43439000	P49588;H3BPK7	P49588	Alanine--tRNA ligase, cytoplasmic	AARS	2
29000000	30029000	33383000	30175000	32975000	38134000	37504000	37324000	Q6ZRV2	Q6ZRV2	Protein FAM83H	FAM83H	1
28877000	20660000	35257000	38202000	28509000	33320000	28087000	28398000	Q07065	Q07065	Cytoskeleton-associated protein 4	CKAP4	1
28748000	19153000	27311000	19868000	30383000	21844000	17577000	19302000	P14868;Q68CR9;H7BZ35;C9JLC1;C9J7S3;C9JQM9	P14868;Q68CR9;H7BZ35	Aspartate--tRNA ligase, cytoplasmic	DARS;DKFZp781B11202	6
28643000	29381000	40328000	46650000	40802000	44441000	41263000	39412000	P61970;H3BRV9	P61970;H3BRV9	Nuclear transport factor 2	NUTF2	2
28569000	65548000	12409000	11145000	25037000	13807000	41255000	26564000	O75947;O75947-2;F5H608	O75947;O75947-2	ATP synthase subunit d, mitochondrial	ATP5H	3
28345000	22363000	4885700	6588100	7477600	4618200	4792800	4019500	P53621-2;P53621	P53621-2;P53621	Coatomer subunit alpha;Xenin;Proxenin	COPA	2
28321000	22863000	41173000	43739000	37445000	42980000	25244000	34663000	P30040;F8VY02;F8W1G0;C9J183	P30040;F8VY02	Endoplasmic reticulum resident protein 29	ERP29	4
28273000	23907000	23130000	20300000	32853000	38466000	32437000	43816000	P63220;Q8WVC2;Q9BYK1;Q13666;Q9BYK2	P63220;Q8WVC2;Q9BYK1;Q13666;Q9BYK2	40S ribosomal protein S21	RPS21	5
28193000	33214000	33770000	44973000	47835000	6270200	6037200	11920000	Q9H4M9;F5H5B6;B4DZH9;C9JC03;C9J2Z4;C9JDQ8;C9IZH1;C9JIJ3	Q9H4M9;F5H5B6;B4DZH9;C9JC03;C9J2Z4	EH domain-containing protein 1	EHD1	8
28115000	26781000	16762000	20402000	24117000	22524000	21501000	15797000	P54136;P54136-2;F5H3T8;E5RJM9;E5RH09	P54136;P54136-2;F5H3T8	Arginine--tRNA ligase, cytoplasmic	RARS	5
28109000	25863000	54584000	51088000	44731000	32134000	32179000	27460000	P32969;D6RAN4;H0Y9V9;E7ESE0;B4E1M5;H0Y9R4	P32969;D6RAN4;H0Y9V9;E7ESE0;B4E1M5	60S ribosomal protein L9	RPL9	6
27859000	29991000	41704000	21833000	52383000	32630000	36031000	36778000	P35321	P35321	Cornifin-A	SPRR1A	1
27822000	25739000	40157000	42435000	46383000	44768000	68122000	95556000	Q00341;E7EM71;H0Y394;C9JIZ1;C9J5E5;C9JZI8;C9JES8;C9JHZ8;C9JHS7;H7C0A4;C9JK79;C9JT62;H7BZC3;C9JHN6;C9JKQ5;C9JEJ8;C9JBS3;C9JQ82;C9JMQ6	Q00341;E7EM71;H0Y394	Vigilin	HDLBP	19
27820000	20752000	33030000	35328000	33670000	29563000	28067000	30866000	P35237;E9PD07;H0Y3G3	P35237;E9PD07;H0Y3G3	Serpin B6	SERPINB6	3
27750000	15923000	26404000	38384000	71994000	38999000	38288000	0	P40227;B4DPJ8;A6NCD2;Q92526;B4DX20;Q92526-2	P40227;B4DPJ8;A6NCD2	T-complex protein 1 subunit zeta	CCT6A	6
27748000	26514000	33139000	50466000	33052000	29939000	35646000	32487000	Q14195-2;Q14195;H0YBT4;F5GWI3;D6RF19	Q14195-2;Q14195;H0YBT4	Dihydropyrimidinase-related protein 3	DPYSL3	5
27696000	24875000	18664000	18207000	11440000	8938700	14378000	9108200	P36578;E7EWF1;H3BTP7;H3BM89;B4DMJ2;H3BU31;B4DP82	P36578;E7EWF1;H3BTP7;H3BM89;B4DMJ2;H3BU31;B4DP82	60S ribosomal protein L4	RPL4	7
27668000	29770000	78265000	70793000	63331000	73694000	82912000	61781000	P53999;F5H1H8	P53999;F5H1H8	Activated RNA polymerase II transcriptional coactivator p15	SUB1	2
27652000	25676000	37398000	39201000	34096000	35485000	32417000	32645000	P24752;H0YEL7;G3XAB4;E9PRQ6;E9PKF3	P24752;H0YEL7	Acetyl-CoA acetyltransferase, mitochondrial	ACAT1	5
27639000	23547000	23288000	23130000	9271000	8626800	10087000	12060000	P58546;C9JL85	P58546;C9JL85	Myotrophin	MTPN	2
27556000	31486000	28590000	34693000	24485000	23987000	31037000	37746000	O75323;C9IYJ3;H7C333;C9K068	O75323;C9IYJ3	Protein NipSnap homolog 2	GBAS	4
27524000	45555000	8676600	13158000	12921000	7202900	18120000	9470800	Q96CX2;Q68DU8	Q96CX2	BTB/POZ domain-containing protein KCTD12	KCTD12	2
27507000	27846000	39045000	59975000	44724000	46818000	47540000	57670000	Q15907;P62491;H3BSC1;B4DT13;H3BMH2;B4DQU5	Q15907;P62491;H3BSC1;B4DT13;H3BMH2	Ras-related protein Rab-11B;Ras-related protein Rab-11A	RAB11B;RAB11A	6
27262000	21912000	22510000	26673000	26380000	38549000	20558000	29317000	Q99715;D6RGG3;Q99715-4;Q99715-2;H0Y5N9;H0Y4P7;H0Y991	Q99715;D6RGG3;Q99715-4;Q99715-2	Collagen alpha-1(XII) chain	COL12A1	7
27249000	19485000	14619000	16928000	12508000	11398000	8254100	7119800	Q5T4U5;P11310-2;P11310;B7Z9I1;B4DJE7;E9PJM9;E9PRX4	Q5T4U5;P11310-2;P11310;B7Z9I1;B4DJE7	Medium-chain specific acyl-CoA dehydrogenase, mitochondrial	ACADM	7
26698000	10398000	0	0	19405000	11582000	0	0	Q5U5J2;P68400;E7EU96;P68400-2	Q5U5J2;P68400;E7EU96;P68400-2	Casein kinase II subunit alpha	CSNK2A1	4
26604000	18862000	38383000	23853000	23841000	29604000	27387000	32709000	C9JC84;P02679;C9JEU5;P02679-2;C9JU00;C9JPQ9	C9JC84;P02679;C9JEU5;P02679-2;C9JU00;C9JPQ9	Fibrinogen gamma chain	FGG	6
26594000	25572000	21351000	23180000	44636000	55014000	43339000	40613000	P20591;F8W8T1;P20591-2;H9KVC9;H9KVC7;P20592;B7Z5D3;H9KVC4;H9KVD0;C9JEL4;C9JZQ9;C9JS04;H9KVD3	P20591;F8W8T1;P20591-2	Interferon-induced GTP-binding protein Mx1;Interferon-induced GTP-binding protein Mx1, N-terminally processed	MX1	13
26531000	28970000	114210000	131270000	200470000	198470000	82987000	90133000	P13667	P13667	Protein disulfide-isomerase A4	PDIA4	1
26516000	31380000	60097000	40190000	44783000	46805000	37126000	36786000	P51149;C9J8S3;C9J592;C9IZZ0;C9J4V0;C9J4S4;C9J7D1	P51149;C9J8S3;C9J592;C9IZZ0	Ras-related protein Rab-7a	RAB7A	7
26248000	27203000	20548000	20554000	28238000	29213000	24654000	18271000	Q13185;B8ZZ43;C9JMM0	Q13185	Chromobox protein homolog 3	CBX3	3
26202000	24353000	39329000	42757000	29863000	41382000	23471000	34413000	O43776;B4DN60;F5H015;B4DG16	O43776;B4DN60	Asparagine--tRNA ligase, cytoplasmic	NARS	4
26168000	33119000	33219000	36066000	35983000	26455000	38567000	43077000	P07741;H3BQB1;H3BQZ9;G5E9J2;H3BQF1;H3BSW3	P07741;H3BQB1;H3BQZ9;G5E9J2;H3BQF1	Adenine phosphoribosyltransferase	APRT	6
26165000	21754000	23805000	16899000	21619000	21487000	22254000	29868000	Q99536;E9PF80;B3KUF8;B0AZP7	Q99536;E9PF80	Synaptic vesicle membrane protein VAT-1 homolog	VAT1	4
26100000	24753000	32132000	20202000	37202000	15477000	19731000	23966000	P68402;E9PLP3;P68402-2;P68402-3	P68402;E9PLP3;P68402-2;P68402-3	Platelet-activating factor acetylhydrolase IB subunit beta	PAFAH1B2	4
26077000	58435000	27860000	28547000	30014000	29540000	31488000	18906000	Q8NC51;Q8NC51-2;Q8NC51-3;Q8NC51-4	Q8NC51;Q8NC51-2;Q8NC51-3;Q8NC51-4	Plasminogen activator inhibitor 1 RNA-binding protein	SERBP1	4
26066000	34071000	27915000	34663000	45647000	44382000	36273000	40729000	E7ENH9;P53396;P53396-2;B4E3P0	E7ENH9;P53396;P53396-2;B4E3P0	ATP-citrate synthase	ACLY	4
25936000	27635000	39175000	36368000	39101000	40351000	35508000	41950000	Q12905	Q12905	Interleukin enhancer-binding factor 2	ILF2	1
25880000	22548000	33199000	31484000	37271000	34054000	31545000	20137000	Q16531;F5GY55;B4DZP5;B4DG00;F5H775;F5H2L3;F5H581;F5H0Y5;F5GWI0;F5H6C5;F5GZY8;F5H238;F5H4N9;F5H7A0;F5GYG8;F5GZ34;F5H198;F8WF81	Q16531;F5GY55;B4DZP5	DNA damage-binding protein 1	DDB1	18
25773000	31423000	43369000	48942000	32600000	35589000	36666000	42114000	P78527;P78527-2;E7EUY0	P78527;P78527-2;E7EUY0	DNA-dependent protein kinase catalytic subunit	PRKDC	3
25578000	18898000	54722000	32627000	21097000	18747000	22651000	23163000	P33176;Q12840;O60282;E9PET8;O60282-2;C9JWB9	P33176	Kinesin-1 heavy chain	KIF5B	6
25530000	33203000	28289000	28893000	27180000	38963000	33637000	21827000	P62318;B4DJP7	P62318;B4DJP7	Small nuclear ribonucleoprotein Sm D3	SNRPD3	2
25441000	22257000	25064000	18867000	22442000	0	34526000	27439000	Q16134	Q16134	Electron transfer flavoprotein-ubiquinone oxidoreductase, mitochondrial	ETFDH	1
25415000	13331000	10246000	9943300	15547000	14573000	0	12562000	P53618;E9PP73;E9PKQ1;E9PP63	P53618;E9PP73	Coatomer subunit beta	COPB1	4
25322000	27200000	34619000	26226000	35947000	27596000	34128000	32397000	P67936;P67936-2	P67936;P67936-2	Tropomyosin alpha-4 chain	TPM4	2
25111000	16613000	18565000	17279000	50794000	35362000	43268000	36514000	P55209;F5H4R6;B3KNT8;F8VY35;H0YIV4;F8W0J6;F8W020;F8VV59;F8VUX1;F8VXI6;F8W118;B7Z9C2;F8W543;H0YHC3;H0YH88;F5H1X5;B3KV44;F8VVB5;F8VRJ2	P55209;F5H4R6;B3KNT8;F8VY35;H0YIV4;F8W0J6;F8W020;F8VV59;F8VUX1;F8VXI6;F8W118;B7Z9C2;F8W543;H0YHC3;H0YH88;F5H1X5;B3KV44;F8VVB5;F8VRJ2	Nucleosome assembly protein 1-like 1	NAP1L1	19
24963000	27731000	39456000	48028000	52280000	44299000	77767000	65247000	Q02978;I3L1P8;F5GY65	Q02978;I3L1P8;F5GY65	Mitochondrial 2-oxoglutarate/malate carrier protein	SLC25A11	3
24943000	25803000	25486000	30334000	20837000	22055000	14372000	16432000	P54727;Q5W0S5;G5E9P0;Q5W0S4	P54727;Q5W0S5	UV excision repair protein RAD23 homolog B	RAD23B	4
24776000	25461000	0	19541000	18039000	18564000	46658000	15637000	Q99613;H3BRV0;B4DVQ5;B4DDN4;B4DVU3;B4DRU0;B5ME19;F5H4V1;C9J1F3;H3BPE4;H3BPE3;H3BTY8	Q99613;H3BRV0;B4DVQ5;B4DDN4;B4DVU3;B4DRU0;B5ME19;F5H4V1;C9J1F3	Eukaryotic translation initiation factor 3 subunit C	EIF3C;EIF3CL	12
24684000	24864000	42855000	38681000	35632000	34076000	27422000	37518000	P22102;P22102-2;B4DJ93;F8WD69;C9JTV6;C9JBJ1;C9JKQ7;C9JZG2;H7C366	P22102;P22102-2	Trifunctional purine biosynthetic protein adenosine-3;Phosphoribosylamine--glycine ligase;Phosphoribosylformylglycinamidine cyclo-ligase;Phosphoribosylglycinamide formyltransferase	GART	9
24671000	27584000	53650000	51441000	36911000	47054000	46064000	50434000	O43242;F5H8K4;B4DT72;H0YGV8	O43242;F5H8K4;B4DT72	26S proteasome non-ATPase regulatory subunit 3	PSMD3	4
24407000	20195000	19580000	28503000	24680000	19891000	23979000	13991000	F6U211;P46783	F6U211;P46783	40S ribosomal protein S10	RPS10	2
24396000	34613000	25657000	29188000	36375000	30484000	30042000	37103000	P31146;H3BRY3;H3BTU6;H3BRJ0;H3BSL1;H3BU76;H3BNA2	P31146;H3BRY3;H3BTU6	Coronin-1A	CORO1A	7
24298000	22447000	11403000	19597000	18072000	18350000	23083000	21563000	P29966	P29966	Myristoylated alanine-rich C-kinase substrate	MARCKS	1
24154000	14082000	56070000	129220000	65032000	78087000	44810000	55952000	Q9UKS6;H0YDM6;E9PIY1;E9PEB0;E9PNM9;E9PJ75;E9PJ33	Q9UKS6;H0YDM6	Protein kinase C and casein kinase substrate in neurons protein 3	PACSIN3	7
24022000	19052000	7070800	8926600	5589400	12971000	9762300	4732300	P51665;B4DXI8;H3BTM8;H3BNT7;H3BQV2	P51665;B4DXI8;H3BTM8;H3BNT7	26S proteasome non-ATPase regulatory subunit 7	PSMD7	5
23945000	9259700	29296000	21226000	22477000	25325000	30495000	20078000	O75131	O75131	Copine-3	CPNE3	1
23868000	0	0	0	0	0	0	0	P62249;Q6IPX4	P62249;Q6IPX4	40S ribosomal protein S16	RPS16	2
23788000	21974000	34476000	40015000	45883000	48647000	32927000	36456000	P11766;H0YAG8;D6RFE4;D6R9G2;D6RAY0	P11766;H0YAG8;D6RFE4	Alcohol dehydrogenase class-3	ADH5	5
23531000	20027000	33734000	33804000	32857000	28965000	24571000	29619000	Q9H299;Q5T123	Q9H299;Q5T123	SH3 domain-binding glutamic acid-rich-like protein 3	SH3BGRL3	2
23522000	0	41558000	36228000	41413000	44799000	33503000	28581000	H7C2I1;Q99873;G5E9B6;Q99873-2;Q99873-3;E9PKG1;B4DJ87;E9PIX6;E9PQ98;H0YDE4;E9PNR9	H7C2I1;Q99873;G5E9B6;Q99873-2;Q99873-3;E9PKG1;B4DJ87;E9PIX6;E9PQ98	Protein arginine N-methyltransferase 1	PRMT1	11
23511000	17975000	0	0	12228000	15342000	19954000	26525000	Q15691	Q15691	Microtubule-associated protein RP/EB family member 1	MAPRE1	1
23462000	15584000	22803000	27515000	20762000	22797000	20859000	19676000	F5H3A1;P05023;B7Z3U6;P05023-2;H7BXX5;E9PC51;B7Z2T0;F5H6J6;P13637;E9PC07;B7Z1Q9;F5H0J0	F5H3A1;P05023;B7Z3U6;P05023-2;H7BXX5	Sodium/potassium-transporting ATPase subunit alpha-1	ATP1A1	12
23461000	28016000	24708000	23276000	26544000	31925000	25144000	24131000	Q15459;F5H048;E9PAW1;H7C1L2;F8WB66;F8WC79	Q15459;F5H048;E9PAW1	Splicing factor 3A subunit 1	SF3A1	6
23452000	22922000	34574000	29653000	20997000	22945000	19713000	26872000	Q9BUF5;B4DP54;B3KS31	Q9BUF5;B4DP54;B3KS31	Tubulin beta-6 chain	TUBB6	3
23239000	31305000	44725000	43235000	41677000	31887000	56716000	25315000	P46781;C9JM19;B5MCT8	P46781;C9JM19;B5MCT8	40S ribosomal protein S9	RPS9	3
23196000	20812000	31362000	37256000	41410000	35355000	39423000	42147000	P47897;B4DWJ2;B4DNN3;H7C0R3;C9J165;B7Z840;C9JSG9;F2Z2V6	P47897;B4DWJ2;B4DNN3;H7C0R3	Glutamine--tRNA ligase	QARS	8
23177000	20272000	43287000	38069000	35330000	28853000	31543000	33949000	Q92598;Q92598-3;Q92598-2;B4DYH1;B4DY72;E7EUG1;F2Z3D7;Q5TBM3	Q92598;Q92598-3;Q92598-2;B4DYH1;B4DY72;E7EUG1	Heat shock protein 105 kDa	HSPH1	8
23045000	25266000	38211000	45551000	41598000	43083000	41731000	49343000	P38606;B7Z1R5;B7Z2V6;C9JVW8;C9JA17	P38606;B7Z1R5;B7Z2V6	V-type proton ATPase catalytic subunit A	ATP6V1A	5
22969000	21819000	27912000	23559000	23185000	29055000	27188000	25143000	Q9Y265;Q9Y265-2;E7ETR0;H7C4G5;H7C4I3	Q9Y265;Q9Y265-2;E7ETR0	RuvB-like 1	RUVBL1	5
22844000	26712000	55220000	57446000	45660000	45877000	44573000	45390000	Q92747;B4DLQ7;E9PF58;F8WFD3	Q92747;B4DLQ7;E9PF58	Actin-related protein 2/3 complex subunit 1A	ARPC1A	4
22796000	21660000	23362000	24131000	27295000	27308000	19559000	27251000	P60981;P60981-2;F6RFD5	P60981;P60981-2;F6RFD5	Destrin	DSTN	3
22744000	9396800	33825000	31257000	27384000	38313000	34639000	33559000	Q9UHD8;Q9UHD8-5;Q9UHD8-2;Q9UHD8-7;Q9UHD8-3;Q9UHD8-8;Q9UHD8-9;Q9UHD8-4;F5GWR9	Q9UHD8;Q9UHD8-5;Q9UHD8-2;Q9UHD8-7;Q9UHD8-3;Q9UHD8-8;Q9UHD8-9;Q9UHD8-4	Septin-9	SEPT9	9
22656000	25161000	64315000	59341000	56301000	49995000	37093000	41715000	P60903	P60903	Protein S100-A10	S100A10	1
22537000	41615000	26268000	6381600	36894000	6128900	30929000	0	Q13347;Q5TFK1	Q13347	Eukaryotic translation initiation factor 3 subunit I	EIF3I	2
22443000	15859000	22271000	22054000	23231000	17827000	11018000	0	P52888	P52888	Thimet oligopeptidase	THOP1	1
22399000	11638000	10536000	8980800	11962000	11068000	17918000	13079000	P53992;G5EA31;E7EP00;B4DZT4	P53992;G5EA31;E7EP00	Protein transport protein Sec24C	SEC24C	4
22363000	18925000	27530000	32988000	26897000	27410000	26829000	35273000	O15145;B4DM63;C9JZD1;F8VR50	O15145;B4DM63;C9JZD1	Actin-related protein 2/3 complex subunit 3	ARPC3	4
22316000	16718000	15371000	13763000	18534000	15642000	22267000	21416000	E7ETU3;P60953	E7ETU3;P60953	Cell division control protein 42 homolog	CDC42	2
22303000	0	0	0	20217000	21721000	21223000	13737000	P11413-2;P11413-3;P11413;E7EUI8;E7EM57;E9PD92	P11413-2;P11413-3;P11413;E7EUI8;E7EM57;E9PD92	Glucose-6-phosphate 1-dehydrogenase	G6PD	6
22281000	18917000	23783000	28226000	28877000	30557000	29378000	28397000	O15511;O15511-2;B1ALC0	O15511;O15511-2;B1ALC0	Actin-related protein 2/3 complex subunit 5	ARPC5	3
22274000	21867000	24072000	31584000	28777000	26375000	14138000	17830000	Q9H0U4;E9PLD0;Q92928;E7EWA5;P59190;P59190-2;P61006;Q92930;P51153;F5GY21;H0YNE9;H0YMN7;H0YL94;H0YLJ8	Q9H0U4;E9PLD0;Q92928	Ras-related protein Rab-1B;Putative Ras-related protein Rab-1C	RAB1B;RAB1C	14
22208000	17894000	34309000	37835000	25582000	32729000	39103000	0	P04080	P04080	Cystatin-B	CSTB	1
22083000	11387000	25180000	9005400	18314000	5718600	28230000	30234000	B0V043;P26640;H0Y4A6;E7EVJ6;Q5SP20;H0Y426;A2ABF4;B0V044;B4DZ61;H0Y3X9	B0V043;P26640;H0Y4A6;E7EVJ6	Valine--tRNA ligase	VARS	10
22036000	26950000	38399000	34048000	30513000	33211000	33722000	33774000	P10606	P10606	Cytochrome c oxidase subunit 5B, mitochondrial	COX5B	1
21799000	17496000	0	0	13195000	9303900	0	0	Q9UHX1;Q9UHX1-2;Q9UHX1-5;Q9UHX1-3;Q9UHX1-6;Q9UHX1-4;H0YEM1;E9PQ56;E9PN18;E9PMU7;H0YCP8;E9PL19	Q9UHX1;Q9UHX1-2;Q9UHX1-5;Q9UHX1-3;Q9UHX1-6;Q9UHX1-4;H0YEM1;E9PQ56;E9PN18;E9PMU7	Poly(U)-binding-splicing factor PUF60	PUF60	12
21718000	29741000	24881000	23845000	28601000	20176000	25040000	23584000	P22307;C9JC79;A6NM69;B4DHP6;P22307-2;E1B6W5;H0YF61	P22307;C9JC79;A6NM69;B4DHP6;P22307-2;E1B6W5;H0YF61	Non-specific lipid-transfer protein	SCP2	7
21717000	33596000	21827000	28593000	20426000	27170000	19169000	21237000	Q9Y4L1;F5H4Z5;E9PL22;F5GWH9;E9PJ21;F5H4X7;B7Z909;E9PSI5;Q9BST8	Q9Y4L1;F5H4Z5;E9PL22;F5GWH9;E9PJ21;F5H4X7;B7Z909	Hypoxia up-regulated protein 1	HYOU1	9
21693000	20147000	26808000	18597000	40277000	32154000	27526000	24634000	P52789;E9PB90	P52789;E9PB90	Hexokinase-2	HK2	2
21675000	15127000	17299000	18865000	15455000	15538000	13072000	17413000	P20618;H0Y3J2	P20618;H0Y3J2	Proteasome subunit beta type-1;Proteasome subunit beta type	PSMB1	2
21629000	25769000	31710000	28603000	35974000	17551000	39755000	30516000	P35222;B4DGU4;P35222-2	P35222;B4DGU4	Catenin beta-1	CTNNB1	3
21575000	27730000	13406000	8828800	17644000	16093000	13971000	10269000	Q9UNZ2-5;Q9UNZ2;Q9UNZ2-4;Q9UNZ2-6;F2Z2K0	Q9UNZ2-5;Q9UNZ2;Q9UNZ2-4;Q9UNZ2-6;F2Z2K0	NSFL1 cofactor p47	NSFL1C	5
21521000	24107000	27208000	26103000	25947000	24411000	20192000	25291000	P07197;E7ESP9;E7EMV2	P07197;E7ESP9;E7EMV2	Neurofilament medium polypeptide	NEFM	3
21308000	8940100	8176800	0	6230500	7099000	4997400	5709500	P11216;H0Y4Z6	P11216	Glycogen phosphorylase, brain form	PYGB	2
21085000	13571000	23067000	8891100	0	33371000	0	14099000	B3KSH1;O00303;B4DMT5;H0YDT6;E9PQV8	B3KSH1;O00303;B4DMT5	Eukaryotic translation initiation factor 3 subunit F	EIF3F	5
21065000	19097000	41777000	38846000	30724000	24893000	30712000	27600000	P25789;H0YL69;H0YMZ1;H0YN18;H0YMA1;H0YMI6;H0YKT8;H0YLC2;P25789-2;H0YLS6;H0YKS0;H0YMV3	P25789;H0YL69;H0YMZ1;H0YN18;H0YMA1;H0YMI6;H0YKT8;H0YLC2;P25789-2	Proteasome subunit alpha type-4;Proteasome subunit alpha type;Proteasome subunit beta type	PSMA4	12
21025000	30282000	33574000	53501000	59386000	68535000	36838000	43601000	P21291;B3KVC9;E9PP21;E9PND2;E9PS42	P21291;B3KVC9;E9PP21;E9PND2;E9PS42	Cysteine and glycine-rich protein 1	CSRP1	5
20929000	0	48367000	23010000	18458000	23101000	0	0	Q9NTK5;Q9NTK5-3;Q9NTK5-2;C9JTK6;C9JCJ9	Q9NTK5;Q9NTK5-3;Q9NTK5-2;C9JTK6	Obg-like ATPase 1	OLA1	5
20928000	28603000	22152000	28111000	25286000	32054000	24626000	29859000	P55786;E9PLK3;B7Z463;F5H0W3;H0YDG0;A6NEC2;E7EWZ2;E5RJ24;H0YAQ6;H0YCQ5;F5GZY4;A6NEC2-2;E9PP11;A6NEC2-3;E9PPD4;E9PJY4	P55786;E9PLK3;B7Z463	Puromycin-sensitive aminopeptidase	NPEPPS	16
20921000	20044000	30489000	23139000	19358000	20220000	22342000	19582000	P07814;E7EMN0;F5H7I7	P07814;E7EMN0;F5H7I7	Bifunctional glutamate/proline--tRNA ligase;Glutamate--tRNA ligase;Proline--tRNA ligase	EPRS	3
20759000	11815000	28224000	25849000	20219000	16603000	17973000	20021000	Q9Y5L4	Q9Y5L4	Mitochondrial import inner membrane translocase subunit Tim13	TIMM13	1
20628000	0	0	0	13760000	0	6656900	0	Q9P2E9;Q9P2E9-2;Q9P2E9-3;F8W7S5	Q9P2E9;Q9P2E9-2;Q9P2E9-3;F8W7S5	Ribosome-binding protein 1	RRBP1	4
20545000	19105000	21135000	19433000	12823000	13772000	12705000	16676000	B4DLN1;P52815	B4DLN1;P52815	39S ribosomal protein L12, mitochondrial	SLC25A10;MRPL12	2
20521000	19965000	18314000	29419000	25059000	19823000	14542000	19915000	P62873;B1AKQ9;B1AKQ8;B1AKQ7;H0Y418;P16520;E9PCP0;F5H0S8;F5H8J8;F5H100	P62873;B1AKQ9;B1AKQ8	Guanine nucleotide-binding protein G(I)/G(S)/G(T) subunit beta-1	GNB1	10
20396000	12984000	11013000	17430000	15392000	11734000	0	10281000	Q9Y5B9;F5H063;G3V2X0;G3V401;G3V5A4	Q9Y5B9	FACT complex subunit SPT16	SUPT16H	5
20389000	17184000	25182000	20649000	17652000	24628000	26146000	22928000	Q00577	Q00577	Transcriptional activator protein Pur-alpha	PURA	1
20378000	15673000	7822000	9905300	9801800	13929000	7825300	9776400	P26368;P26368-2	P26368;P26368-2	Splicing factor U2AF 65 kDa subunit	U2AF2	2
20294000	30156000	35655000	31156000	23117000	25238000	18515000	21161000	P61163;B4DXP9;F5H3I4	P61163;B4DXP9;F5H3I4	Alpha-centractin	ACTR1A	3
20214000	20628000	18166000	21001000	16850000	18164000	21104000	20557000	O95372;E9PH41;Q5QPQ0;Q5QPQ2;Q5QPQ3;Q5QPQ1;Q5QPN9;E7EPS4;Q5QPN5	O95372;E9PH41;Q5QPQ0;Q5QPQ2;Q5QPQ3;Q5QPQ1	Acyl-protein thioesterase 2	LYPLA2	9
20162000	19366000	18464000	10700000	18745000	17133000	30580000	14394000	G5E9M5;Q12906;C9JFV5;Q12906-3;Q12906-6;Q12906-2;Q12906-4;Q12906-5;B4DFG4	G5E9M5;Q12906;C9JFV5;Q12906-3;Q12906-6;Q12906-2;Q12906-4;Q12906-5;B4DFG4	Interleukin enhancer-binding factor 3	ILF3	9
20160000	17860000	28434000	29403000	29932000	31493000	28882000	22506000	O15144;H7C3F9	O15144	Actin-related protein 2/3 complex subunit 2	ARPC2	2
20159000	15300000	24354000	22817000	18867000	43410000	23905000	28384000	Q13126;F2Z2F3;F8WES2	Q13126	S-methyl-5-thioadenosine phosphorylase	MTAP	3
20038000	13339000	15090000	21049000	15027000	16393000	26186000	18000000	B0QY89;Q9Y262;G8JLH4;B0QY90;B3KNG0;C9K0Q7;C9JHP4;H7C3A0;H0Y7E6	B0QY89;Q9Y262;G8JLH4;B0QY90;B3KNG0	Eukaryotic translation initiation factor 3 subunit L	EIF3EIP;EIF3L	9
20022000	17982000	26919000	30343000	34404000	32274000	31247000	26328000	P35443;E7ES19;P49746;B4DQ20;Q2HIZ1;F5H4Z8	P35443;E7ES19	Thrombospondin-4	THBS4	6
20018000	14442000	9518500	10869000	3039900	6195700	8866100	7911100	P55795;B4DFK9	P55795;B4DFK9	Heterogeneous nuclear ribonucleoprotein H2	HNRNPH2	2
19931000	18829000	16826000	15148000	9322400	15369000	21174000	16689000	H7BZJ3	H7BZJ3	Thioredoxin	PDIA3	1
19909000	0	0	0	0	0	0	0	P25787;C9JCK5;Q6MZI6;H3BT36;H7C402	P25787;C9JCK5	Proteasome subunit alpha type-2	PSMA2	5
19907000	16089000	20433000	21162000	19997000	28210000	30665000	24102000	Q14247;Q14247-3;Q14247-2;B4E358;H0YCD9;H7C314;H0YEV2;E9PP90;E9PKG3	Q14247;Q14247-3;Q14247-2	Src substrate cortactin	CTTN	9
19872000	18472000	31184000	36219000	28019000	24225000	19626000	22680000	O00159;F5H3W9;O00159-3;F5H6E2;O00159-2;F5H730;I3L204;I3L3Y6;I3L501;I3L4D4;I3L3F5;I3L168	O00159;F5H3W9;O00159-3;F5H6E2;O00159-2;F5H730	Unconventional myosin-Ic	MYO1C	12
19781000	19080000	27904000	25568000	24425000	29852000	23806000	26094000	F8W8S0;Q13409;Q13409-5;Q13409-2;B7ZA04;Q13409-3;Q13409-6;E7EQL5;E7EV09;E7EMU4;E7ESD3;E7EQU2;E7ETL8;E7ET01;E7ERH4;E7ERR6;E7EUM4;E9PGG1	F8W8S0;Q13409;Q13409-5;Q13409-2;B7ZA04;Q13409-3;Q13409-6	Cytoplasmic dynein 1 intermediate chain 2	DYNC1I2	18
19779000	0	8063100	16231000	19045000	10128000	14458000	0	P49720	P49720	Proteasome subunit beta type-3	PSMB3	1
19733000	30611000	18289000	20698000	26625000	35030000	27600000	26005000	D6RGV5;D6RIE3;P14406;D6R9C3	D6RGV5;D6RIE3;P14406;D6R9C3	Cytochrome c oxidase subunit 7A2, mitochondrial	COX7A2	4
19533000	0	0	0	0	0	0	0	Q00535;Q00535-2;Q14004;Q9NYV4;Q9NYV4-2;Q14004-2;Q9NYV4-3;B7Z8T0;Q00537;Q00537-2;Q07002-3;Q00536;P50750-2;Q07002-2;Q07002;F5H6Z0;O94921;O94921-2;F5H203;Q96Q40;F8W6H8;O94921-3;Q96Q40-3;E5RGN0;Q96Q40-4;P50750;Q96Q40-2;G3V5T9;E7EUK8;Q00534;Q00526;P11802;P24941;P24941-2;H0YAZ9;E7ESI2;F8VZ51;F8VWX7;F8VTV8;E5RIU6;F8VZZ0;B4DNF9;F8VYH9;B3KX76;F8VXD2	Q00535;Q00535-2;Q14004;Q9NYV4;Q9NYV4-2;Q14004-2;Q9NYV4-3;B7Z8T0;Q00537;Q00537-2;Q07002-3;Q00536;P50750-2;Q07002-2;Q07002;F5H6Z0;O94921;O94921-2;F5H203;Q96Q40;F8W6H8;O94921-3;Q96Q40-3;E5RGN0;Q96Q40-4;P50750;Q96Q40-2;G3V5T9;E7EUK8;Q00534;Q00526;P11802;P24941;P24941-2;H0YAZ9;E7ESI2;F8VZ51;F8VWX7;F8VTV8;E5RIU6;F8VZZ0;B4DNF9;F8VYH9;B3KX76;F8VXD2	Cyclin-dependent kinase 5;Cyclin-dependent kinase 13;Cyclin-dependent kinase 12;Cyclin-dependent kinase 17;Cyclin-dependent kinase 16;Cyclin-dependent kinase 18;Cyclin-dependent kinase 14;Cyclin-dependent kinase 15;Cyclin-dependent kinase 9;Cyclin-dependent kinase 6;Cyclin-dependent kinase 3;Cyclin-dependent kinase 4;Cyclin-dependent kinase 2	CDK5;CDK13;CDK12;CDK16;CDK17;CDK18;CDK14;CDK15;CDK9;CDK2;CDK6;CDK3;CDK4;CDK1	45
19484000	13111000	8511500	0	14501000	15228000	13825000	12524000	Q15029;B4DK30	Q15029;B4DK30	116 kDa U5 small nuclear ribonucleoprotein component	EFTUD2	2
19465000	20595000	16963000	17345000	19588000	19417000	21847000	18560000	P25788;P25788-2;G3V5N4;G3V3W4;G3V4X5	P25788;P25788-2	Proteasome subunit alpha type-3	PSMA3	5
19288000	0	30631000	29191000	33098000	34989000	31166000	30605000	Q16787;B0YJ33;Q16787-1;Q16787-3	Q16787;B0YJ33;Q16787-1;Q16787-3	Laminin subunit alpha-3	LAMA3	4
19230000	16515000	16266000	21292000	15777000	13610000	9232100	14478000	Q92688;Q92688-2;Q5T6W8	Q92688;Q92688-2;Q5T6W8	Acidic leucine-rich nuclear phosphoprotein 32 family member B	ANP32B	3
19205000	16805000	39583000	25426000	27294000	25978000	38264000	30495000	O14745;E7EV06	O14745;E7EV06	Na(+)/H(+) exchange regulatory cofactor NHE-RF1	SLC9A3R1	2
19174000	28098000	19204000	26997000	25383000	23613000	32884000	30729000	Q9Y678;H0Y8X7;H0Y8G2	Q9Y678	Coatomer subunit gamma-1	COPG1	3
19163000	20539000	19285000	20033000	21043000	19717000	30829000	34213000	P06454;P06454-2;B8ZZQ6;H7C2N1;B8ZZW7;B8ZZA1;E7EVV7	P06454;P06454-2;B8ZZQ6;H7C2N1;B8ZZW7;B8ZZA1;E7EVV7	Prothymosin alpha;Thymosin alpha-1	PTMA	7
19130000	14703000	37051000	33515000	36636000	31445000	28960000	45581000	Q92499;B4DME8;B4DPN6	Q92499;B4DME8;B4DPN6	ATP-dependent RNA helicase DDX1	DDX1	3
19044000	39579000	21031000	23866000	31252000	24030000	37765000	33256000	P24534;C9JZW3;F2Z2G2	P24534;C9JZW3	Elongation factor 1-beta	EEF1B2	3
18986000	25009000	32063000	28096000	43650000	23831000	23864000	33360000	P31942;P31942-2;P31942-3;B4DHY1;P31942-4;P31942-5;P31942-6	P31942;P31942-2;P31942-3;B4DHY1;P31942-4	Heterogeneous nuclear ribonucleoprotein H3	HNRNPH3	7
18848000	23094000	13263000	30578000	22507000	22132000	19708000	20102000	Q07960;E9PCG8;H0YE29;E9PNR6	Q07960;E9PCG8;H0YE29	Rho GTPase-activating protein 1	ARHGAP1	4
18811000	16659000	26307000	27301000	25745000	26418000	31467000	23734000	Q08J23;Q08J23-2;G3V1R4;D6RAS3	Q08J23;Q08J23-2;G3V1R4	tRNA (cytosine(34)-C(5))-methyltransferase	NSUN2	4
18716000	19085000	20231000	27818000	25473000	20457000	17650000	18832000	P24666;B5MCC7;G5E9R5;P24666-2;P24666-3;C9JNS5;F2Z2Q9;D3YTI2	P24666;B5MCC7;G5E9R5;P24666-2;P24666-3;C9JNS5;F2Z2Q9	Low molecular weight phosphotyrosine protein phosphatase	ACP1	8
18494000	25936000	24625000	27573000	16446000	17871000	32973000	20470000	Q9Y224;G3V4C6;H0YJB9;G3V4E7	Q9Y224;G3V4C6	UPF0568 protein C14orf166	C14orf166	4
18067000	16613000	21718000	15810000	34436000	31057000	30807000	28295000	Q99460;Q99460-2;H7C378;H7BZR6;C9J9M4	Q99460;Q99460-2	26S proteasome non-ATPase regulatory subunit 1	PSMD1	5
18055000	22722000	25685000	18800000	23202000	17245000	27122000	23312000	E7EVA0;P27816;P27816-6;P27816-2;B9ZVR1;P27816-5;H7C456;E9PGM5;P27816-4;F8W9U4;H7C4C5;H0Y2V1;B5MEG9;B4DSQ1;P27816-7	E7EVA0;P27816;P27816-6;P27816-2;B9ZVR1;P27816-5	Microtubule-associated protein;Microtubule-associated protein 4	MAP4	15
17968000	23354000	26696000	28784000	29609000	24690000	29139000	29682000	Q6XQN6;Q6XQN6-2;C9JC60;Q6XQN6-3;G5E977;C9J8U2;H0YF31;H0YDA6	Q6XQN6;Q6XQN6-2;C9JC60;Q6XQN6-3;G5E977;C9J8U2	Nicotinate phosphoribosyltransferase	NAPRT1	8
17956000	15194000	13253000	13798000	20670000	18854000	29197000	27957000	Q93084-5;Q93084-6;Q93084;Q93084-7;Q93084-3;Q93084-2;Q93084-4	Q93084-5;Q93084-6;Q93084;Q93084-7;Q93084-3;Q93084-2;Q93084-4	Sarcoplasmic/endoplasmic reticulum calcium ATPase 3	ATP2A3	7
17947000	9829600	4591800	2547000	4614800	3632200	5292100	0	Q08945;E9PMD4;E9PPZ7	Q08945	FACT complex subunit SSRP1	SSRP1	3
17892000	18097000	15956000	18956000	17398000	12893000	23584000	19656000	P05161	P05161	Ubiquitin-like protein ISG15	ISG15	1
17835000	29494000	85954000	143100000	168620000	193800000	100320000	97233000	P52597;B4DKS8;F5GZT4	P52597;B4DKS8	Heterogeneous nuclear ribonucleoprotein F;Heterogeneous nuclear ribonucleoprotein F, N-terminally processed	HNRNPF	3
17835000	18242000	15498000	13391000	28643000	18969000	23625000	22004000	B1AHD1;P55769	B1AHD1;P55769	NHP2-like protein 1	NHP2L1	2
17770000	19052000	25121000	25416000	22300000	18176000	13187000	15896000	P36542;P36542-2;B4DL14	P36542;P36542-2;B4DL14	ATP synthase subunit gamma, mitochondrial;ATP synthase gamma chain	ATP5C1	3
17626000	25282000	38866000	64380000	60604000	63799000	54714000	84568000	F5H6K1;P11532;E9PDN5;H0YFQ3;P11532-4;F5GZT3;E7EQS7;P11532-2;E7EQS6;P11532-3;H0Y8D5;H0Y304;E7ESB2;F8VX32;E7EQS5;E7EQR9;F5GZY3	F5H6K1;P11532;E9PDN5;H0YFQ3;P11532-4;F5GZT3;E7EQS7;P11532-2;E7EQS6;P11532-3;H0Y8D5;H0Y304;E7ESB2;F8VX32;E7EQS5;E7EQR9;F5GZY3	Dystrophin	DMD	17
17375000	8964600	9635200	6136000	5651800	0	5630100	0	P61960;P61960-2;H0Y614	P61960;P61960-2	Ubiquitin-fold modifier 1	UFM1	3
17336000	13334000	9473600	12895000	12357000	0	14164000	14270000	P40763;P40763-2;G8JLH9	P40763;P40763-2;G8JLH9	Signal transducer and activator of transcription 3	STAT3	3
17317000	19771000	36458000	43224000	26790000	41308000	23847000	28389000	P42677;Q5T4L4;H0YMV8;C9JLI6;Q71UM5	P42677;Q5T4L4	40S ribosomal protein S27	RPS27	5
17175000	0	29037000	50165000	34601000	21280000	58434000	31514000	P62195;A8K3Z3	P62195;A8K3Z3	26S protease regulatory subunit 8	PSMC5	2
17084000	22343000	39604000	36710000	31677000	37371000	37246000	29829000	P30520;F8W9D6	P30520;F8W9D6	Adenylosuccinate synthetase isozyme 2;Adenylosuccinate synthetase	ADSS	2
16952000	10795000	15813000	15041000	17945000	20395000	15209000	15609000	P20810-5;P20810-2;E9PCH5;P20810-3;F8W7E0	P20810-5;P20810-2;E9PCH5;P20810-3		CAST	5
16938000	18075000	28325000	28838000	29816000	31363000	33743000	27784000	O75436;F5H4L7;G3V1N8;A8MZ56	O75436;F5H4L7;G3V1N8;A8MZ56	Vacuolar protein sorting-associated protein 26A	VPS26A	4
16909000	13435000	18883000	16691000	16077000	8062000	18253000	21641000	O75608;O75608-2;E5RGR0;E5RJA0;B4DP64;E5RJ48	O75608;O75608-2;E5RGR0;E5RJA0;B4DP64	Acyl-protein thioesterase 1	LYPLA1	6
16887000	12477000	0	11268000	11357000	16685000	18607000	17009000	F5H740;Q9Y277-2;Q9Y277;E5RHZ6;E5RJN6;E5RFP6;E5RK27;E5RHE1;E5RFL1;F8W7Y3	F5H740;Q9Y277-2;Q9Y277;E5RHZ6;E5RJN6;E5RFP6	Voltage-dependent anion-selective channel protein 3	VDAC3	10
16871000	8093300	4616900	5231600	4509300	4246200	4061700	4366900	Q13554;Q13554-2;Q13554-5;Q13554-8;Q13554-3;Q13554-6;Q13554-4;Q13554-7;H7BXS4;B7Z1Z6;H7BZC6;H7C394	Q13554;Q13554-2;Q13554-5;Q13554-8;Q13554-3;Q13554-6;Q13554-4;Q13554-7;H7BXS4;B7Z1Z6	Calcium/calmodulin-dependent protein kinase type II subunit beta	CAMK2B	12
16830000	18735000	15413000	16425000	14192000	14267000	16036000	12775000	Q9HCY8	Q9HCY8	Protein S100-A14	S100A14	1
16624000	0	32807000	20908000	25977000	19848000	7570200	8503400	P14678-3;E7ENP4;B3KVR1;P14678;P63162;P14678-2	P14678-3;E7ENP4;B3KVR1;P14678;P63162;P14678-2	Small nuclear ribonucleoprotein-associated protein;Small nuclear ribonucleoprotein-associated proteins B and B;Small nuclear ribonucleoprotein-associated protein N	SNRPB;SNRPN	6
16587000	9706400	10496000	10554000	11733000	11804000	9397300	12944000	Q15436;F5H365;F5H6C4;B3KXI2;G3V531;G3V2R6;G3V3G5;G3V1W4;G3V4V1;G3V4Q2;G3V5X8	Q15436;F5H365;F5H6C4;B3KXI2	Protein transport protein Sec23A	SEC23A	11
16339000	10227000	11811000	15539000	11877000	10890000	13509000	12175000	Q15369;E5RHG8;E5RJ89;E5RGD9	Q15369;E5RHG8;E5RJ89;E5RGD9	Transcription elongation factor B polypeptide 1	TCEB1	4
16312000	15085000	16667000	27374000	14310000	14317000	11967000	15012000	P35606;B4DZI8;D6R997;D6RBT6;D6RBG7;D6RCL6;D6RBZ7;H0Y938	P35606;B4DZI8	Coatomer subunit beta	COPB2	8
16189000	18313000	30577000	28886000	31583000	25397000	25129000	26739000	O15020;O15020-2;A4QPE4	O15020;O15020-2	Spectrin beta chain, brain 2	SPTBN2	3
16126000	7447700	11834000	13392000	7768700	10611000	7514600	8547100	P62942;Q5W0X3;Q1JUQ5	P62942;Q5W0X3;Q1JUQ5	Peptidyl-prolyl cis-trans isomerase FKBP1A;Peptidyl-prolyl cis-trans isomerase	FKBP1A;FKBP12-Exip2	3
16028000	15649000	67120000	111420000	122230000	8679700	13032000	21043000	B3EWG3;B3EWG4;B3EWG5;B3EWG6	B3EWG3;B3EWG4;B3EWG5;B3EWG6	Protein FAM25A;Protein FAM25B;Protein FAM25C;Protein FAM25G	FAM25A;FAM25B;FAM25C;FAM25G	4
15985000	0	0	0	7885800	0	0	0	Q16629;C9JAB2;G5E9M3;Q16629-2;Q16629-3	Q16629;C9JAB2;G5E9M3;Q16629-2;Q16629-3	Serine/arginine-rich splicing factor 7	SRSF7	5
15885000	20194000	0	0	15976000	14948000	20175000	19611000	D6RER5;Q9NVA2;D6RGI3;Q9NVA2-2;D6RDU5;Q92599;F8W8I8;F5H1J5;F6W7K9;A6NFQ9;Q14141;B1AMS2;A6NMH6;Q14141-4;Q92599-2;Q14141-2;B4E049;Q92599-3;F8W8Q8;Q14141-3;H0Y961;D6R9Y6;C9JV02;D6RDP1;H0Y9G8	D6RER5;Q9NVA2;D6RGI3;Q9NVA2-2;D6RDU5	Septin-11	SEPT11	25
15713000	13867000	23766000	0	13427000	16004000	14797000	18686000	P04632	P04632	Calpain small subunit 1	CAPNS1	1
15640000	19219000	8668400	10474000	19368000	19707000	17897000	24462000	P16989-2;P16989;P16989-3	P16989-2;P16989;P16989-3	DNA-binding protein A	CSDA	3
15595000	0	21156000	29435000	0	13924000	19011000	17262000	Q9NQR4;H7C579;F8WF70	Q9NQR4;H7C579	Omega-amidase NIT2	NIT2	3
15567000	16462000	13779000	16161000	9392200	11890000	10999000	11461000	P98179	P98179	Putative RNA-binding protein 3	RBM3	1
15558000	21536000	11933000	10285000	33260000	20362000	44634000	33831000	P54920;Q9H115;B4DK44;B4DGP9;Q4G0M0	P54920	Alpha-soluble NSF attachment protein	NAPA	5
15470000	16584000	34440000	12991000	23982000	25941000	14032000	19604000	O95336	O95336	6-phosphogluconolactonase	PGLS	1
15451000	14881000	15145000	17713000	15851000	15447000	17679000	19263000	P26373;F5H1S2;H3BTH3	P26373;F5H1S2	60S ribosomal protein L13	RPL13	3
15398000	0	33624000	29276000	17881000	19281000	27184000	31424000	Q9UNM6;Q9UNM6-2;B4DJ66;H0YD73;E9PL38;E9PQG3;E9PPD2	Q9UNM6;Q9UNM6-2;B4DJ66;H0YD73;E9PL38	26S proteasome non-ATPase regulatory subunit 13	PSMD13	7
15345000	11618000	35670000	52047000	52074000	50425000	31645000	9345000	P46060;F8W7I9;H0Y4Q3;B0QYT4;B0QYT5	P46060;F8W7I9	Ran GTPase-activating protein 1	RANGAP1	5
15257000	15075000	16717000	14171000	15496000	14525000	16402000	0	Q15056;Q15056-2	Q15056;Q15056-2	Eukaryotic translation initiation factor 4H	EIF4H	2
15098000	14312000	24574000	18440000	14560000	16512000	16830000	20193000	P27695;G3V3M6;G3V5Q1;G3V3C7;G3V359;G3V5M0;G3V5D9;H7C4A8;G3V574;G3V3Y6	P27695;G3V3M6;G3V5Q1;G3V3C7;G3V359;G3V5M0	DNA-(apurinic or apyrimidinic site) lyase;DNA-(apurinic or apyrimidinic site) lyase, mitochondrial	APEX1	10
14973000	18738000	14725000	16284000	18439000	20676000	22151000	19481000	B4DHX5;E7EQC1;P22570;B4DQQ4;P22570-2;B7Z7G2;G3V0F2	B4DHX5;E7EQC1;P22570;B4DQQ4;P22570-2;B7Z7G2;G3V0F2	NADPH:adrenodoxin oxidoreductase, mitochondrial	FDXR	7
14959000	23632000	15582000	13541000	13850000	13000000	14420000	18247000	E9PDI4;O00515;H0Y901	E9PDI4;O00515	Ladinin-1	LAD1	3
14918000	14314000	25021000	42133000	26502000	34008000	27639000	31415000	O75531	O75531	Barrier-to-autointegration factor	BANF1	1
14896000	18333000	17115000	0	20391000	12601000	43979000	24317000	O95831;O95831-3;O95831-2;E9PMA0;Q2QKE4;O95831-4;Q1L6K4	O95831;O95831-3;O95831-2;E9PMA0;Q2QKE4	Apoptosis-inducing factor 1, mitochondrial	AIFM1;PDCD8	7
14818000	16126000	3732000	6728700	4922100	9036700	3824100	4774100	P61353	P61353	60S ribosomal protein L27	RPL27	1
14815000	32913000	38019000	24881000	31611000	20327000	23316000	29963000	Q14157-5;Q14157;F8W726;Q14157-3;Q14157-1;Q14157-4;F5GY23;C9JD99;H7C2T8;H0Y5H6;Q5VU77;Q5VU78;Q5VU79;Q5VU80;Q5VU81	Q14157-5;Q14157;F8W726;Q14157-3;Q14157-1;Q14157-4	Ubiquitin-associated protein 2-like	UBAP2L	15
14740000	10908000	12276000	16341000	18120000	21022000	15741000	15840000	P09960;F8VV40;P09960-2;P09960-3;B4DEH5	P09960;F8VV40;P09960-2;P09960-3	Leukotriene A-4 hydrolase	LTA4H	5
14731000	10838000	17501000	18148000	18519000	16081000	20230000	20875000	O00629;H7C4F6	O00629;H7C4F6	Importin subunit alpha-4	KPNA4	2
14580000	15774000	13181000	12082000	14551000	18082000	21556000	15290000	P61081	P61081	NEDD8-conjugating enzyme Ubc12	UBE2M	1
14571000	0	0	0	0	0	11547000	0	Q9UJ70;C9JEV6;H7C3G9;H0YEB7;H7C1L7;H0YF44	Q9UJ70;C9JEV6;H7C3G9;H0YEB7	N-acetyl-D-glucosamine kinase	NAGK	6
14535000	19605000	20546000	18053000	16779000	17633000	20957000	18733000	H7BY78;P00492	H7BY78;P00492	Hypoxanthine-guanine phosphoribosyltransferase	HPRT1	2
14479000	13183000	27198000	25131000	26509000	31454000	30662000	28321000	Q9C0C2;Q9C0C2-2;E9PKK0;E9PKE7	Q9C0C2;Q9C0C2-2	182 kDa tankyrase-1-binding protein	TNKS1BP1	4
14350000	11603000	15578000	17180000	14898000	14562000	13958000	12824000	P34897;P34897-3;P34897-2;B4DLV4;G3V2Y4;G3V5L0;H0YIZ0;G3V4W5;G3V540;G3V2E4;G3V2W0;G3V4X0;G3V4T0;G3V3Y8;G3V241;B4DPM9;G3V3C6;G3V2Y1;G3V2D2	P34897;P34897-3;P34897-2;B4DLV4;G3V2Y4;G3V5L0;H0YIZ0;G3V4W5	Serine hydroxymethyltransferase, mitochondrial;Serine hydroxymethyltransferase	SHMT2	19
14253000	16157000	21211000	15304000	29197000	34377000	36257000	22530000	Q8WUF5;Q8WUF5-2;B5ME34	Q8WUF5	RelA-associated inhibitor	PPP1R13L	3
14222000	13425000	20043000	20927000	18121000	18926000	18984000	19820000	P07476	P07476	Involucrin	IVL	1
14181000	11731000	26164000	16095000	21412000	21151000	21663000	18577000	Q8NBS9;Q86UY0;B2RDM2	Q8NBS9;Q86UY0;B2RDM2	Thioredoxin domain-containing protein 5	TXNDC5	3
14159000	14924000	5130600	5567900	12705000	12117000	13096000	19454000	O00410-3;O00410;H0Y8C6;B4E0R6;O00410-2;E7ETV3;E7EV12;E7EQT5;E7EX05;E7EWK4;C9JMV5;E7ETV8;H7C609;E7ESZ1;E7ESA1;C9JQT6;C9J875;C9JZD8;O60518;H0Y3V4;C9JZ53;C9J5I6;C9JXE0	O00410-3;O00410;H0Y8C6;B4E0R6;O00410-2	Importin-5	IPO5	23
14072000	11215000	22770000	23719000	25022000	17276000	25385000	25002000	E9PFM1;Q04637;E7EUU4;Q04637-3;E9PGM1;Q04637-4;E7EX73;Q04637-5;G5E9S1;Q04637-6;C9JF13;C9J6B6;C9K073;C9J2Z7;H7C044;C9JWW9;H7C0V6;C9JSU8;C9JHW9;C9J556;C9JWH7;F8WCF2	E9PFM1;Q04637;E7EUU4;Q04637-3;E9PGM1;Q04637-4;E7EX73;Q04637-5;G5E9S1;Q04637-6;C9JF13;C9J6B6	Eukaryotic translation initiation factor 4 gamma 1	EIF4G1	22
14027000	17604000	35960000	42677000	32120000	32252000	30172000	35020000	O00233;O00233-2;F8W7V8;F5GX23;F5H5V4;G3V1Q6;F5H7X1;F5H182	O00233;O00233-2;F8W7V8;F5GX23;F5H5V4;G3V1Q6;F5H7X1	26S proteasome non-ATPase regulatory subunit 9	PSMD9	8
13891000	7213600	5344100	0	6903300	10184000	6715100	6835900	Q92616	Q92616	Translational activator GCN1	GCN1L1	1
13856000	13609000	14595000	14716000	15111000	19068000	17201000	14097000	O43175;Q5SZU1;F5H634;F5GYN9	O43175;Q5SZU1;F5H634	D-3-phosphoglycerate dehydrogenase	PHGDH	4
13743000	13384000	9065000	6646300	15389000	17351000	12474000	12282000	Q9NQL2;Q9HB90;Q9NQL2-2	Q9NQL2;Q9HB90;Q9NQL2-2	Ras-related GTP-binding protein D;Ras-related GTP-binding protein C	RRAGD;RRAGC	3
13730000	16587000	10964000	12407000	17278000	13364000	12568000	16006000	O43143;F5H6K0	O43143;F5H6K0	Putative pre-mRNA-splicing factor ATP-dependent RNA helicase DHX15	DHX15	2
13726000	11589000	21290000	27233000	25910000	20874000	16198000	13824000	P62304	P62304	Small nuclear ribonucleoprotein E	SNRPE	1
13704000	0	0	0	0	0	0	0	Q8WX93;Q8WX93-5;Q8WX93-9;Q8WX93-2;Q8WX93-3;Q8WX93-8;Q8WX93-4;Q8WX93-7;H0YA05;F5H7I9;Q86TC9-2;F8WA26	Q8WX93;Q8WX93-5;Q8WX93-9;Q8WX93-2;Q8WX93-3;Q8WX93-8;Q8WX93-4;Q8WX93-7;H0YA05	Palladin	PALLD	12
13687000	14154000	12574000	14759000	9990100	11903000	13201000	0	Q15233;F5GYZ3;H7C367;C9JYS8;C9IZL7;C9J4X2	Q15233;F5GYZ3;H7C367	Non-POU domain-containing octamer-binding protein	NONO	6
13635000	29018000	41215000	41741000	27550000	32659000	25650000	23655000	P30046;B5MC82;A6NHG4;B7Z522;H7C342	P30046;B5MC82;A6NHG4;B7Z522	D-dopachrome decarboxylase;D-dopachrome decarboxylase-like protein	DDT;DDTL	5
13616000	18009000	20059000	23710000	0	12797000	0	0	H3BN98;P62244;I3L246;I3L3P7;I3L303;H3BT37;H3BV27	H3BN98;P62244;I3L246;I3L3P7	40S ribosomal protein S15a	RPS15A	7
13578000	28670000	64353000	0	42990000	39178000	40579000	34248000	P16949-2;P16949;A2A2D0;G3V110;Q93045;B7Z4N6;E5RGX5	P16949-2;P16949;A2A2D0	Stathmin	STMN1	7
13564000	7827400	8712000	14738000	20079000	20598000	16917000	22652000	O43809;H3BND3;Q5HYH5;H3BV41	O43809;H3BND3	Cleavage and polyadenylation specificity factor subunit 5	NUDT21	4
13538000	15207000	19720000	25387000	16088000	29935000	17085000	22928000	Q7L2H7;B4E2Q4;H0YCQ8;E9PN86;E7ESM3;E9PRY0;E9PRI2	Q7L2H7;B4E2Q4	Eukaryotic translation initiation factor 3 subunit M	EIF3M	7
13534000	2179500	17381000	22679000	23741000	20674000	12266000	11404000	Q9Y3Z3;Q9Y3Z3-2	Q9Y3Z3;Q9Y3Z3-2	SAM domain and HD domain-containing protein 1	SAMHD1	2
13508000	15260000	23065000	19970000	27970000	18597000	10362000	0	P50479;P50479-2	P50479;P50479-2	PDZ and LIM domain protein 4	PDLIM4	2
13201000	18272000	11735000	17299000	11137000	13198000	11116000	0	P16144;P16144-2;P16144-4;P16144-3;P16144-5;H0Y6G1	P16144;P16144-2;P16144-4;P16144-3	Integrin beta-4	ITGB4	6
13008000	8882900	16081000	24933000	19939000	18756000	12944000	20212000	O14907	O14907	Tax1-binding protein 3	TAX1BP3	1
12986000	0	0	0	0	0	13356000	12884000	Q07666;Q07666-3;E7ET98;Q07666-2;Q5VWX1;O75525;F5H5F6;O75525-2	Q07666;Q07666-3;E7ET98;Q07666-2	KH domain-containing, RNA-binding, signal transduction-associated protein 1	KHDRBS1	8
12962000	19974000	26739000	18766000	18597000	16549000	24181000	13491000	Q9NZQ9;B7Z6N9;Q5JR82	Q9NZQ9;B7Z6N9	Tropomodulin-4	TMOD4	3
12936000	9381400	2534300	0	3612300	3552600	3223600	0	A8MZ22;F5HFY4;Q99733;C9JZI7;C9J6D1;H0YCI4;A8MXH2;E9PKT8;E9PP22;E9PNJ7;E9PS34;E9PJJ2;E9PNW0;E9PKI2;C9J1B1	A8MZ22;F5HFY4;Q99733;C9JZI7;C9J6D1;H0YCI4;A8MXH2	Nucleosome assembly protein 1-like 4	NAP1L4;NAP1L4b	15
12907000	14678000	21226000	17761000	24716000	27088000	33187000	25126000	Q2TAY7;B4E3L0	Q2TAY7	WD40 repeat-containing protein SMU1	SMU1	2
12905000	30083000	6134400	12704000	15098000	12406000	15990000	12784000	Q15717	Q15717	ELAV-like protein 1	ELAVL1	1
12827000	12098000	17238000	16411000	13219000	11070000	11542000	14116000	P27824;B4E2T8;H0Y9Q7;F5H856;D6RDP7;D6RB85;D6RAU8;D6RAQ8;E7ETH2;D6RGY2;H0Y9H1;D6RFL1;D6RD16;D6RHJ3	P27824;B4E2T8;H0Y9Q7	Calnexin	CANX	14
12773000	15931000	19213000	19191000	16441000	14527000	8448500	8390900	Q96TA1;Q96TA1-2;F5H3T0	Q96TA1;Q96TA1-2	Niban-like protein 1	FAM129B	3
12748000	13533000	15676000	15865000	21690000	23270000	20714000	25185000	P30042;H7C455;H7C1F6;P30042-2;H7BYH1;F2Z2Q0;H7C2G3	P30042;H7C455;H7C1F6;P30042-2;H7BYH1;F2Z2Q0;H7C2G3	ES1 protein homolog, mitochondrial	C21orf33	7
12716000	63077000	8882200	19117000	16974000	30599000	19002000	23887000	O76003	O76003	Glutaredoxin-3	GLRX3	1
12671000	0	11023000	10872000	14758000	11271000	21891000	21349000	P30626;A8MTH6;B4DKK2;C9J0K6;B4DHQ6	P30626;A8MTH6;B4DKK2;C9J0K6;B4DHQ6	Sorcin	SRI	5
12669000	11765000	0	6687100	8621800	8766600	8841100	0	P23381;P23381-2;H0YJP3;G3V277;G3V3Y5;G3V3H8;G3V2Y7;G3V456;G3V5U1;G3V227;G3V3P2;G3V423;G3V3X0;G3V3S7;G3V5W1;G3V4N8;G3V4C7;G3V4N0;G3V2C0;G3V339;G3V313;G3V4S4;G3V3R3;G3V2F2;G3V4Q0;G3V4A3;P78534;G3V5H5	P23381;P23381-2;H0YJP3	Tryptophan--tRNA ligase, cytoplasmic;T1-TrpRS;T2-TrpRS	WARS	28
12641000	23744000	27761000	35042000	28742000	29482000	26077000	25314000	Q9NQG5;A2A2M0;Q96P16;Q96P16-3;E9PIQ9	Q9NQG5	Regulation of nuclear pre-mRNA domain-containing protein 1B	RPRD1B	5
12610000	13340000	11421000	9045800	11636000	10845000	12048000	8367600	P29034	P29034	Protein S100-A2	S100A2	1
12582000	20437000	32557000	0	44334000	23411000	83527000	29431000	P31150;B4DHX4;G5E9U5	P31150;B4DHX4	Rab GDP dissociation inhibitor alpha	GDI1	3
12568000	11810000	18451000	12653000	10801000	9028200	12190000	9664700	Q59F66;H3BLZ8;Q92841;C9JMU5;Q92841-2;Q92841-3;Q92841-1;Q9UQL5;G5E9L5	Q59F66;H3BLZ8;Q92841;C9JMU5;Q92841-2;Q92841-3;Q92841-1	Probable ATP-dependent RNA helicase DDX17	DDX17	9
12475000	7951400	19130000	17571000	10823000	15605000	13869000	13031000	O15217;Q6P4G1;Q5JW88	O15217;Q6P4G1;Q5JW88	Glutathione S-transferase A4;Glutathione S-transferase	GSTA4	3
12446000	0	0	0	17014000	17089000	0	0	P28070	P28070	Proteasome subunit beta type-4	PSMB4	1
12444000	15050000	16114000	5652700	13426000	15352000	16618000	17565000	Q14240-2;Q14240;E7EQG2;Q9NZE6;E7EMV8;F8WE11;E9PBH4;C9JUF0	Q14240-2;Q14240;E7EQG2;Q9NZE6	Eukaryotic initiation factor 4A-II	EIF4A2	8
12276000	10519000	6453200	9630800	5560600	8847900	7198400	11121000	P48147	P48147	Prolyl endopeptidase	PREP	1
12270000	15937000	15035000	13755000	14225000	13315000	15209000	17984000	Q01081;Q01081-2;Q8WU68;Q8WU68-2;Q8WU68-3;Q01081-3;Q01081-4	Q01081;Q01081-2;Q8WU68;Q8WU68-2;Q8WU68-3;Q01081-3	Splicing factor U2AF 35 kDa subunit;Splicing factor U2AF 26 kDa subunit	U2AF1;U2AF1L4	7
12226000	9403000	9009400	8746700	9585300	11949000	12927000	13075000	P16615;P16615-3;P16615-2;P16615-5;P16615-4;H7C5W9	P16615;P16615-3;P16615-2;P16615-5;P16615-4;H7C5W9	Sarcoplasmic/endoplasmic reticulum calcium ATPase 2	ATP2A2	6
12135000	10486000	13744000	15333000	9046800	8838900	10720000	6547600	Q8IVF2;Q8IVF2-3;Q8IVF2-2	Q8IVF2;Q8IVF2-3	Protein AHNAK2	AHNAK2	3
12133000	5789700	13048000	12344000	5918300	6957800	6358300	8549100	O75340;Q2YDC2;H0Y9N1;H0Y9X3;E7EPW6;E7ESR3	O75340;Q2YDC2;H0Y9N1	Programmed cell death protein 6	PDCD6	6
12113000	0	12786000	9637300	15905000	15494000	14542000	14485000	E9PEQ4;F5H4R9;P50570;A8K1B6;P50570-2;H3BLY9;C9JXE5;Q9UQ16-4;Q9UQ16;Q9UQ16-3;Q9UQ16-2;E5RHK8;Q6P2G1;F5H722;Q05193;Q05193-2;Q05193-4;Q05193-3;Q05193-5;F8W9W1;E5RIK2	E9PEQ4;F5H4R9;P50570;A8K1B6;P50570-2	Dynamin-2	DNM2	21
12082000	15943000	11964000	9811800	14493000	12760000	13780000	17138000	P24844;P24844-2	P24844;P24844-2	Myosin regulatory light polypeptide 9	MYL9	2
12034000	0	9835300	8191200	0	7872600	5570400	6297100	P10253	P10253	Lysosomal alpha-glucosidase;76 kDa lysosomal alpha-glucosidase;70 kDa lysosomal alpha-glucosidase	GAA	1
11844000	11646000	8804200	9570300	9549300	9463700	7212600	6770300	Q15404;Q15404-2;F2Z2H2	Q15404;Q15404-2;F2Z2H2	Ras suppressor protein 1	RSU1	3
11799000	13195000	7293900	10462000	10991000	9215200	11182000	0	P41252;Q5TCD1;Q5TCC4;F5H434;Q5TCC5;Q5TCD2;Q5TCC9	P41252	Isoleucine--tRNA ligase, cytoplasmic	IARS	7
11791000	8846500	18221000	23685000	20599000	20001000	12400000	14896000	Q9BPX5	Q9BPX5	Actin-related protein 2/3 complex subunit 5-like protein	ARPC5L	1
11756000	13669000	17352000	16656000	0	11973000	14217000	13840000	P46108;I3L297;P46108-2	P46108;I3L297;P46108-2	Adapter molecule crk	CRK	3
11744000	8118400	5415200	4887900	6149000	7786100	5682400	9623900	I3L4C2;Q9UQB8;Q9UQB8-2;Q9UQB8-6;Q9UQB8-4;Q9UQB8-5;Q9UQB8-3;F8W878;B4DWA1;I3L2M4;I3L3C6;I3L1C8;I3L3J7;I3L0Y9;I3L3C5;I3L327;I3L0M4;I3L125;I3L526;I3L113;I3L2J6	I3L4C2;Q9UQB8;Q9UQB8-2;Q9UQB8-6;Q9UQB8-4;Q9UQB8-5;Q9UQB8-3;F8W878;B4DWA1	Brain-specific angiogenesis inhibitor 1-associated protein 2	BAIAP2	21
11677000	10535000	11659000	11473000	12753000	14052000	12175000	17096000	P11908-2;P11908;P21108;P60891;B4DNL6;B1ALA9;D3YTJ7;H7C540;B1ALA7;H7C518;A6NMS2	P11908-2;P11908;P21108;P60891;B4DNL6;B1ALA9;D3YTJ7;H7C540;B1ALA7;H7C518;A6NMS2	Ribose-phosphate pyrophosphokinase 2;Ribose-phosphate pyrophosphokinase 3;Ribose-phosphate pyrophosphokinase 1;Ribose-phosphate pyrophosphokinase	PRPS2;PRPS1L1;PRPS1	11
11650000	0	13803000	13146000	16863000	16649000	16633000	16522000	P62993;P62993-2	P62993;P62993-2	Growth factor receptor-bound protein 2	GRB2	2
11564000	12059000	11259000	12745000	12452000	9916900	10248000	9473300	P61019;P61019-2;F5H399;E9PKL7;Q8WUD1;H7C125;Q6PIK3	P61019;P61019-2;F5H399;E9PKL7	Ras-related protein Rab-2A	RAB2A	7
11537000	11282000	16049000	15958000	17054000	13121000	14701000	14293000	Q99829;F2Z2V0;A6PVH9;E7ENH5;Q5JX45;Q5JX52;Q5JX44;Q5JX60;Q5JX61;Q5JX59;Q5JX58;Q5JX56;Q5JX55;E7EV27;Q5JX57;Q5JX54;H0Y524;Q5JX53	Q99829;F2Z2V0;A6PVH9;E7ENH5;Q5JX45;Q5JX52;Q5JX44;Q5JX60;Q5JX61;Q5JX59;Q5JX58;Q5JX56	Copine-1	CPNE1	18
11529000	12831000	14998000	16922000	17329000	19824000	16895000	14941000	Q8NDC0	Q8NDC0	MAPK-interacting and spindle-stabilizing protein-like	MAPK1IP1L	1
11497000	0	0	0	0	0	0	0	B4DUT8;Q99439;B4DDF4;E7ENR3;Q99439-2;H3BTZ5;H3BVI6;H3BQH0;H3BQR6	B4DUT8;Q99439;B4DDF4;E7ENR3;Q99439-2;H3BTZ5;H3BVI6;H3BQH0	Calponin-2	CNN2	9
11450000	0	8764400	16674000	8817900	11586000	8400100	13833000	P62906	P62906	60S ribosomal protein L10a	RPL10A	1
11369000	25073000	26551000	43485000	19388000	23579000	35467000	26036000	Q16401;B4DZM8;F2Z3J2	Q16401;B4DZM8	26S proteasome non-ATPase regulatory subunit 5	PSMD5	3
11339000	11145000	9508800	10900000	9197700	16127000	9632200	10868000	P41567;O60739	P41567	Eukaryotic translation initiation factor 1	EIF1	2
11327000	12799000	24054000	31144000	20028000	25141000	17899000	22427000	P43034;I3L2U8;I3L3N5;B4DF38;P43034-2	P43034;I3L2U8;I3L3N5;B4DF38	Platelet-activating factor acetylhydrolase IB subunit alpha	PAFAH1B1	5
11309000	11202000	17345000	12390000	9706100	10961000	8730500	12080000	O60701;O60701-2;B4DN25;E7EV97;E7ETF4;E7ER83;E7ER95	O60701;O60701-2;B4DN25	UDP-glucose 6-dehydrogenase	UGDH	7
11252000	11921000	16320000	21780000	15998000	17765000	17859000	16194000	B0YIW6;P48444;E9PEU4;Q6P1Q5;E9PK34	B0YIW6;P48444;E9PEU4;Q6P1Q5	Coatomer subunit delta	ARCN1	5
11219000	10164000	20843000	29794000	32592000	27795000	20430000	16488000	Q9NR45;Q5TBR1;Q5TBR0	Q9NR45;Q5TBR1	Sialic acid synthase	NANS	3
11195000	15129000	17101000	13979000	10130000	12886000	8263100	11891000	Q07020;H0YHA7;G3V203;F8VWC5;F8VUA6;E7EW92;F8VYV2	Q07020;H0YHA7;G3V203;F8VWC5;F8VUA6;E7EW92;F8VYV2	60S ribosomal protein L18	RPL18	7
11189000	11383000	13005000	17198000	9147200	0	23145000	0	Q9H223	Q9H223	EH domain-containing protein 4	EHD4	1
11088000	12979000	16168000	9361400	9984600	15402000	7756100	11844000	G3V3D1;E7EMS2;G3V3E8;H0YIZ1;P61916;B4DQV7;G3V2V8	G3V3D1;E7EMS2;G3V3E8;H0YIZ1;P61916;B4DQV7;G3V2V8	Epididymal secretory protein E1	NPC2	7
11027000	13796000	21252000	13440000	11508000	11411000	17252000	8625600	P02675;B4E1D3;D6REL8;CON__P02676	P02675;B4E1D3;D6REL8	Fibrinogen beta chain;Fibrinopeptide B;Fibrinogen beta chain	FGB	4
11020000	10772000	15435000	17291000	34697000	26724000	26876000	17027000	Q12874;E7EUT8	Q12874;E7EUT8	Splicing factor 3A subunit 3	SF3A3	2
10984000	12364000	16748000	16184000	12265000	11903000	12604000	13318000	P55735;A8MV37;A8MXL6	P55735;A8MV37;A8MXL6	Protein SEC13 homolog	SEC13	3
10899000	20280000	18472000	23116000	18439000	11263000	15454000	16349000	Q9BY44;F8WAE5;B4DQ14;C9IZE1;B4DF96;H7C5Q3;Q9BY44-2;H7C5R5;F8WAT3;F8WF18	Q9BY44;F8WAE5;B4DQ14;C9IZE1;B4DF96;H7C5Q3	Eukaryotic translation initiation factor 2A	EIF2A	10
10863000	7075800	13415000	14728000	10680000	11524000	11550000	11355000	O75368	O75368	SH3 domain-binding glutamic acid-rich-like protein	SH3BGRL	1
10855000	13725000	8434500	8241900	11250000	15401000	12138000	3190400	P18124;A8MUD9;C9JIJ5;C9JZ88	P18124;A8MUD9	60S ribosomal protein L7	RPL7	4
10822000	16427000	41107000	35746000	39502000	28862000	53965000	42614000	P54578;B7Z4N8;A6NJA2	P54578;B7Z4N8;A6NJA2	Ubiquitin carboxyl-terminal hydrolase 14;Ubiquitin carboxyl-terminal hydrolase	USP14	3
10777000	21836000	12083000	22658000	12565000	10494000	13416000	16015000	P12081;D6REN6;B3KWE1;B4DY73;B4DDD8;B4E1C5;C9JWK3;E7ETE2;P49590;B4DDY8;C9JV49;E9PG66;C9JHI8;F5HHF0;B4DQ67;D6RJE6	P12081;D6REN6;B3KWE1;B4DY73;B4DDD8;B4E1C5;C9JWK3;E7ETE2	Histidine--tRNA ligase, cytoplasmic	HARS	16
10598000	19110000	20273000	13810000	11153000	10945000	8523300	9425500	F8VTL3;P35580-3;F8W6L6;P35580-2;P35580	F8VTL3;P35580-3;F8W6L6;P35580-2;P35580	Myosin-10	MYH10	5
10478000	10009000	11978000	9156700	7551900	6698600	13268000	6616200	E7ENR4;P19367-3;P19367;P19367-2;B4DG62;P19367-4;Q2TB90;P52790;B1AR63;B1AR61;B1AR62	E7ENR4;P19367-3;P19367;P19367-2;B4DG62;P19367-4	Hexokinase-1	HK1	11
10432000	11187000	21392000	14647000	17895000	17456000	12882000	17567000	O15061;O15061-2;C9JIE4;O15061-3	O15061;O15061-2;C9JIE4;O15061-3	Synemin	SYNM	4
10429000	0	0	0	0	0	0	0	B4DE64;O14737;Q3HM38	B4DE64;O14737;Q3HM38	Programmed cell death protein 5	PDCD5	3
10369000	0	0	0	5273000	4293500	4213000	7778100	Q9H0R4;Q9H0R4-2	Q9H0R4;Q9H0R4-2	Haloacid dehalogenase-like hydrolase domain-containing protein 2	HDHD2	2
10354000	8052300	0	7480200	4517100	5139200	5909900	0	Q14498;Q14498-2;Q14498-3;E1P5S2;G3XAC6;H0Y4X3;Q5QP23;Q5QP21;Q5QP22	Q14498;Q14498-2;Q14498-3;E1P5S2;G3XAC6;H0Y4X3	RNA-binding protein 39	RBM39	9
10340000	7699300	16414000	20405000	12209000	13923000	11012000	12894000	P63151-2;P63151;Q66LE6;E5RFR9;Q00005-3;Q9Y2T4;Q9Y2T4-2;Q00005-2;Q00005;Q9Y2T4-4;G3V149;Q9Y2T4-3;A8MZB4;F5GXJ6;E5RIY1	P63151-2;P63151	Serine/threonine-protein phosphatase 2A 55 kDa regulatory subunit B alpha isoform	PPP2R2A	15
10299000	16773000	8111200	9894800	15642000	10031000	11005000	10542000	P28074;P28074-2;H0YJM8;E9PAV2	P28074;P28074-2;H0YJM8;E9PAV2	Proteasome subunit beta type-5	PSMB5	4
10251000	6267400	15327000	6602300	14395000	16300000	16497000	18720000	P14735;B7ZAU2;Q5T5N3	P14735;B7ZAU2	Insulin-degrading enzyme	IDE	3
10250000	11310000	10663000	11866000	12342000	13172000	10342000	11621000	P55010;H0YN40;H0YLZ1;H0YM54;H0YMJ8;H0YK11;H0YK29	P55010;H0YN40;H0YLZ1	Eukaryotic translation initiation factor 5	EIF5	7
10236000	13966000	17643000	14365000	17766000	16859000	16556000	15445000	Q96FQ6	Q96FQ6	Protein S100-A16	S100A16	1
10227000	10087000	16298000	14827000	20577000	19339000	15484000	14106000	P49915;B4DUT7;F8W720	P49915;B4DUT7;F8W720	GMP synthase [glutamine-hydrolyzing]	GMPS	3
10218000	10272000	12401000	7013400	13728000	15580000	18141000	15208000	P36543;P36543-2;A8MUN4;C9J8H1;Q96A05	P36543;P36543-2;A8MUN4;C9J8H1	V-type proton ATPase subunit E 1	ATP6V1E1	5
10188000	0	0	5861400	12792000	9871300	6530100	9724400	Q9H4A4;A6NKB8;C9JMZ3;H7C2T3	Q9H4A4;A6NKB8;C9JMZ3	Aminopeptidase B	RNPEP	4
10168000	9687800	13565000	14471000	13366000	13894000	10981000	13282000	P25786-2;P25786;B4DEV8;F5GX11	P25786-2;P25786;B4DEV8	Proteasome subunit alpha type-1;Proteasome subunit alpha type	PSMA1	4
10095000	5010700	17762000	13642000	5392100	7601400	11744000	13444000	Q53EL6;B5ME91	Q53EL6;B5ME91	Programmed cell death protein 4	PDCD4	2
10058000	9736900	0	9563300	0	0	9764700	10492000	Q13177;Q13153-2;Q13153;B3KNX7;E9PM17;O75914-3;O75914-4;O75914;O75914-2;H0YCG5;H7C1X3;B1AKS5	Q13177;Q13153-2;Q13153;B3KNX7;E9PM17	Serine/threonine-protein kinase PAK 2;PAK-2p27;PAK-2p34;Serine/threonine-protein kinase PAK 1	PAK2;PAK1	12
10015000	14415000	11335000	14549000	10252000	9968200	10644000	14871000	Q13228;B4E1F3;A6PVW9;F8WCR4;F2Z2W8;Q13228-2;H0Y532;C9JVL0;A6PVX1	Q13228;B4E1F3;A6PVW9;F8WCR4;F2Z2W8;Q13228-2;H0Y532;C9JVL0	Selenium-binding protein 1	SELENBP1	9
9991100	15502000	0	0	4219800	0	4603700	5919400	Q99627;B8ZZP3;E9PGT6;Q99627-2;H7C3S9	Q99627;B8ZZP3;E9PGT6;Q99627-2;H7C3S9	COP9 signalosome complex subunit 8	COPS8	5
9952600	0	8098900	7621600	9852500	8317900	8890500	11231000	P20290;P20290-2;D6RDG3;H0Y9Y1	P20290;P20290-2	Transcription factor BTF3	BTF3	4
9935600	5683300	6658700	11108000	16627000	17916000	9977800	10617000	P31689;F5GZ88;B7Z5C0	P31689;F5GZ88;B7Z5C0	DnaJ homolog subfamily A member 1	DNAJA1	3
9910000	0	15521000	18478000	15789000	16965000	13929000	15066000	Q96G03;F5H6V2;B4E0G8;E7ENQ8	Q96G03;F5H6V2	Phosphoglucomutase-2	PGM2	4
9887900	8273300	9759900	0	12632000	9363400	11328000	0	P38919;I3L3F6;I3L2Z3;I3L1H0	P38919	Eukaryotic initiation factor 4A-III	EIF4A3	4
9884200	8278800	0	8677000	17584000	16107000	15124000	16722000	P32320	P32320	Cytidine deaminase	CDA	1
9874100	9218300	10968000	8985600	10635000	9644200	15215000	13884000	P10768;H7BZT7	P10768;H7BZT7	S-formylglutathione hydrolase	ESD	2
9865400	19984000	12647000	12775000	14919000	16623000	18337000	12007000	P17612;P17612-2;P22694-2;P22694-9;C9JK39;P22694-6;P22694-7;P22694-5;P22694;P22694-3;P22694-4;B1APG4;F8W831;B7Z708;P22612;B1APG3;P22694-8;B1APF9;B1APF8;B1APG2	P17612;P17612-2;P22694-2;P22694-9;C9JK39;P22694-6;P22694-7;P22694-5;P22694;P22694-3;P22694-4;B1APG4;F8W831;B7Z708	cAMP-dependent protein kinase catalytic subunit alpha;cAMP-dependent protein kinase catalytic subunit beta	PRKACA;PRKACB	20
9844900	10672000	3695200	3279900	5494600	4972900	8260600	5397300	Q9UIJ7;Q9UIJ7-2;E7ET30	Q9UIJ7;Q9UIJ7-2;E7ET30	GTP:AMP phosphotransferase, mitochondrial	AK3	3
9794100	10926000	0	8924200	7260200	9303400	5915200	0	O75351;Q9UN37;I3L4J1	O75351	Vacuolar protein sorting-associated protein 4B	VPS4B	3
9793200	7239200	10454000	10300000	8764100	6446500	10072000	8165900	Q08209;Q08209-2;Q08209-3;A1A441;E7ETC2;P16298-4;P16298;P16298-3;P16298-2;Q5F2F8;F5H0F8;A8W6Z8;E9PK68;E9PPC8	Q08209;Q08209-2;Q08209-3;A1A441;E7ETC2;P16298-4;P16298;P16298-3;P16298-2;Q5F2F8;F5H0F8	Serine/threonine-protein phosphatase 2B catalytic subunit alpha isoform;Serine/threonine-protein phosphatase;Serine/threonine-protein phosphatase 2B catalytic subunit beta isoform	PPP3CA;PPP3CB	14
9782000	12934000	10294000	8462400	10571000	10680000	13314000	15703000	P39656;E7EWT1	P39656;E7EWT1	Dolichyl-diphosphooligosaccharide--protein glycosyltransferase 48 kDa subunit	DDOST	2
9754300	7816600	8256700	7676500	9124300	7496900	6343200	7118200	P12270	P12270	Nucleoprotein TPR	TPR	1
9686300	12746000	16471000	17107000	13319000	15456000	14689000	12766000	P18085;C9JPM4;C9JAK5;F8WDB3;F8WCJ5;F5H6T5;F5H1V1	P18085;C9JPM4;C9JAK5	ADP-ribosylation factor 4	ARF4	7
9681100	10576000	31607000	21896000	31509000	29545000	23440000	19365000	P43686;P43686-2	P43686;P43686-2	26S protease regulatory subunit 6B	PSMC4	2
9644300	9433300	7535800	9509700	4165300	11124000	10686000	6487900	P31937;H7BZL2	P31937;H7BZL2	3-hydroxyisobutyrate dehydrogenase, mitochondrial	HIBADH	2
9619200	24818000	0	0	3608700	5003400	0	0	Q5JWU6;O43399-5;O43399-3;O43399;O43399-4;O43399-2;B4DPJ6	Q5JWU6;O43399-5;O43399-3;O43399;O43399-4;O43399-2;B4DPJ6	Tumor protein D54	TPD52L2	7
9566700	7200700	16857000	22852000	18183000	13393000	13760000	11051000	P22105;E7EPZ9;E7EPQ1;E7EU03;E7EWZ8;P22105-3;B0UYX3;B0V046;G5E9A9;B0UYQ5;C9J7W4;H0Y3W5;H0Y6M7;P22105-2;Q9NPK8	P22105;E7EPZ9;E7EPQ1;E7EU03;E7EWZ8;P22105-3;B0UYX3;B0V046;G5E9A9;B0UYQ5;C9J7W4	Tenascin-X	TNXB	15
9563100	6448100	5471600	0	0	0	0	0	P12236	P12236	ADP/ATP translocase 3	SLC25A6	1
9542400	10707000	5874600	0	10188000	10634000	7210700	9066200	O00232;O00232-2	O00232;O00232-2	26S proteasome non-ATPase regulatory subunit 12	PSMD12	2
9533200	10622000	19324000	15528000	13850000	18200000	12321000	12900000	O95782;O95782-2;E9PBJ2	O95782;O95782-2	AP-2 complex subunit alpha-1	AP2A1	3
9437300	10576000	11519000	8540100	9500800	11457000	11148000	11396000	Q16836-2;E9PF18;Q16836	Q16836-2;E9PF18;Q16836	Hydroxyacyl-coenzyme A dehydrogenase, mitochondrial	HADH	3
9432700	6948400	4587700	0	7140900	5985600	8195500	0	Q9UN86;Q9UN86-2	Q9UN86;Q9UN86-2	Ras GTPase-activating protein-binding protein 2	G3BP2	2
9428700	0	0	0	10224000	10184000	10514000	12601000	O95373;E9PLB2;E9PLJ0	O95373	Importin-7	IPO7	3
9411700	12172000	28541000	34391000	27357000	27960000	31832000	23319000	B1PS43;P35749-2;P35749;P35749-3;Q3MIV8	B1PS43;P35749-2;P35749;P35749-3;Q3MIV8	Myosin-11	MYH11	5
9401400	4883100	0	4279300	3038100	5130100	2978300	0	Q8N335;C9JM46;C9JFA7;C9K0P5	Q8N335;C9JM46;C9JFA7;C9K0P5	Glycerol-3-phosphate dehydrogenase 1-like protein	GPD1L	4
9392900	9666800	0	0	7349200	5989600	5378900	6571300	Q9Y6E2;E7ETZ4;Q75MG1;B5MCH7;B5MCE7;E7EMS9;F8WDX8;C9JF98;E9PFD4	Q9Y6E2;E7ETZ4;Q75MG1;B5MCH7;B5MCE7;E7EMS9;F8WDX8;C9JF98;E9PFD4	Basic leucine zipper and W2 domain-containing protein 2	BZW2	9
9365800	6597700	7636500	9550900	10203000	10695000	6250600	3917400	F5H2S7;Q13561-2;Q13561-3;Q13561;F5H223;F8WAG8;A8K8J9;F8W1I6;F8VW18;H0YI98;F8VRV7;F8VX93;H0YHL1	F5H2S7;Q13561-2;Q13561-3;Q13561;F5H223;F8WAG8;A8K8J9;F8W1I6;F8VW18;H0YI98	Dynactin subunit 2	DCTN2	13
9365400	8518000	13393000	9162200	11239000	19572000	13140000	13432000	Q9UHD9;F5H2G2	Q9UHD9;F5H2G2	Ubiquilin-2	UBQLN2	2
9310100	6878500	6641500	7886400	21275000	18796000	13617000	17541000	O95865;Q5SRR8;Q5SSV3;A3KGN5	O95865;Q5SRR8;Q5SSV3;A3KGN5	N(G),N(G)-dimethylarginine dimethylaminohydrolase 2	DDAH2	4
9242800	5765500	3940900	3169800	3976300	3688700	4743200	3933800	Q93052;C9JUT4;C9JXK9	Q93052;C9JUT4;C9JXK9	Lipoma-preferred partner	LPP	3
9215300	0	0	0	0	0	0	0	Q16881;Q16881-6;E7EW10;Q16881-3;E7ESI6;E9PNQ6;Q16881-4;B7Z2S5;Q16881-2;E2QRB9;Q16881-5;B2R5P6;E9PIR7;E9PMY9;F5H780;Q9NNW7;D3YTF9;F5H2M2;F5H2V0;D3YTF8;Q9NNW7-2;E7ENA2;F5H1L4;E7EWK1;E9PKD3;E9PIZ5;E9PKI4;E9PLT3	Q16881;Q16881-6;E7EW10;Q16881-3;E7ESI6;E9PNQ6;Q16881-4;B7Z2S5;Q16881-2;E2QRB9;Q16881-5;B2R5P6;E9PIR7;E9PMY9;F5H780;Q9NNW7;D3YTF9;F5H2M2;F5H2V0;D3YTF8;Q9NNW7-2;E7ENA2;F5H1L4;E7EWK1;E9PKD3;E9PIZ5;E9PKI4;E9PLT3	Thioredoxin reductase 1, cytoplasmic;Thioredoxin reductase 2, mitochondrial	TXNRD1;TXNRD2	28
9199400	0	7170500	6490000	8712300	9650800	7350600	9033200	Q9BX66-12;Q9BX66;Q9BX66-11;Q9BX66-2;Q9BX66-5;Q9BX66-3;Q9BX66-6;Q9BX66-10;Q9BX66-8;Q9BX66-9;Q9BX66-4;Q9BX66-7	Q9BX66-12;Q9BX66;Q9BX66-11;Q9BX66-2;Q9BX66-5;Q9BX66-3;Q9BX66-6;Q9BX66-10;Q9BX66-8;Q9BX66-9;Q9BX66-4;Q9BX66-7	Sorbin and SH3 domain-containing protein 1	SORBS1	12
9132200	8447700	2501800	2446200	0	2648600	2921700	3084400	P05165;P05165-2;C9JPQ8;H0Y5U0;Q5JTW5	P05165;P05165-2;C9JPQ8;H0Y5U0;Q5JTW5	Propionyl-CoA carboxylase alpha chain, mitochondrial	PCCA	5
9103700	9872500	0	0	0	0	1900600	0	P12110;P12110-2;P12110-3;H7C0M5;C9JH44	P12110;P12110-2;P12110-3	Collagen alpha-2(VI) chain	COL6A2	5
9024200	14270000	7288500	5859300	5898600	5716500	4232400	2470200	Q13424	Q13424	Alpha-1-syntrophin	SNTA1	1
9017000	7972300	0	0	0	0	4555900	0	E7ENU4;P55265-4;P55265;P55265-5;P55265-2;H0YCK3;P55265-3	E7ENU4;P55265-4;P55265;P55265-5;P55265-2;H0YCK3;P55265-3	Double-stranded RNA-specific adenosine deaminase	ADAR	7
9016400	12674000	18414000	13627000	13553000	14244000	10110000	12600000	Q13310-3;Q13310;Q13310-2;B1ANR0;H0Y5F5;B1ANR1;H0YEU6;H0YEQ8;H0YCC8;H0Y6X6;H0YER0	Q13310-3;Q13310;Q13310-2;B1ANR0;H0Y5F5	Polyadenylate-binding protein 4	PABPC4	11
8912800	7187600	7570200	8441100	7562400	8966400	8049400	8200300	P21399;Q9HBB2;Q59FI0;Q5VZA6	P21399;Q9HBB2;Q59FI0;Q5VZA6	Cytoplasmic aconitate hydratase	ACO1;IRP1	4
8856500	5749900	4850800	7186100	5931300	6376700	6271400	6964100	O15371;A8MWD3;B4DVY1;B0QYA5;B0QYA7;B0QYA6;B0QYA8	O15371;A8MWD3;B4DVY1;B0QYA5	Eukaryotic translation initiation factor 3 subunit D	EIF3D	7
8828700	9134900	13278000	14364000	7256200	16035000	7252900	12453000	P35659;B4DFG0;P35659-2;H0Y8X0;D6RDA2;H0Y993;D6R9L5	P35659;B4DFG0;P35659-2;H0Y8X0;D6RDA2	Protein DEK	DEK	7
8826000	6583600	0	11453000	6109900	6761700	11073000	8795100	P61289-2;P61289;B3KQ25;B7Z8D3	P61289-2;P61289;B3KQ25	Proteasome activator complex subunit 3	PSME3	4
8761300	9916700	24712000	22071000	24048000	20847000	20212000	19612000	P21281;B4DFM5;P15313;C9JL73;B4DWH7;H0YC04;C9JNS9;C9J5E3;B4DQI9	P21281;B4DFM5;P15313;C9JL73;B4DWH7;H0YC04	V-type proton ATPase subunit B, brain isoform;V-type proton ATPase subunit B, kidney isoform	ATP6V1B2;ATP6V1B1	9
8718100	32341000	8564900	17579000	14543000	15774000	16532000	0	Q02641;H0YG73;Q02641-2;Q02641-3;F5H6X1;Q08289;Q08289-8;Q08289-4;Q08289-7;Q08289-5;A6PVM7;Q08289-3;Q08289-2;Q08289-6;O00305;H0Y476;O00305-3;F8WA06;O00305-2;E7EN11;O00305-4;H0YG55	Q02641;H0YG73;Q02641-2;Q02641-3;F5H6X1	Voltage-dependent L-type calcium channel subunit beta-1	CACNB1	22
8708300	4316100	3267200	0	2388900	2165300	1560100	0	P35244;B5MC59	P35244;B5MC59	Replication protein A 14 kDa subunit	RPA3	2
8647200	10629000	12680000	12790000	14217000	10210000	13014000	0	P30419;P30419-2;B7Z8J4;Q5VUC7;O60551;F5H594;Q5VUC6;B4DXS1;E9PE74	P30419;P30419-2	Glycylpeptide N-tetradecanoyltransferase 1	NMT1	9
8642700	0	9264800	10769000	10046000	12276000	10962000	11511000	Q15437;Q5QPE2;Q5QPE1	Q15437	Protein transport protein Sec23B	SEC23B	3
8579800	9646500	9102300	8180600	8980900	10431000	11743000	12509000	Q8WVM8;B7Z738;B7Z4U7;B7Z594;B7Z5N7;G3V2M8;H0YJY1;G3V5F3;H0YJS6;G3V363;G3V4I1	Q8WVM8;B7Z738;B7Z4U7;B7Z594;B7Z5N7	Sec1 family domain-containing protein 1	SCFD1	11
8569000	8790700	9120000	6696800	9548800	8369700	9996600	8649500	O75208;H3BNT2;H3BPY0;H3BSJ5;H3BRC0	O75208;H3BNT2;H3BPY0	Ubiquinone biosynthesis protein COQ9, mitochondrial	COQ9	5
8468700	198280000	0	0	1946400	1592000	2051100	0	Q96IU4;F8W9U3;B4DNR3;B4DQI4;Q96IU4-2	Q96IU4;F8W9U3;B4DNR3;B4DQI4;Q96IU4-2	Abhydrolase domain-containing protein 14B	ABHD14B	5
8458100	0	0	5621800	8816500	6223800	8344900	7530900	E7ETB3;Q9ULA0;E7EMB6;H0YGP0;E7EWP4;C9JBE1;F8WAN0;C9J1E2	E7ETB3;Q9ULA0;E7EMB6;H0YGP0	Aspartyl aminopeptidase	DNPEP	8
8450400	0	11267000	7668800	6726500	0	6416100	0	Q02413	Q02413	Desmoglein-1	DSG1	1
8401600	7799300	8119300	9362600	4905200	7276600	3479700	4755700	G8JLL9;Q7Z406-2;F2Z2U8;Q7Z406-6;Q7Z406;F2Z2U9;Q7Z406-4;F2Z2S7;Q7Z406-5	G8JLL9;Q7Z406-2;F2Z2U8;Q7Z406-6;Q7Z406;F2Z2U9;Q7Z406-4;F2Z2S7;Q7Z406-5	Myosin-14	MYH14	9
8381900	8281600	4893600	9913300	6634100	6570400	7309100	8807600	P42704;F5H4J6;B8ZZ38;H7C3W8;C9JCA9	P42704;F5H4J6	Leucine-rich PPR motif-containing protein, mitochondrial	LRPPRC	5
8369900	11372000	9838500	11630000	13364000	14293000	15921000	16579000	P22234;P22234-2;E9PBS1;D6RF62	P22234;P22234-2;E9PBS1;D6RF62	Multifunctional protein ADE2;Phosphoribosylaminoimidazole-succinocarboxamide synthase;Phosphoribosylaminoimidazole carboxylase	PAICS	4
8307800	18171000	30057000	19191000	27270000	20542000	34418000	31046000	F8W031;Q9Y2B0;F8VXJ7;F8VP03;F8W1K5;F8VU34;Q9Y2B0-2;F8W1U5;H0YI18;F8W0J2;H0YIH9	F8W031;Q9Y2B0;F8VXJ7;F8VP03;F8W1K5	Protein canopy homolog 2	CNPY2	11
8297800	0	0	0	6763100	6504600	8447100	0	F5H5P2;P12694;B4DP47;F5GXU9	F5H5P2;P12694;B4DP47;F5GXU9	2-oxoisovalerate dehydrogenase subunit alpha, mitochondrial	BCKDHA	4
8277700	11197000	0	0	0	0	0	0	P30043	P30043	Flavin reductase (NADPH)	BLVRB	1
8240600	7456000	8925200	8131500	8615900	13463000	13207000	0	O43684;O43684-2;B4DDM6	O43684;O43684-2;B4DDM6	Mitotic checkpoint protein BUB3	BUB3	3
8238000	8623100	9100100	12383000	11968000	12317000	8161800	11810000	Q6P2Q9;I3L0J9;I3L3Z8;F5H2I4	Q6P2Q9	Pre-mRNA-processing-splicing factor 8	PRPF8	4
8221700	7515900	9479400	8632500	6225500	8948300	9116700	0	P61106	P61106	Ras-related protein Rab-14	RAB14	1
8167400	0	0	13330000	10641000	9557300	0	0	Q01813;Q5VSR7;H0Y3P8;Q5VSR5;Q5VSR6;B1APP8;B1APP6;H0Y3Y3;H0Y757	Q01813;Q5VSR7;H0Y3P8;Q5VSR5	6-phosphofructokinase type C;6-phosphofructokinase	PFKP	9
8141200	5881400	11736000	13060000	11011000	14456000	10369000	12225000	P78347;P78347-3;P78347-4;P78347-2;B4DH52;Q86U51;C9J6M0	P78347;P78347-3;P78347-4;P78347-2;B4DH52	General transcription factor II-I	GTF2I	7
8102200	0	7235600	8584200	6476500	9491900	9680500	10325000	Q9NR12;Q9NR12-2;D6RH06;Q9NR12-4;Q9NR12-6;H7BYK4;Q9NR12-5;D6RF83;Q9NR12-3;D6RAN1	Q9NR12;Q9NR12-2	PDZ and LIM domain protein 7	PDLIM7	10
8099300	9295000	9270800	8150500	6164500	5118300	5549700	7864000	Q9Y3I0;E7EQS9	Q9Y3I0	tRNA-splicing ligase RtcB homolog	C22orf28	2
8091300	14541000	12905000	11003000	9237700	9972000	10366000	13080000	Q7L014;D6RJA6	Q7L014	Probable ATP-dependent RNA helicase DDX46	DDX46	2
8074000	0	7370300	4217900	6109500	5776900	6925700	6410600	P48729-2;P48729;Q71TU5;E7ETM0;D6REM4;Q8N752;H0Y9X2	P48729-2;P48729;Q71TU5;E7ETM0;D6REM4	Casein kinase I isoform alpha	CSNK1A1	7
8069700	3722100	10736000	12220000	10845000	11606000	9677800	6277400	P21964;P21964-2;E7EMS6	P21964;P21964-2	Catechol O-methyltransferase	COMT	3
8044100	12624000	0	0	0	10672000	13584000	9448400	Q9P2J5;B4DER1;F5H698;B4DJ10;Q2TU79	Q9P2J5;B4DER1;F5H698;B4DJ10	Leucine--tRNA ligase, cytoplasmic	LARS	5
8019800	9272700	11470000	11150000	7101400	8206000	8520500	9621500	P42025;G5E9Q5	P42025;G5E9Q5	Beta-centractin	ACTR1B	2
7974000	7072300	0	0	0	11829000	0	0	Q08043;D6RH00	Q08043	Alpha-actinin-3	ACTN3	2
7952900	15547000	0	3342200	4266600	6600100	2826100	2971900	Q8N1G4	Q8N1G4	Leucine-rich repeat-containing protein 47	LRRC47	1
7942300	11389000	10043000	20508000	10562000	10795000	9710300	13165000	P51571;A6NLM8;H7C1C6	P51571;A6NLM8;H7C1C6	Translocon-associated protein subunit delta	SSR4	3
7933000	9016700	9282600	10220000	8956300	9668000	10425000	7968500	E7EPK6;P62847;P62847-3;E7ETK0;P62847-2	E7EPK6;P62847;P62847-3;E7ETK0;P62847-2	40S ribosomal protein S24	RPS24	5
7806700	5736300	16162000	15660000	7292700	8921700	7580400	7565400	C9JS35;Q92890-1;Q92890;A8MW31;A6NJ11;C9IZG3;C9J6N9;C9JNP9	C9JS35;Q92890-1;Q92890;A8MW31;A6NJ11;C9IZG3;C9J6N9	Ubiquitin fusion degradation protein 1 homolog	UFD1L	8
7756800	8450400	7112100	0	0	0	12534000	0	Q9H0P0;Q9H0P0-1;Q9H0P0-2;Q9H0P0-3	Q9H0P0;Q9H0P0-1;Q9H0P0-2;Q9H0P0-3	Cytosolic 5-nucleotidase 3	NT5C3	4
7738200	6799800	0	6511100	6257800	5770700	4900200	5722700	Q9Y696;F5H1F8	Q9Y696;F5H1F8	Chloride intracellular channel protein 4	CLIC4	2
7729900	12270000	16001000	14970000	11774000	15478000	16880000	14428000	P09874	P09874	Poly [ADP-ribose] polymerase 1	PARP1	1
7692200	8989900	7820100	11634000	6821400	7719700	8022300	9532400	P11166;F8WC15;G8JLF4;C9JIM8	P11166;F8WC15;G8JLF4;C9JIM8	Solute carrier family 2, facilitated glucose transporter member 1	SLC2A1	4
7676300	8160900	15529000	12493000	11812000	12723000	0	0	Q08257;A6NN60;A6NP24;C9JH92	Q08257;A6NN60;A6NP24;C9JH92	Quinone oxidoreductase	CRYZ	4
7636100	7586300	7342900	0	6324300	8084500	6086100	0	Q13751	Q13751	Laminin subunit beta-3	LAMB3	1
7575800	9292900	11675000	6515000	22401000	15074000	18875000	19241000	Q9NZU5;B4DG80;B4DEY6;F5GX84;C9IYS1;H7C3D2	Q9NZU5;B4DG80;B4DEY6;F5GX84;C9IYS1;H7C3D2	LIM and cysteine-rich domains protein 1	LMCD1	6
7526500	8495400	5571800	5956100	5225400	4574500	5085800	6570300	Q9Y230;B3KQ59	Q9Y230;B3KQ59	RuvB-like 2	RUVBL2	2
7464500	7013000	11048000	6170800	10641000	12123000	11607000	10133000	P43490;Q5SYT8;F5H246	P43490;Q5SYT8	Nicotinamide phosphoribosyltransferase	NAMPT;RP11-92J19.4	3
7462900	5492200	0	0	2877000	6722800	0	0	Q8TAT6-2;Q8TAT6;B4DG89;I3L4U9;I3L3I1;I3L283	Q8TAT6-2;Q8TAT6;B4DG89;I3L4U9	Nuclear protein localization protein 4 homolog	NPLOC4	6
7442700	0	7667600	5478800	4793300	5613500	5928900	7709000	Q15417;B4DFK6;F8WA86;E9PDU6	Q15417;B4DFK6;F8WA86;E9PDU6	Calponin-3	CNN3	4
7418300	7532600	0	3038400	11841000	12802000	12615000	13142000	Q9P287-2;Q9P287;Q9P287-3;Q9P287-4;B4E318	Q9P287-2;Q9P287;Q9P287-3;Q9P287-4;B4E318	BRCA2 and CDKN1A-interacting protein	BCCIP	5
7361900	2970200	5510700	5681900	5867300	6247800	7882300	0	O00425;F8WD15;O00425-2;Q9Y6M1-4;Q9Y6M1-3;Q9Y6M1-6;Q9Y6M1-5	O00425	Insulin-like growth factor 2 mRNA-binding protein 3	IGF2BP3	7
7275800	0	7423900	7069600	8907800	7456900	8424300	8589100	Q9NSD9;F5H6Y1	Q9NSD9;F5H6Y1	Phenylalanine--tRNA ligase beta subunit	FARSB	2
7275800	9360800	14739000	16516000	14452000	13653000	12693000	11755000	Q9BSJ8-2;Q9BSJ8;B3KY56	Q9BSJ8-2;Q9BSJ8;B3KY56	Extended synaptotagmin-1	ESYT1	3
7247500	11261000	14743000	12630000	15322000	12680000	13916000	10683000	B7Z6C0;P52943;H0YFA4;H0YHD8	B7Z6C0;P52943;H0YFA4	Cysteine-rich protein 2	CRIP2	4
7242700	4896300	13443000	19338000	9642300	10102000	15443000	16878000	Q9HB07;F5H641;F8VQQ3;F8VR84	Q9HB07;F5H641;F8VQQ3;F8VR84	UPF0160 protein MYG1, mitochondrial	C12orf10	4
7183800	6892400	6951600	5379000	7880000	7364100	7560400	0	Q9Y371-2;Q9Y371;B4E182	Q9Y371-2;Q9Y371;B4E182	Endophilin-B1	SH3GLB1	3
7114100	8474800	3906300	9242800	8060700	5871600	10757000	11979000	B3KXW5;O43747-2;O43747;E7EUH1;F5GZV5;H3BNN2;B3KNW1	B3KXW5;O43747-2;O43747;E7EUH1;F5GZV5	AP-1 complex subunit gamma-1	AP1G1	7
7095000	0	11967000	16625000	11491000	14512000	11119000	0	P49006	P49006	MARCKS-related protein	MARCKSL1	1
7027300	0	0	0	10317000	10120000	6525600	10136000	O00487;C9JW37	O00487	26S proteasome non-ATPase regulatory subunit 14	PSMD14	2
7026800	8644900	7471100	5632900	4128800	10924000	8635800	0	O43681	O43681	ATPase ASNA1	ASNA1	1
6970900	8680100	0	0	9575600	8432000	8299000	7622000	Q9NYU2;Q9NYU2-2;H7BZG0	Q9NYU2;Q9NYU2-2	UDP-glucose:glycoprotein glucosyltransferase 1	UGGT1	3
6956800	6131300	6630200	6930000	6935800	5836900	6005200	6395000	F8W7U2;Q02487;Q02487-2;Q68DY8	F8W7U2;Q02487;Q02487-2;Q68DY8	Desmocollin-2	DSC2;DKFZp686I11137	4
6947300	6081100	6074800	5531400	4991100	5088700	3441100	3784700	O15042;E7ET15;O15042-2;O15042-3;C9JB80;H0Y8D9;E7EW00	O15042;E7ET15;O15042-2;O15042-3	U2 snRNP-associated SURP motif-containing protein	U2SURP	7
6895600	0	0	6125700	9225900	16290000	9809800	13386000	Q13630;E9PKL9;E9PP14;E9PLH9;E9PP60	Q13630;E9PKL9;E9PP14;E9PLH9;E9PP60	GDP-L-fucose synthase	TSTA3	5
6832600	0	8720500	11154000	8861600	8449100	8714700	8962800	P53004;C9J1E1	P53004	Biliverdin reductase A	BLVRA	2
6761700	8988200	8622100	10875000	8716100	13055000	11981000	9512700	P46778;G3V1B3	P46778;G3V1B3	60S ribosomal protein L21	RPL21	2
6641600	5661600	0	14459000	9724300	13098000	6971100	12595000	P25685;B4DX52	P25685;B4DX52	DnaJ homolog subfamily B member 1	DNAJB1	2
6639000	5845700	7385600	6981000	6672000	5732000	7674000	8817000	O14579;F5H1E1;O14579-2;A6NE29	O14579;F5H1E1;O14579-2;A6NE29	Coatomer subunit epsilon	COPE	4
6638100	3662600	12417000	6884600	9708700	5898600	8574200	8282900	Q13435;E9PPJ0;H0YCG1;E9PJ04;H0YEX5;E9PJT3;H0YDT7;E9PIL8	Q13435;E9PPJ0	Splicing factor 3B subunit 2	SF3B2	8
6582100	6923100	11707000	11451000	8706700	9545200	10200000	0	Q15046-2;Q15046;H3BPV7	Q15046-2;Q15046	Lysine--tRNA ligase	KARS	3
6566800	9966700	23903000	23910000	14967000	16198000	14845000	10852000	A7YIJ8;P35241;H7BZI4;F5H1A7;E9PNV3;A7YIK0;E9PQ82;A7YIK3;H0YE16	A7YIJ8;P35241;H7BZI4;F5H1A7	Radixin	RDX	9
6530400	6401400	4604600	9045500	7175100	4374300	5680500	0	P50440;P50440-2;P50440-3;H0YMX4;H0YKW9	P50440;P50440-2;P50440-3	Glycine amidinotransferase, mitochondrial	GATM	5
6510600	6864700	2348800	3035000	3141200	3383400	3188100	2643600	D3DQV9;P78344;H0Y3P2;P78344-2;H0YCH5;H0YD77;H0YEC5;E9PCV8;E9PKF8;H0YE22	D3DQV9;P78344;H0Y3P2;P78344-2;H0YCH5;H0YD77	Eukaryotic translation initiation factor 4 gamma 2	EIF4G2	10
6497000	5686000	13150000	12084000	9063200	9254100	9049200	8862900	Q14126	Q14126	Desmoglein-2	DSG2	1
6466300	7139700	8023700	9093200	8173800	7005100	5916100	4371400	Q7Z6Z7;Q7Z6Z7-3;Q7Z6Z7-2;H0Y5W0;Q5H962;H0Y659;E9PEH3;H0Y7U1	Q7Z6Z7;Q7Z6Z7-3;Q7Z6Z7-2;H0Y5W0	E3 ubiquitin-protein ligase HUWE1	HUWE1	8
6460700	6993000	9694400	10370000	11514000	11103000	11077000	11406000	P05455;E9PFH8;E7ERC4;E9PFL9;F5H673	P05455;E9PFH8	Lupus La protein	SSB	5
6356000	5843600	0	11878000	10064000	13460000	8052600	0	P29590;H2N333;P29590-8;P29590-3;P29590-9;P29590-5;P29590-2;P29590-4;P29590-11;P29590-13;P29590-12;H3BT57;E9PBR7;P29590-10;P29590-14;H3BT29;H3BVD2;H3BUJ5;F8W9X2	P29590;H2N333;P29590-8;P29590-3;P29590-9;P29590-5;P29590-2;P29590-4;P29590-11;P29590-13;P29590-12;H3BT57;E9PBR7;P29590-10;P29590-14;H3BT29;H3BVD2	Protein PML	PML	19
6296300	8558800	9980600	10763000	12195000	15051000	10083000	11697000	P62877	P62877	E3 ubiquitin-protein ligase RBX1	RBX1	1
6257100	5096300	4654500	5720600	5630000	6103300	5076200	6386500	A6NGS5;P24043;F8WAH5;H7C158	A6NGS5;P24043;F8WAH5;H7C158	Laminin subunit alpha-2	LAMA2	4
6246300	3472000	0	0	0	0	0	0	Q15102	Q15102	Platelet-activating factor acetylhydrolase IB subunit gamma	PAFAH1B3	1
6202200	5499600	4629300	8378300	8383300	10893000	5160600	7196100	O76094;H0YH39;G5E9Z8;D6RDY6	O76094;H0YH39;G5E9Z8;D6RDY6	Signal recognition particle 72 kDa protein	SRP72	4
6197700	0	10862000	11655000	10932000	9626600	12439000	11793000	P27144;D3DQ64	P27144;D3DQ64	Adenylate kinase isoenzyme 4, mitochondrial	AK4	2
6180000	0	0	0	10126000	8054400	5712800	6575000	Q96QR8	Q96QR8	Transcriptional activator protein Pur-beta	PURB	1
6145400	5628800	6024400	8623900	7329400	5558900	6403800	6793800	H3BPX2;Q5VST9-6;Q5VST9-2;Q5VST9;Q5VST9-3;Q5VST9-5;A6NGQ3;H7BY31;F8W8T3;H0Y411;H3BLW1;H3BQA7	H3BPX2;Q5VST9-6;Q5VST9-2;Q5VST9;Q5VST9-3;Q5VST9-5;A6NGQ3;H7BY31	Obscurin	OBSCN	12
6144700	8145200	7623900	4526800	0	0	4592500	4912500	A9R9N7;H3BM16;P01892;F8VU18;A9R9N8;H3BM09	A9R9N7;H3BM16;P01892;F8VU18;A9R9N8;H3BM09	HLA class I histocompatibility antigen, A-2 alpha chain	HLA-A	6
6122700	4646900	11442000	7098400	10782000	13197000	6007300	6357700	P49792;E9PGT0;O14715;Q99666;F8VYC4;P0DJD1;P0DJD0;B4DTM4;E7ES93	P49792	E3 SUMO-protein ligase RanBP2;Putative peptidyl-prolyl cis-trans isomerase	RANBP2	9
6075600	7435600	8715600	11769000	11321000	11498000	8632400	8710200	P14543;P14543-2	P14543;P14543-2	Nidogen-1	NID1	2
6066600	6277400	0	0	0	0	0	0	P56192;A6NC17;B3KVK7;H0YHV5;H0YIP0;H0YIC2;H0YI27;H0YI94;H0YHL6	P56192;A6NC17;B3KVK7	Methionine--tRNA ligase, cytoplasmic	MARS	9
6037900	15670000	19075000	19861000	13929000	13496000	10913000	9023600	P33991;E7EM48;E5RG31;E7ER43;E5RFJ8	P33991;E7EM48	DNA replication licensing factor MCM4	MCM4	5
5996700	5324000	12671000	10178000	11122000	11234000	8478700	10941000	O75643;F5H447;F5H4C1;C9JAQ9;O75643-2;B4E0P5;A2RRQ7	O75643	U5 small nuclear ribonucleoprotein 200 kDa helicase	SNRNP200	7
5990300	7735100	7921200	7797600	6029700	7494300	9054100	11073000	Q9BUL8;C9J5C3;C9J6F3;C9JND6;C9JSA3;H7C5M9;C9J363;C9J932;F8WDF3	Q9BUL8;C9J5C3;C9J6F3;C9JND6;C9JSA3;H7C5M9;C9J363	Programmed cell death protein 10	PDCD10	9
5964600	5413900	0	0	0	9211900	8570200	7172200	P29218;H0YBL1;E5RIP7;E5RG13	P29218;H0YBL1;E5RIP7;E5RG13	Inositol monophosphatase 1	IMPA1	4
5908800	5389800	7308100	5323500	5701200	5511900	5233900	5575800	B7Z4Q3;Q9Y383;Q9Y383-2;B7Z500;Q9NQ29-3;A8MYV2;B8ZZ10;C9JWT3	B7Z4Q3;Q9Y383;Q9Y383-2;B7Z500	Putative RNA-binding protein Luc7-like 2	LUC7L2	8
5907900	7119100	6789900	0	14115000	11120000	7324800	9460300	Q9Y6K5;F5GWB8;F8VS35;F8VWK9;F8VW22	Q9Y6K5;F5GWB8	2-5-oligoadenylate synthase 3	OAS3	5
5867900	0	24901000	15110000	21145000	15798000	11249000	11453000	P25325;E7ENL2;B1AH49	P25325;E7ENL2;B1AH49	3-mercaptopyruvate sulfurtransferase;Sulfurtransferase	MPST	3
5820500	4886400	0	0	5950200	7086000	7149700	0	G3V1Z5;P46379-3;P46379;B0UX83;P46379-2;F8VX53;F8VXY4;E7EMZ4;F6TH84;F6S6P2	G3V1Z5;P46379-3;P46379;B0UX83;P46379-2;F8VX53;F8VXY4;E7EMZ4;F6TH84;F6S6P2	Large proline-rich protein BAG6	BAG6;BAT3	10
5745800	10218000	6101900	11785000	11223000	10274000	9712600	12668000	Q92900;Q92900-2	Q92900;Q92900-2	Regulator of nonsense transcripts 1	UPF1	2
5710100	5663300	6708900	7887200	8086500	5620800	7440000	7668200	Q9Y6G9;E9PHI6;C9JGM7	Q9Y6G9;E9PHI6	Cytoplasmic dynein 1 light intermediate chain 1	DYNC1LI1	3
5705300	0	4950100	8580800	6989300	7669000	6330100	6589100	Q9Y4K1;B4DU04;Q96QW7	Q9Y4K1	Absent in melanoma 1 protein	AIM1	3
5690800	0	9585100	9620000	11357000	10093000	10734000	13245000	Q07954	Q07954	Prolow-density lipoprotein receptor-related protein 1;Low-density lipoprotein receptor-related protein 1 85 kDa subunit;Low-density lipoprotein receptor-related protein 1 515 kDa subunit;Low-density lipoprotein receptor-related protein 1 intracellular domain	LRP1	1
5673800	5633700	2305900	2614700	3929400	3388800	0	0	P04040	P04040	Catalase	CAT	1
5655800	5127700	4936500	4872500	6249000	5449300	0	5663300	Q8N1F7;H3BVG0;Q8N1F7-2;H3BM93;H3BPA9;H3BRI8;H3BV11;H3BP95;H3BRD9;H3BMX0;H3BVE2;H3BV15	Q8N1F7;H3BVG0;Q8N1F7-2	Nuclear pore complex protein Nup93	NUP93	12
5631500	5032000	6658500	5169900	4880800	11479000	4998900	6960900	Q66GS9;Q66GS9-2	Q66GS9;Q66GS9-2	Centrosomal protein of 135 kDa	CEP135	2
5619200	0	0	0	0	0	0	0	P04181	P04181	Ornithine aminotransferase, mitochondrial;Ornithine aminotransferase, hepatic form;Ornithine aminotransferase, renal form	OAT	1
5605400	5236100	0	0	0	4265200	4387500	0	P49903;B4DWK0;D6PSQ9;Q5T5U9	P49903;B4DWK0;D6PSQ9;Q5T5U9	Selenide, water dikinase 1	SEPHS1	4
5564600	0	3685500	4432500	4786300	4711900	5991700	5743600	P46926;D6R9P4;D6RAY7;D6RFF8;B7Z3X4;D6RB13;D6R917;E7EVU7	P46926;D6R9P4;D6RAY7;D6RFF8;B7Z3X4;D6RB13;D6R917	Glucosamine-6-phosphate isomerase 1	GNPDA1	8
5557500	4609300	8194400	6761300	5471600	5161900	5729300	4351800	Q9UNS2;B4DY81;C9JLV5	Q9UNS2;B4DY81	COP9 signalosome complex subunit 3	COPS3	3
5516400	8167300	9523400	0	0	1087000	4576200	6826200	Q13442;F8WBW6	Q13442;F8WBW6	28 kDa heat- and acid-stable phosphoprotein	PDAP1	2
5484100	0	0	6319000	0	5431700	5496300	5390500	Q16186;E9PEC0	Q16186;E9PEC0	Proteasomal ubiquitin receptor ADRM1	ADRM1	2
5463300	5438200	11210000	11785000	15915000	12701000	7841400	10094000	Q9P0J1;E5RIV4;E5RI96;E5RIE5	Q9P0J1;E5RIV4;E5RI96;E5RIE5	[Pyruvate dehydrogenase [acetyl-transferring]]-phosphatase 1, mitochondrial	PDP1	4
5408600	4418200	0	4444900	1945200	0	0	0	C9JEJ2;P49585;B4E322;C9J050;C9J2E1;F8WAZ5;C9JPY0;C9JVS0;Q9Y5K3;E9PD84;Q9Y5K3-3;Q9Y5K3-2;H7C1T3;F2Z2B1;F8WBU2	C9JEJ2;P49585;B4E322;C9J050;C9J2E1;F8WAZ5;C9JPY0;C9JVS0	Choline-phosphate cytidylyltransferase A	PCYT1A	15
5395000	5782100	6729200	5258100	4484000	2959000	5687000	5173000	O95232;F5H1W9;B4DJ96;D6RDI2;C9JL41;O95232-2;E7EN55;H7C5U7	O95232;F5H1W9;B4DJ96;D6RDI2	Luc7-like protein 3	LUC7L3	8
5372900	0	2595500	0	4538000	5960000	5716900	5270800	O75431;Q8IZ68;C9JAZ1;C9JNK6	O75431;Q8IZ68;C9JAZ1;C9JNK6	Metaxin-2	MTX2	4
5340000	11902000	7642200	2874300	4151000	8868000	8060900	9591700	P46459;I3L0N3;B4DFA2	P46459;I3L0N3;B4DFA2	Vesicle-fusing ATPase	NSF	3
5283600	0	3358800	2190600	4319100	0	6996300	4085200	Q8N163;Q8N163-2;H0YB24;E5RHJ4;G3V119;H0YC58;E5RFJ3;E5RGU7;H0YC69	Q8N163;Q8N163-2;H0YB24;E5RHJ4	DBIRD complex subunit KIAA1967	KIAA1967	9
5254900	8259300	9191600	7844900	10264000	6947300	9093400	10990000	Q15119;Q15119-2;D6RDN9;D6R983;D6RJH7;D6RHG2;D6RGV8	Q15119;Q15119-2	[Pyruvate dehydrogenase [lipoamide]] kinase isozyme 2, mitochondrial	PDK2	7
5157300	17637000	0	0	0	0	0	0	P30084	P30084	Enoyl-CoA hydratase, mitochondrial	ECHS1	1
5153800	9679700	9011200	6094600	10170000	7709000	15136000	10629000	Q02790;F5H1U3;F5H120	Q02790	Peptidyl-prolyl cis-trans isomerase FKBP4;Peptidyl-prolyl cis-trans isomerase FKBP4, N-terminally processed	FKBP4	3
5153800	9272500	10776000	12492000	13575000	12594000	10441000	12420000	F5H1B6;O14974;F8VWB4;F8W9E8;O14974-2;F8W7P1;O14974-3;F8W8Q6;O14974-4;F8VZN8;H0YHI8;H0YIS4;H0YIS3;H0YIM2	F5H1B6;O14974;F8VWB4;F8W9E8;O14974-2;F8W7P1;O14974-3;F8W8Q6;O14974-4;F8VZN8	Protein phosphatase 1 regulatory subunit 12A	PPP1R12A	14
5119100	5692700	4644500	0	4002800	4572300	3813700	3477100	P11498;E9PS68	P11498	Pyruvate carboxylase, mitochondrial	PC	2
5112800	4564700	0	2189300	2219300	2872000	2121300	2062700	P48556	P48556	26S proteasome non-ATPase regulatory subunit 8	PSMD8	1
5025600	5090400	9007100	6487500	7308000	6079900	6820700	0	P25205	P25205	DNA replication licensing factor MCM3	MCM3	1
5021900	0	6579900	6248600	11721000	8719600	11499000	7144300	O60832;O60832-2;C9IYT0;H7C0M1;H7C2Q2;H7BZF2;H7C2Q9	O60832;O60832-2;C9IYT0;H7C0M1	H/ACA ribonucleoprotein complex subunit 4	DKC1	7
5014800	5535000	6479200	6500300	5660700	6648200	5994100	0	P50993;B1AKY9;B4DIQ8;H0Y7C1;P54707-2;P54707;P20648;Q13733;B4DHD7	P50993;B1AKY9;B4DIQ8;H0Y7C1	Sodium/potassium-transporting ATPase subunit alpha-2	ATP1A2	9
5000000	0	3101900	3601800	0	2456200	4042200	3991400	E7EQ04;Q7L576;E7EW33;Q7L576-2;Q7L576-3;H0YL50;H7C229;H0YN93;H0YL39;H0YLJ5	E7EQ04;Q7L576	Cytoplasmic FMR1-interacting protein 1	CYFIP1	10
4996000	5917800	7516000	8151000	7575800	6357500	12843000	7027400	Q13155;F8W950;A8MU58	Q13155;F8W950;A8MU58	Aminoacyl tRNA synthase complex-interacting multifunctional protein 2	AIMP2	3
4990600	5485300	9818100	7532000	6560600	6463300	5051600	0	Q8WWI1-3;E9PMS6;Q8WWI1;E9PMT2;Q8WWI1-2;F8WD26;Q8WWI1-4;E9PLH4;E9PMP7;H0Y424;E9PJ10;E9PK58;E9PLU6	Q8WWI1-3;E9PMS6;Q8WWI1;E9PMT2;Q8WWI1-2;F8WD26;Q8WWI1-4;E9PLH4;E9PMP7	LIM domain only protein 7	LMO7	13
4949100	4908500	0	6107600	4072400	5981500	4979700	5945900	Q9UL46;H0YM70;H0YKU2	Q9UL46;H0YM70	Proteasome activator complex subunit 2	PSME2	3
4926500	6369400	11322000	9847500	12986000	22021000	27104000	4626300	P84085;C9J1Z8	P84085;C9J1Z8	ADP-ribosylation factor 5	ARF5	2
4925500	7215400	7197200	6517700	7702900	6409600	7227600	5792600	Q9UKV3;Q9UKV3-5;E7EQT4;Q9UKV3-2;Q9UKV3-3;G3V3B0;G3V3T3	Q9UKV3;Q9UKV3-5;E7EQT4;Q9UKV3-2;Q9UKV3-3;G3V3B0	Apoptotic chromatin condensation inducer in the nucleus	ACIN1	7
4924500	5305500	4464900	5714400	6353800	4075700	5581000	4688600	A6NEM2;P51610;P51610-2;H7C1C4;P51610-3	A6NEM2;P51610;P51610-2	Host cell factor 1;HCF N-terminal chain 1;HCF N-terminal chain 2;HCF N-terminal chain 3;HCF N-terminal chain 4;HCF N-terminal chain 5;HCF N-terminal chain 6;HCF C-terminal chain 1;HCF C-terminal chain 2;HCF C-terminal chain 3;HCF C-terminal chain 4;HCF C-terminal chain 5;HCF C-terminal chain 6	HCFC1	5
4924200	4322700	5521300	6295500	5296900	6270800	5045600	4780000	Q9Y6W5;Q9Y6W5-2;Q9UPY6;Q86VQ2	Q9Y6W5;Q9Y6W5-2	Wiskott-Aldrich syndrome protein family member 2	WASF2	4
4918600	4521900	0	3978000	4611500	5174200	5348500	4685700	P98160	P98160	Basement membrane-specific heparan sulfate proteoglycan core protein;Endorepellin;LG3 peptide	HSPG2	1
4848400	7178000	3850900	3893900	2680900	0	2683600	3608800	Q7RTV0	Q7RTV0	PHD finger-like domain-containing protein 5A	PHF5A	1
4844200	4510000	5217300	0	0	5342200	4838800	5505000	Q8N2S1;Q8N2S1-3;E7ENG9;Q8N2S1-2;E7EUU1;F5GXC9;Q8N2S1-4	Q8N2S1;Q8N2S1-3;E7ENG9;Q8N2S1-2;E7EUU1;F5GXC9;Q8N2S1-4	Latent-transforming growth factor beta-binding protein 4	LTBP4	7
4823600	4580300	0	0	0	0	2074700	0	P22033	P22033	Methylmalonyl-CoA mutase, mitochondrial	MUT	1
4787400	4304800	0	0	0	0	0	0	Q8TEX9-2;Q8TEX9;H0YN14;H0Y3R2;H0YL92;H0YLV0;H0YMR4;H0YN07	Q8TEX9-2;Q8TEX9;H0YN14;H0Y3R2	Importin-4	IPO4	8
4768500	8998100	10203000	8922100	12510000	14326000	23225000	16459000	G3V1L9;Q07157;G5E9E7;Q07157-2	G3V1L9;Q07157;G5E9E7;Q07157-2	Tight junction protein ZO-1	TJP1	4
4756800	3945100	0	0	4765000	4414500	0	0	Q13363;Q13363-2;E7EPF8;D6RAX2;E7ESU7;E9PGB1;P56545-2;Q5SQP8;P56545;E7EUB3;H0Y8W7;H0Y8U5	Q13363;Q13363-2;E7EPF8;D6RAX2;E7ESU7;E9PGB1;P56545-2;Q5SQP8;P56545;E7EUB3	C-terminal-binding protein 1;C-terminal-binding protein 2	CTBP1;CTBP2	12
4741400	11982000	10937000	7178500	12208000	7372000	8112100	7433400	Q9UHB9;E7ETK6;Q9UHB9-2;G3V1U4;F5H5Y3;B3KUU5;F5H281;Q96K98	Q9UHB9;E7ETK6;Q9UHB9-2;G3V1U4;F5H5Y3;B3KUU5	Signal recognition particle 68 kDa protein	SRP68	8
4735600	3703600	4109700	6107800	6915500	8748700	6717100	9423200	Q6YHK3;Q6YHK3-4;Q6YHK3-2;Q6YHK3-3	Q6YHK3;Q6YHK3-4;Q6YHK3-2;Q6YHK3-3	CD109 antigen	CD109	4
4733000	3474900	7866300	6541600	4836000	5366100	7593300	7231800	P00533;E9PFD7;Q504U8;P00533-3;P00533-4;P00533-2;H0Y3N3;C9JYS6	P00533;E9PFD7;Q504U8;P00533-3;P00533-4;P00533-2	Epidermal growth factor receptor	EGFR	8
4710500	0	0	6689000	4113400	4958700	4661100	0	O60884;H3BMW5	O60884	DnaJ homolog subfamily A member 2	DNAJA2	2
4691600	3828600	4914500	5704000	3571500	4420800	3569400	4832800	P49419;P49419-2;E7EPT3;F8VS02;H0YHM6;P49419-3	P49419;P49419-2;E7EPT3;F8VS02;H0YHM6	Alpha-aminoadipic semialdehyde dehydrogenase	ALDH7A1	6
4670300	3347500	5210600	5071600	6087200	6011200	6484200	5497900	C9JSL2;Q5JRX3-2;Q5JRX3;E9PDX6;E7ES23	C9JSL2;Q5JRX3-2;Q5JRX3;E9PDX6;E7ES23	Presequence protease, mitochondrial	PITRM1	5
4651600	0	0	0	0	0	0	0	Q9BQ67	Q9BQ67	Glutamate-rich WD repeat-containing protein 1	GRWD1	1
4641900	4968900	5132300	5266800	5950800	4978500	4612200	5291100	Q9H987;Q9H987-2;A6NCR3	Q9H987;Q9H987-2	Synaptopodin 2-like protein	SYNPO2L	3
4616500	3468300	0	5232700	2546700	2019500	2936600	0	P09758	P09758	Tumor-associated calcium signal transducer 2	TACSTD2	1
4609300	7059200	11456000	24295000	11280000	7057600	0	0	Q92973;Q92973-2;Q92973-3;E7EW37;B4DSC0;E5RI07	Q92973;Q92973-2;Q92973-3	Transportin-1	TNPO1	6
4603300	4840900	5105300	6950400	9336100	8095500	8960700	7152100	Q16798;E9PMB9	Q16798;E9PMB9	NADP-dependent malic enzyme, mitochondrial;Malic enzyme	ME3	2
4597200	19392000	0	0	0	0	6500900	0	Q9HCC0;Q9HCC0-2;D6RD67	Q9HCC0;Q9HCC0-2	Methylcrotonoyl-CoA carboxylase beta chain, mitochondrial	MCCC2	3
4595200	0	0	0	0	0	0	0	Q9P1F3;Q5SZC9	Q9P1F3	Costars family protein ABRACL	ABRACL	2
4589900	5048500	4785600	5454900	6535100	9343600	12618000	0	Q9Y333	Q9Y333	U6 snRNA-associated Sm-like protein LSm2	LSM2	1
4577900	4936300	4509400	0	4900800	5062300	9281800	3760900	Q10567;Q10567-2;Q10567-3;F8WDL0;C9J1E7	Q10567;Q10567-2;Q10567-3;F8WDL0;C9J1E7	AP-1 complex subunit beta-1	AP1B1	5
4528400	3205200	5098200	4711400	4012800	6695800	4622600	5817500	Q05519;Q05519-2;Q5T760;Q5T757;B4DTC1;B4DWT1	Q05519;Q05519-2;Q5T760	Serine/arginine-rich splicing factor 11	SRSF11;SFRS11	6
4515300	0	5057500	0	6376600	6234900	6177700	0	Q16539;Q16539-2;B4E0K5;Q16539-3;Q16539-4;B5TY33;E7EX54;H7C4E2	Q16539;Q16539-2;B4E0K5;Q16539-3	Mitogen-activated protein kinase 14	MAPK14	8
4470500	5492200	8501800	6293000	7381400	9637000	7829500	0	P16104;Q96QV6;Q8IUE6	P16104;Q96QV6;Q8IUE6	Histone H2A.x;Histone H2A type 1-A;Histone H2A type 2-B	H2AFX;HIST1H2AA;HIST2H2AB	3
4447800	9834000	5046500	0	10804000	13442000	29949000	17517000	Q9NXG2;H3BNW0	Q9NXG2;H3BNW0	THUMP domain-containing protein 1	THUMPD1	2
4442500	0	3577200	0	3224900	3675200	3229600	3225200	Q02878;F8W181;F8VZ45;F8VR69	Q02878;F8W181	60S ribosomal protein L6	RPL6	4
4342000	4094800	13864000	18359000	4011800	11241000	15210000	8871600	Q9Y5K6	Q9Y5K6	CD2-associated protein	CD2AP	1
4302600	5716300	6049200	6455300	6640700	8125300	7020200	0	Q14151	Q14151	Scaffold attachment factor B2	SAFB2	1
4298900	0	9999600	5542300	4645100	4880900	0	0	Q6NXG1;Q6NXG1-4;Q6NXG1-2;H0YBB3;H0YBR2;Q6NXG1-3;E9PB47	Q6NXG1;Q6NXG1-4;Q6NXG1-2;H0YBB3;H0YBR2;Q6NXG1-3;E9PB47	Epithelial splicing regulatory protein 1	ESRP1	7
4271200	4215700	6024700	7157300	4862200	6603400	5730400	7568700	Q9Y4G6;H0YMT1;H0YN01	Q9Y4G6;H0YMT1	Talin-2	TLN2	3
4241400	6929700	2422600	2233100	3584800	2684200	3010100	2844800	P06730-2;D6RBW1;P06730-3;P06730;H0Y8J7;A6NMX2;H0Y8X3;D6RHE2	P06730-2;D6RBW1;P06730-3;P06730;H0Y8J7	Eukaryotic translation initiation factor 4E	EIF4E	8
4148200	4829100	0	0	2689200	3532000	4647200	0	Q8IWX7;Q8IWX7-3;Q8IWX7-2	Q8IWX7;Q8IWX7-3;Q8IWX7-2	Protein unc-45 homolog B	UNC45B	3
4120400	0	0	0	0	0	0	0	Q9Y6E0;E9PCB9;Q9Y6E0-2;B4DR80;H0Y630;F5H2G3;B4E0Y9;O00506;Q9P289;Q8NBY1;A8K6Z3;Q9P289-2;F5H0B2;B7Z9K1;H7C279;E9PCB4;Q5JV98;C9J232;C9JCC0;C9J6L2;C9JDH9;Q5JV99;Q9P289-3	Q9Y6E0;E9PCB9;Q9Y6E0-2;B4DR80;H0Y630;F5H2G3;B4E0Y9;O00506;Q9P289;Q8NBY1;A8K6Z3;Q9P289-2;F5H0B2;B7Z9K1;H7C279;E9PCB4;Q5JV98;C9J232;C9JCC0;C9J6L2;C9JDH9;Q5JV99	Serine/threonine-protein kinase 24;Serine/threonine-protein kinase 24 36 kDa subunit;Serine/threonine-protein kinase 24 12 kDa subunit;Serine/threonine-protein kinase 25;Serine/threonine-protein kinase MST4	STK24;MST4;STK25	23
4099600	5185700	5647900	5293900	0	9353500	13499000	8944200	E7EVH7;Q07866-9;Q07866-4;G3V5R9;Q07866-6;F8VTM4;Q07866-5;G3V3H3;Q07866-7;F8W6L3;Q07866;Q07866-3;Q07866-2;G3V2E7;Q07866-8;Q9H0B6;G5E9S8;Q9H0B6-2;A8MZ87;A8MX29;E9PQ02	E7EVH7;Q07866-9;Q07866-4;G3V5R9;Q07866-6;F8VTM4;Q07866-5;G3V3H3;Q07866-7;F8W6L3;Q07866;Q07866-3;Q07866-2;G3V2E7;Q07866-8;Q9H0B6;G5E9S8;Q9H0B6-2;A8MZ87	Kinesin light chain 1;Kinesin light chain 2	KLC1;KLC2	21
4095600	0	3468500	0	4151600	0	5457500	0	Q9NZB2-6;Q9NZB2;Q9NZB2-4;Q9NZB2-5;Q9NZB2-2;H7C0T0	Q9NZB2-6;Q9NZB2;Q9NZB2-4	Constitutive coactivator of PPAR-gamma-like protein 1	FAM120A	6
4057900	3589000	2277500	5164900	4517900	0	3861100	4467700	P84095	P84095	Rho-related GTP-binding protein RhoG	RHOG	1
3943800	4767400	5279800	5707700	4901800	4424700	3866100	4881400	B7ZKL3;Q9H6S3;Q9H6S3-2	B7ZKL3;Q9H6S3;Q9H6S3-2	Epidermal growth factor receptor kinase substrate 8-like protein 2	EPS8L2	3
3913300	4205800	5996700	6444100	4680200	8154400	6945700	4480600	Q8IZ83;Q8IZ83-3;F5H4B6;F8WBH3;Q8IZ83-2	Q8IZ83;Q8IZ83-3;F5H4B6;F8WBH3	Aldehyde dehydrogenase family 16 member A1	ALDH16A1	5
3849100	0	2173900	2078800	2832200	2441400	2818800	0	Q99471;H3BPF6;Q99471-3;H3BMQ1;Q99471-2;F8VQZ2;F8VNW6	Q99471;H3BPF6;Q99471-3;H3BMQ1;Q99471-2	Prefoldin subunit 5	PFDN5	7
3837800	2935500	6389300	7380200	7370400	7016100	12143000	9067300	O60888-2;O60888;O60888-3;C9IZG4;C9IZQ5	O60888-2;O60888;O60888-3;C9IZG4	Protein CutA	CUTA	5
3787900	8264400	6058100	4943700	6035900	9558900	9336500	9234100	Q8IXM3	Q8IXM3	39S ribosomal protein L41, mitochondrial	MRPL41	1
3783100	0	4496700	1942400	4408100	0	5825100	4539800	Q13618;Q13618-2;Q13618-3;H7C1L6	Q13618;Q13618-2;Q13618-3	Cullin-3	CUL3	4
3773300	0	4838000	2762200	3450500	4053500	0	0	P06737;E9PK47;F5H816	P06737;E9PK47;F5H816	Glycogen phosphorylase, liver form;Phosphorylase	PYGL	3
3761300	2810400	5194300	4394900	6543100	4000600	5603100	5251500	B4DLH4;B4DL85;H3BMV3;Q9H910;A6NGP5;Q9H910-2;H3BU16;H3BTV5;H3BMT0;B4E1P3;H3BMM8	B4DLH4;B4DL85;H3BMV3;Q9H910;A6NGP5;Q9H910-2;H3BU16;H3BTV5;H3BMT0;B4E1P3;H3BMM8	Hematological and neurological expressed 1-like protein	HN1L	11
3750100	1593600	0	5575300	5215600	4107900	3425600	3394400	P18583-9;P18583-5;P18583;P18583-7;P18583-4;P18583-3;P18583-10;P18583-2;P18583-6;H7C1M2;P18583-8	P18583-9;P18583-5;P18583;P18583-7;P18583-4;P18583-3;P18583-10;P18583-2;P18583-6;H7C1M2	Protein SON	SON	11
3703500	4914900	4791900	4844800	5737700	7290800	5026000	4916500	I3L0E3;Q9Y2R5;E9PE17;Q8N859;F8WD84	I3L0E3;Q9Y2R5;E9PE17	28S ribosomal protein S17, mitochondrial	MRPS17	5
3700000	2854200	5670200	4474700	3415300	3850900	3099400	3658100	Q6UN15;G3XAD6;Q6UN15-3;Q6UN15-4;H0Y8P7	Q6UN15;G3XAD6;Q6UN15-3;Q6UN15-4;H0Y8P7	Pre-mRNA 3-end-processing factor FIP1	FIP1L1	5
3670400	2964600	2602800	1570300	2674800	3145800	4022900	3422100	P08621;P08621-2;P08621-3	P08621;P08621-2;P08621-3	U1 small nuclear ribonucleoprotein 70 kDa	SNRNP70	3
3614800	10995000	0	0	5474800	0	8214800	6705400	P43304;P43304-2;F8W6E4;F5GYK7	P43304;P43304-2;F8W6E4	Glycerol-3-phosphate dehydrogenase, mitochondrial	GPD2	4
3593000	4664200	4295200	3714300	3605900	4821500	4061700	4067200	Q9Y285;B4E363	Q9Y285;B4E363	Phenylalanine--tRNA ligase alpha subunit	FARSA	2
3589400	7695000	9277200	7510000	9598500	7601200	5849300	5781500	P04843;F5H6I5;B7Z4L4;B4DNJ5;F8WF32	P04843;F5H6I5;B7Z4L4;B4DNJ5;F8WF32	Dolichyl-diphosphooligosaccharide--protein glycosyltransferase subunit 1	RPN1	5
3586100	4138000	3631900	2772400	4986200	4966800	3609900	3657700	P42330;B4DL37	P42330;B4DL37	Aldo-keto reductase family 1 member C3	AKR1C3	2
3563300	0	2631200	0	3509700	3058700	5446500	3506500	O14933;E9PQT7;O14933-2;E9PKW8	O14933;E9PQT7;O14933-2	Ubiquitin/ISG15-conjugating enzyme E2 L6	UBE2L6	4
3553200	0	7780100	7220000	16244000	9582200	7863700	0	Q16795;F5H0J3;H3BRM9;F5GY40	Q16795;F5H0J3;H3BRM9	NADH dehydrogenase [ubiquinone] 1 alpha subcomplex subunit 9, mitochondrial	NDUFA9	4
3526800	0	7613000	5587500	7139200	8282000	4977900	5737500	P49189;B4DXY7	P49189;B4DXY7	4-trimethylaminobutyraldehyde dehydrogenase	ALDH9A1	2
3471300	0	3683200	0	0	0	3785600	0	Q16654;B3KU25	Q16654;B3KU25	[Pyruvate dehydrogenase [lipoamide]] kinase isozyme 4, mitochondrial	PDK4	2
3413000	0	0	0	0	0	2203200	1900500	Q9UJC5	Q9UJC5	SH3 domain-binding glutamic acid-rich-like protein 2	SH3BGRL2	1
3391500	0	3205000	2958400	2947700	2959600	3481900	3266100	O60216	O60216	Double-strand-break repair protein rad21 homolog	RAD21	1
3363700	3359100	0	3021300	3434800	3592800	3212200	3205700	Q06124;Q06124-2;Q06124-3	Q06124;Q06124-2;Q06124-3	Tyrosine-protein phosphatase non-receptor type 11	PTPN11	3
3321800	0	3171900	0	2472300	3620100	3288500	2463200	Q13057-2;Q13057;E9PDM5	Q13057-2;Q13057	Bifunctional coenzyme A synthase;Phosphopantetheine adenylyltransferase;Dephospho-CoA kinase	COASY	3
3316400	5691500	6444300	6894200	6237300	5064400	6988800	7640100	Q99961;Q99962;E7EVZ4;F5H5J3	Q99961	Endophilin-A2	SH3GL1	4
3272100	2228400	3610500	0	3960300	3691000	3154100	3163900	Q99459	Q99459	Cell division cycle 5-like protein	CDC5L	1
3202000	0	2951000	2588500	1646400	2413400	2710000	2214200	Q8IX12;Q8IX12-2;F5H2E6;F5H1H2;F5H3E1;F5H218	Q8IX12;Q8IX12-2;F5H2E6;F5H1H2;F5H3E1;F5H218	Cell division cycle and apoptosis regulator protein 1	CCAR1	6
3151500	0	0	0	0	3964000	3521700	3380800	Q9P2K3-3;Q9P2K3;Q9P2K3-4;Q9P2K3-2;Q9UKL0;B4DV59;H0YF22;E9PQE5;H0YDD7;H0YDR8	Q9P2K3-3;Q9P2K3;Q9P2K3-4;Q9P2K3-2;Q9UKL0;B4DV59;H0YF22;E9PQE5;H0YDD7;H0YDR8	REST corepressor 3;REST corepressor 1	RCOR3;RCOR1	10
3147800	0	0	0	0	0	0	0	Q93008;Q93008-1;O00507;O00507-2;E9PFG1	Q93008;Q93008-1	Probable ubiquitin carboxyl-terminal hydrolase FAF-X	USP9X	5
3133700	3333400	4361100	4568600	4082300	4909400	4609900	6280800	D6REX3;O94979-8;O94979;O94979-2;H7C2W3;O94979-4;B7ZL00;O94979-3;O94979-6;H7BXG7;O94979-7;D6RHZ5;O94979-5;H0YAB3;H0Y8V7;H0Y9K1	D6REX3;O94979-8;O94979;O94979-2;H7C2W3;O94979-4;B7ZL00;O94979-3;O94979-6;H7BXG7;O94979-7;D6RHZ5;O94979-5;H0YAB3;H0Y8V7	Protein transport protein Sec31A	SEC31A	16
3094000	0	3332100	3452500	4808200	3893600	3541000	0	B1AK40;Q6P587-2;Q6P587	B1AK40;Q6P587-2;Q6P587	Acylpyruvase FAHD1, mitochondrial	FAHD1	3
3082900	3752900	2008100	0	2258400	0	2697800	0	O75396	O75396	Vesicle-trafficking protein SEC22b	SEC22B	1
3062200	0	3934500	2741100	2521000	0	0	0	P09110;C9JDE9;F5GXL8;G5E935;B4DVF4;H7C131;F2Z3P7;F2Z2Q6	P09110;C9JDE9;F5GXL8;G5E935;B4DVF4;H7C131	3-ketoacyl-CoA thiolase, peroxisomal	ACAA1	8
3051600	3768500	5902100	3691100	5447600	3786200	9031900	3821900	I3L4Q0;C9JLW8;I3L2L5;I3L317	I3L4Q0;C9JLW8;I3L2L5;I3L317	Protein FAM195B	FAM195B	4
3050600	0	0	8118900	0	0	3628700	0	P18754-2;P18754;C9JW69;C9JQZ4;C9J3R0;C9JMJ4;C9JRH2;H7C497	P18754-2;P18754;C9JW69;C9JQZ4;C9J3R0;C9JMJ4;C9JRH2;H7C497	Regulator of chromosome condensation	RCC1	8
3026400	0	0	3346400	5384300	0	0	0	B4DFL0;O60936;O60936-2;H3BUN4;H3BUP2;H3BM67;H3BQJ5	B4DFL0;O60936;O60936-2;H3BUN4;H3BUP2;H3BM67;H3BQJ5	Nucleolar protein 3	NOL3	7
2964200	8847000	0	0	0	0	0	0	Q9Y676;Q5STN0;B4DFG6	Q9Y676;Q5STN0;B4DFG6	28S ribosomal protein S18b, mitochondrial	MRPS18B	3
2959100	0	0	0	6113000	3181200	0	0	O94925-3;O94925;B8ZZA8;H7BZD1;B8ZZC5	O94925-3;O94925	Glutaminase kidney isoform, mitochondrial	GLS	5
2923800	2677500	3491400	3090000	5982300	3826500	3905600	4122800	P35658-5;P35658-3;P35658;P35658-4;P35658-2;Q5JUP9;F5H131;H0Y837;B7ZAV2;E9PKD2;B4DZN4;H0YF36	P35658-5;P35658-3;P35658;P35658-4;P35658-2;Q5JUP9;F5H131;H0Y837;B7ZAV2	Nuclear pore complex protein Nup214	NUP214	12
2911400	3043900	0	1648200	3646100	3153000	4437000	0	P11182;F5H1F9;Q5VVL7	P11182;F5H1F9;Q5VVL7	Lipoamide acyltransferase component of branched-chain alpha-keto acid dehydrogenase complex, mitochondrial	DBT	3
2887400	3600400	0	0	1320500	2200600	0	1996200	Q9BW27;B4DMQ3;B4DPW1;F5H0B4	Q9BW27;B4DMQ3;B4DPW1;F5H0B4	Nuclear pore complex protein Nup85	NUP85	4
2879300	0	3153000	3201300	3517200	3202400	3544300	3872600	P80303;P80303-2;E9PKG6;E9PLE9;H0YEG8;E9PLR0;E9PM22;H0YD18;E9PJP3	P80303;P80303-2;E9PKG6	Nucleobindin-2	NUCB2	9
2861400	2767500	3983400	3562300	5033600	4088300	3915200	4597000	Q04446;E9PGM4;F5H378	Q04446;E9PGM4;F5H378	1,4-alpha-glucan-branching enzyme	GBE1	3
2848100	0	0	0	0	0	2780800	0	P17858;P17858-2;F5H3H2;E9PDI3	P17858;P17858-2;F5H3H2	6-phosphofructokinase, liver type	PFKL	4
2833100	0	4215100	3927300	3625100	3671400	0	4187400	Q8IY81	Q8IY81	Putative rRNA methyltransferase 3	FTSJ3	1
2818400	3088800	2606700	3035500	2885100	3233600	2145100	3381700	P19623	P19623	Spermidine synthase	SRM	1
2753100	3092400	5403100	6743700	4102800	4104800	4415600	4018200	Q92817	Q92817	Envoplakin	EVPL	1
2738500	0	2866500	4531100	4369300	4180100	2527200	0	Q13045;E7EPM0;F5H407	Q13045;E7EPM0;F5H407	Protein flightless-1 homolog	FLII	3
2690100	2932900	2252900	3959100	4238100	3878400	3682800	4224100	Q9ULZ3;Q9ULZ3-2;Q9ULZ3-3;H3BP42	Q9ULZ3;Q9ULZ3-2;Q9ULZ3-3	Apoptosis-associated speck-like protein containing a CARD	PYCARD	4
2688200	5575200	4561600	4011000	4424700	4756400	9158200	6328100	Q04323-2;Q04323;E9PRQ7;E9PJ81;B4E0P8	Q04323-2;Q04323;E9PRQ7;E9PJ81	UBX domain-containing protein 1	UBXN1	5
2634100	5098600	4526900	4840300	0	5539500	6057000	4891700	O15355;F5H7G7;Q59GB2	O15355;F5H7G7	Protein phosphatase 1G	PPM1G	3
2630000	3152800	6917400	5367700	4160500	4573300	7671100	5171700	P46934;P46934-2;P46934-4;P46934-3;H0Y8X6	P46934;P46934-2;P46934-4;P46934-3;H0Y8X6	E3 ubiquitin-protein ligase NEDD4;E3 ubiquitin-protein ligase	NEDD4	5
2543600	4554700	2116800	1801200	2801400	2760400	3476100	2220400	Q9UBS4	Q9UBS4	DnaJ homolog subfamily B member 11	DNAJB11	1
2492500	3013300	3128100	3661500	1914500	2293700	2509800	2901500	P23258;Q9NRH3	P23258;Q9NRH3	Tubulin gamma-1 chain;Tubulin gamma-2 chain	TUBG1;TUBG2	2
2435800	2932600	4169200	6169600	3916800	3109500	3647300	3476600	P00491;G3V308;G3V5M2;G3V2H3;G3V393	P00491;G3V308	Purine nucleoside phosphorylase	PNP	5
2386500	2710500	9417500	3128500	4573500	0	7213400	0	E7EX90;E9PGE1;E9PFS5;G5E9H4;Q14203;A8MY36;A8MWX9;Q14203-2;Q6AWB1	E7EX90;E9PGE1;E9PFS5;G5E9H4;Q14203;A8MY36;A8MWX9;Q14203-2	Dynactin subunit 1	DCTN1	9
2359400	5340100	6043400	4353500	5209000	6179200	7313100	3935400	Q9BUR5;Q9BUR5-2;C9J574;H7C1U8	Q9BUR5;Q9BUR5-2;C9J574;H7C1U8	Apolipoprotein O	APOO	4
2326300	0	0	0	0	0	0	0	Q93009;B7Z815;F5H8E5;H3BND8;B7Z7T5;F5H2X1	Q93009;B7Z815;F5H8E5;H3BND8;B7Z7T5	Ubiquitin carboxyl-terminal hydrolase 7;Ubiquitin carboxyl-terminal hydrolase	USP7	6
2222800	2099100	0	1596700	1870700	2271600	2466100	2044200	Q96MF2;Q96MF2-2;B4DUK9	Q96MF2;Q96MF2-2;B4DUK9	SH3 and cysteine-rich domain-containing protein 3	STAC3	3
2194800	0	0	841450	0	1126500	1004200	0	Q8NFH3;B4E2F0;B4DVD1;F5H0E3;B4E301	Q8NFH3;B4E2F0	Nucleoporin Nup43	NUP43	5
2165500	0	0	0	3082300	0	2583300	2715800	P14927	P14927	Cytochrome b-c1 complex subunit 7	UQCRB	1
2157900	0	0	0	0	0	0	0	O95425;O95425-2;F5H2Q5;F5GY75;F5GXV0	O95425;O95425-2	Supervillin	SVIL	5
2141400	3932400	4803300	4204000	3883900	3966000	3205600	3754600	Q5K651;C9JKF1	Q5K651;C9JKF1	Sterile alpha motif domain-containing protein 9	SAMD9	2
2135300	2412700	7102700	8413700	6948200	6487200	7428500	4583700	P30566;P30566-2;E7ERF4;B0QY75;B4DEP1	P30566;P30566-2;E7ERF4;B0QY75;B4DEP1	Adenylosuccinate lyase	ADSL	5
2104200	0	0	8468600	3539300	3125900	2755500	3109000	D6RH22;Q9NRP0	D6RH22;Q9NRP0	Oligosaccharyltransferase complex subunit OSTC	OSTC	2
2088600	0	0	0	0	0	0	0	Q9P000;E9PJ95;B4DQW0;Q9P000-2	Q9P000;E9PJ95;B4DQW0;Q9P000-2	COMM domain-containing protein 9	COMMD9	4
2057300	1878800	2495400	2788200	3913800	3190500	3565600	2887100	Q9UPT8	Q9UPT8	Zinc finger CCCH domain-containing protein 4	ZC3H4	1
1969900	0	0	0	0	0	2647200	0	Q7Z460;F8WA11;Q7Z460-3;F5GWS0;B7ZLX3;E7EUA5;Q7Z460-2;F5GWM7;F5H2E2;E7EW49;E7ERI8;F5H604;O75122;E3W994;E9PBA6;F5H3X0;H0Y5T1	Q7Z460;F8WA11;Q7Z460-3;F5GWS0;B7ZLX3;E7EUA5;Q7Z460-2;F5GWM7;F5H2E2;E7EW49;E7ERI8;F5H604;O75122;E3W994;E9PBA6	CLIP-associating protein 1;CLIP-associating protein 2	CLASP1;CLASP2	17
1965100	0	1977300	0	2111500	0	0	0	Q06210;Q06210-2;O94808	Q06210;Q06210-2	Glucosamine--fructose-6-phosphate aminotransferase [isomerizing] 1	GFPT1	3
1844100	0	3455400	2962200	3167800	2715400	4210200	0	Q15050	Q15050	Ribosome biogenesis regulatory protein homolog	RRS1	1
1815500	0	3668000	2828200	2904100	1655700	2169700	1807700	Q14694-2;Q14694;Q14694-3;H3BVF1;H3BNA1;H3BQP1;Q68D90;H3BNL0	Q14694-2;Q14694;Q14694-3	Ubiquitin carboxyl-terminal hydrolase 10	USP10	8
1813000	2441500	2660800	0	2438500	3283700	3039100	2395100	Q8WXH0-2;Q8WXH0;F8WAA3;G3V5X4;Q8WXH0-7;Q8WXH0-8;Q8WXH0-9	Q8WXH0-2;Q8WXH0;F8WAA3;G3V5X4	Nesprin-2	SYNE2	7
1795600	0	0	2093000	2382700	2302400	1924800	2355700	P09525;Q6P452;B4DDF9	P09525;Q6P452;B4DDF9	Annexin A4;Annexin	ANXA4	3
1748700	8660700	5787800	5528200	7630500	5313700	4620600	4015300	Q12805;Q12805-3;Q12805-4;Q12805-2;B4DW75;E9PGL6;Q580Q6;C9JPZ9;C9J4J8;C9JQX7;C9JUM4	Q12805;Q12805-3;Q12805-4;Q12805-2;B4DW75;E9PGL6	EGF-containing fibulin-like extracellular matrix protein 1	EFEMP1	11
1742300	2446100	0	0	0	0	0	0	Q13867;E7EMN3	Q13867;E7EMN3	Bleomycin hydrolase	BLMH	2
1732400	2925200	0	4789000	4055800	4972500	2856400	3108100	G5E949;P51649;C9J8Q5;F5H328	G5E949;P51649;C9J8Q5;F5H328	Succinate-semialdehyde dehydrogenase, mitochondrial	ALDH5A1	4
1675300	0	0	0	0	0	0	0	F6QR24;P49790;Q4LE47	F6QR24;P49790;Q4LE47	Nuclear pore complex protein Nup153	NUP153;NUP153 variant protein	3
1658600	0	1575900	1265500	1090600	1336000	1448200	1844000	P33993;F5H776;F5H4S2;A4D2A2;P33993-2;C9J8M6	P33993;F5H776;F5H4S2;A4D2A2;P33993-2	DNA replication licensing factor MCM7	MCM7	6
1640300	2039900	4817900	5040100	6862100	6494700	5720200	5567600	E7EX59;C9JQS9;P05166-2;E9PDR0;P05166;E7ETT1;E7EUY3;E7ETT4;E9PEC3;F8WBI9;E7ENC1;H7C5C9;C9JVW9;C9JAW3	E7EX59;C9JQS9;P05166-2;E9PDR0;P05166;E7ETT1;E7EUY3;E7ETT4;E9PEC3;F8WBI9;E7ENC1;H7C5C9;C9JVW9;C9JAW3	Propionyl-CoA carboxylase beta chain, mitochondrial	PCCB	14
1627800	0	0	0	0	0	0	0	Q96K76;E9PM46;Q96K76-2;F5H2L6	Q96K76;E9PM46;Q96K76-2;F5H2L6	Ubiquitin carboxyl-terminal hydrolase 47;Ubiquitin carboxyl-terminal hydrolase	USP47	4
1445800	0	0	1332100	0	0	1331900	1758100	Q05048;A3KFI9	Q05048;A3KFI9	Cleavage stimulation factor subunit 1	CSTF1	2
1270900	0	0	0	0	0	0	0	O00757	O00757	Fructose-1,6-bisphosphatase isozyme 2	FBP2	1
1248700	8687600	2613400	0	2477600	0	2574800	2606300	P49902;B7Z382;Q5JUV4;Q5JUV6;E9PHF2;Q5JUV3;H0YHR8	P49902;B7Z382;Q5JUV4;Q5JUV6	Cytosolic purine 5-nucleotidase	NT5C2	7
890110	0	1181300	2323300	1743800	2363600	2046500	1858400	B7ZKM8;O95487;O95487-2	B7ZKM8;O95487;O95487-2	Protein transport protein Sec24B	SEC24B	3
793300	1700500	2952000	0	4241700	3378200	2211900	2733700	Q5TFE4;Q5QPD0;H0Y6C1	Q5TFE4;Q5QPD0	5-nucleotidase domain-containing protein 1	NT5DC1	3
734570	0	0	0	0	1125400	2047100	1269800	Q9Y2Z4;H0YHS6	Q9Y2Z4;H0YHS6	Tyrosine--tRNA ligase, mitochondrial	YARS2	2
530650	0	0	596960	858570	1085900	1230200	817580	O94811	O94811	Tubulin polymerization-promoting protein	TPPP	1
329570	0	0	0	0	0	0	0	A0AVT1;A0AVT1-2;H0Y8S8	A0AVT1;A0AVT1-2;H0Y8S8	Ubiquitin-like modifier-activating enzyme 6	UBA6	3
0	0	2678300	2400500	2363300	0	2128000	2313800	E9PHQ3;Q9HAU0-4;Q9HAU0-2;Q9HAU0;E7EME8;F5H0I0;Q9HAU0-5;A0JP02;F5GZL3;B4DJX4;Q9HAU0-3;H0YGJ6;C9J4X3	E9PHQ3;Q9HAU0-4;Q9HAU0-2;Q9HAU0;E7EME8;F5H0I0;Q9HAU0-5;A0JP02;F5GZL3;B4DJX4;Q9HAU0-3;H0YGJ6;C9J4X3	Pleckstrin homology domain-containing family A member 5	PLEKHA5	13
0	0	0	18774000	0	0	0	0	Q3KQU3;Q3KQU3-4;Q3KQU3-2;Q3KQU3-3;A1L1B7	Q3KQU3;Q3KQU3-4;Q3KQU3-2;Q3KQU3-3;A1L1B7	MAP7 domain-containing protein 1	MAP7D1	5
0	0	0	1194900	0	0	0	0	A1L390;G3V278;G3V3I3	A1L390;G3V278;G3V3I3	Pleckstrin homology domain-containing family G member 3	PLEKHG3	3
0	0	0	0	0	0	481740	0	P35611-3;P35611;E7ENY0;A2A3N8;Q86XM2;E7EV99;P35611-2;H0Y9H2;H0YFD8	P35611-3;P35611;E7ENY0;A2A3N8;Q86XM2;E7EV99;P35611-2;H0Y9H2;H0YFD8	Alpha-adducin	ADD1	9
0	0	0	0	3016200	1948300	0	0	B4DYX9;P18615;B4DUN1;A2ABK1;A2ABK2;E9PD43;A2ABK3;A2ABK4	B4DYX9;P18615;B4DUN1;A2ABK1;A2ABK2;E9PD43;A2ABK3;A2ABK4	Negative elongation factor E	RDBP	8
0	0	0	0	0	0	307590	0	A2BF26;B0S7Z6;B0UY15;A2BF25;B0S7Z5;B0UY14;A2BF24;B0UY12;P30505;P30508;Q07000;Q9TNN7;Q29960;Q29963;B0S7Z4;E7ERM2;Q29960-2;P30501;P30510;Q29865;P30492;B0V0C1;P13746-2;Q5SRN5;Q5SUL4;B0V0B9;P04222;P04439;P05534;P13746;P30443;P30447;P30455;P01893;B0V0C2;Q5SRN7;Q5SUL6;F8VVT3;H0Y4I7;H0Y7D1;F5GXQ3;Q5SPT7;E7EN49;E7EQP4;E7EWC3;F8VPA9;P13747;Q6DU44;F8W0J9;Q6ZUW0;D0EV57;B4DT81;F6R3U9;F6RUR5;B7Z760;F8VTQ8;Q31…	A2BF26;B0S7Z6;B0UY15;A2BF25;B0S7Z5;B0UY14;A2BF24;B0UY12;P30505;P30508;Q07000;Q9TNN7;Q29960;Q29963;B0S7Z4;E7ERM2;Q29960-2;P30501;P30510;Q29865;P30492;B0V0C1;P13746-2;Q5SRN5;Q5SUL4;B0V0B9;P04222;P04439;P05534;P13746;P30443;P30447;P30455;P01893;B0V0C2;Q5SRN7;Q5SUL6;F8VVT3;H0Y4I7;H0Y7D1;F5GXQ3	HLA class I histocompatibility antigen, Cw-8 alpha chain;HLA class I histocompatibility antigen, Cw-12 alpha chain;HLA class I histocompatibility antigen, Cw-15 alpha chain;HLA class I histocompatibility antigen, Cw-5 alpha chain;HLA class I histocompatibility antigen, Cw-16 alpha chain;HLA class I histocompatibility antigen, Cw-6 alpha chain;HLA class I histocompatibility antigen, Cw-2 alpha cha…	HLA-C;HLA-B;HLA-A;HLA-H	68
0	0	0	0	0	0	2656200	0	Q9UBC2-2;Q9UBC2;A2RRF3	Q9UBC2-2;Q9UBC2;A2RRF3	Epidermal growth factor receptor substrate 15-like 1	EPS15L1	3
0	0	0	376510	0	0	0	0	P62256;A4D1L6;C9JZY6;C9JZG9;H7C4M9	P62256;A4D1L6;C9JZY6;C9JZG9;H7C4M9	Ubiquitin-conjugating enzyme E2 H	UBE2H	5
0	0	0	0	0	1844400	0	0	O15027-5;O15027;O15027-3;O15027-4;O15027-2;A4QN19	O15027-5;O15027;O15027-3;O15027-4;O15027-2;A4QN19	Protein transport protein Sec16A	SEC16A	6
0	0	0	0	3206500	2462500	0	0	A4UGR9;A4UGR9-3;A4UGR9-2;A4UGR9-6;A4UGR9-4;A4UGR9-5;A4UGR9-7	A4UGR9;A4UGR9-3;A4UGR9-2;A4UGR9-6;A4UGR9-4;A4UGR9-5;A4UGR9-7	Xin actin-binding repeat-containing protein 2	XIRP2	7
0	0	0	0	0	0	0	3495600	A5YKK6;A5YKK6-2;A5YKK6-3;F8WA87;B5MDN3;B3KPW6;A5YKK6-4;H3BMZ2;F5H1F4	A5YKK6;A5YKK6-2;A5YKK6-3;F8WA87;B5MDN3;B3KPW6	CCR4-NOT transcription complex subunit 1	CNOT1	9
0	0	1878100	1362500	1503000	2118900	2006700	0	Q5T6F2;F5H2C8;F5H2U4;A6NCA8;E7ESH1;Q5JV03	Q5T6F2;F5H2C8;F5H2U4;A6NCA8;E7ESH1;Q5JV03	Ubiquitin-associated protein 2	UBAP2	6
0	0	0	0	827540	0	1345800	0	A6NCD9;Q5T6N4;O14639;A6NKJ2;F8W8M4;O14639-2;F8WAB0;Q5T6N2;F8WAB1;H0Y3K7;Q5JVV3;O14639-5;O14639-3;O14639-4;F6XFR5;H0Y7N6	A6NCD9;Q5T6N4;O14639;A6NKJ2;F8W8M4;O14639-2;F8WAB0;Q5T6N2;F8WAB1;H0Y3K7;Q5JVV3;O14639-5;O14639-3;O14639-4	Actin-binding LIM protein 1	ABLIM1	16
0	1310000	0	0	0	0	0	0	A6NCK0;Q13564;Q13564-2;A8MU28	A6NCK0;Q13564;Q13564-2;A8MU28	NEDD8-activating enzyme E1 regulatory subunit	NAE1	4
0	0	0	0	0	1472000	0	0	A6ND91	A6ND91	Putative L-aspartate dehydrogenase	ASPDH	1
0	0	0	0	0	0	5089100	0	O43617;A6NDN0;A6NKE1	O43617;A6NDN0;A6NKE1	Trafficking protein particle complex subunit 3	TRAPPC3	3
0	0	0	0	0	0	2878400	0	Q96A72;P61326;A6NEC0;B1ARP8;F5H6P7;F5H6N1	Q96A72;P61326;A6NEC0;B1ARP8;F5H6P7	Protein mago nashi homolog 2;Protein mago nashi homolog	MAGOHB;MAGOH	6
0	0	0	7172700	0	0	0	0	Q8NG11;Q8NG11-2;A6NEP9;H7BXY6;Q8NG11-3	Q8NG11;Q8NG11-2;A6NEP9;H7BXY6;Q8NG11-3	Tetraspanin-14	TSPAN14	5
0	0	596050	0	0	0	0	0	A6NFE2	A6NFE2	Uncharacterized protein C12orf70	C12orf70	1
0	0	0	0	0	0	0	2201800	A6NFN2;Q8IZP0;H7BXI6;F8WA56;Q8IZP0-9;Q8IZP0-6;Q8IZP0-5;Q8IZP0-3;Q8IZP0-4;Q8IZP0-2;F8WA55;Q8IZP0-7;F5H1G9;Q8IZP0-8;Q8IZP0-10;Q8IZP0-11	A6NFN2;Q8IZP0;H7BXI6;F8WA56;Q8IZP0-9;Q8IZP0-6;Q8IZP0-5;Q8IZP0-3;Q8IZP0-4;Q8IZP0-2;F8WA55;Q8IZP0-7;F5H1G9;Q8IZP0-8;Q8IZP0-10;Q8IZP0-11	Abl interactor 1	ABI1	16
0	0	0	5690000	5806200	5633600	0	0	A6NFQ2;A6NFQ2-2;A6NFQ2-3;H0YC74;Q8N1I1	A6NFQ2;A6NFQ2-2;A6NFQ2-3;H0YC74;Q8N1I1	Protein FAM115C	FAM115C	5
0	1027600	0	0	0	0	0	0	A6NFX8;Q9UKK9;A6NHE8;A6NJU6;A6NCQ0;H0YEY4	A6NFX8;Q9UKK9;A6NHE8;A6NJU6;A6NCQ0;H0YEY4	ADP-sugar pyrophosphatase	NUDT5	6
0	0	0	4621400	4010700	4745200	3324600	0	Q92733;E9PGC6;A6NG79	Q92733;E9PGC6;A6NG79	Proline-rich protein PRCC	PRCC	3
0	0	0	0	1623100	1919000	2028700	1867300	A6NGJ4;Q7Z7H8	A6NGJ4;Q7Z7H8	39S ribosomal protein L10, mitochondrial	MRPL10	2
0	0	0	0	0	0	877000	0	A6NHL2;A6NHL2-2	A6NHL2;A6NHL2-2	Tubulin alpha chain-like 3	TUBAL3	2
0	0	0	0	0	0	1595500	0	A6NHR9;A6NHR9-2;A6NHR9-3	A6NHR9;A6NHR9-2;A6NHR9-3	Structural maintenance of chromosomes flexible hinge domain-containing protein 1	SMCHD1	3
0	0	0	0	584210	0	0	0	Q5JWF2;Q5JWF2-2;A6NI00;P63092;P63092-2;P63092-3	Q5JWF2;Q5JWF2-2;A6NI00;P63092;P63092-2;P63092-3	Guanine nucleotide-binding protein G(s) subunit alpha isoforms XLas;Guanine nucleotide-binding protein G(s) subunit alpha isoforms short	GNAS	6
0	0	0	0	0	0	309210	0	A6NI63;Q5VTT5;A6NIU4;Q5VTT5-2;F8WFB1;Q5VTT5-3	A6NI63;Q5VTT5;A6NIU4;Q5VTT5-2	Myomesin-3	MYOM3	6
0	11777000	5717100	6845900	6974600	11220000	0	0	Q9GZM8-2;Q9NXR1;Q9GZM8;Q9NXR1-2;A6NIZ0;I3L522;I3L2R9;I3L533;I3L2T8;I3L2R3	Q9GZM8-2;Q9NXR1;Q9GZM8;Q9NXR1-2;A6NIZ0;I3L522;I3L2R9;I3L533;I3L2T8;I3L2R3	Nuclear distribution protein nudE homolog 1;Nuclear distribution protein nudE-like 1	NDE1;NDEL1	10
0	0	0	0	0	0	0	883040	A6NIZ1;P61224;P62834;B4DQI8;B4DW74;B4DW94;F5GZG1;B7ZB78;F5H823	A6NIZ1;P61224;P62834;B4DQI8;B4DW74;B4DW94;F5GZG1;B7ZB78;F5H823	Ras-related protein Rap-1b-like protein;Ras-related protein Rap-1b;Ras-related protein Rap-1A	RAP1B;RAP1A	9
0	8442100	1800400	2177300	0	0	6065900	6934000	A6NJD0;P51570	A6NJD0;P51570	Galactokinase	GALK1	2
0	0	0	0	3735700	4620100	0	0	A6NKT7;Q7Z3J3;C9JX22;B4DZH4	A6NKT7;Q7Z3J3;C9JX22;B4DZH4	RanBP2-like and GRIP domain-containing protein 3;RanBP2-like and GRIP domain-containing protein 4	RGPD3;RGPD4	4
0	0	0	0	0	0	944000	0	Q9H074;Q9H074-2;A6NKV8;D6REB4	Q9H074;Q9H074-2;A6NKV8;D6REB4	Polyadenylate-binding protein-interacting protein 1	PAIP1	4
0	0	0	0	0	3938000	0	0	P42566;B1AUU8;A6NL94	P42566;B1AUU8;A6NL94	Epidermal growth factor receptor substrate 15	EPS15	3
0	0	0	0	0	0	0	0	I3L0C9;Q641Q2;Q641Q2-2;Q9Y4E1-4;Q9Y4E1;Q9Y4E1-2;E7ESD2;F5H0J6;Q9Y4E1-3;F8W7U3;I3L0H6;Q5SNT6;F5H871;Q5T1D7;F5H046;F5GY39;B1AP61;A6NLG0	I3L0C9;Q641Q2;Q641Q2-2;Q9Y4E1-4;Q9Y4E1;Q9Y4E1-2;E7ESD2;F5H0J6;Q9Y4E1-3;F8W7U3;I3L0H6;Q5SNT6;F5H871;Q5T1D7;F5H046;F5GY39;B1AP61;A6NLG0	WASH complex subunit FAM21A;WASH complex subunit FAM21C;WASH complex subunit FAM21B	FAM21A;FAM21C;FAM21B	18
0	0	0	0	0	0	0	673670	Q5T5H1;C9JUF4;A6NMQ3;O43768-4;O43768-3;E9PB69;O43768;O43768-2;D6RE62;O43768-8;O43768-7;O43768-5;O43768-6	Q5T5H1;C9JUF4;A6NMQ3;O43768-4;O43768-3;E9PB69;O43768;O43768-2;D6RE62;O43768-8	Alpha-endosulfine	ENSA	13
0	0	0	6430900	0	0	0	0	A6NNF7;P51172-2;E7EQ54;P51172;H0Y3F1	A6NNF7;P51172-2;E7EQ54;P51172;H0Y3F1	Amiloride-sensitive sodium channel subunit delta	SCNN1D	5
0	15459000	0	0	9036700	0	12371000	0	G8JLH6;P21926;A6NNI4;B4DPP0	G8JLH6;P21926;A6NNI4;B4DPP0	CD9 antigen	CD9	4
0	0	0	0	0	0	0	1410100	B4DZF8;Q15257;A6PVN5;Q15257-2;Q15257-3;A6PVN9;Q5T948;Q5T949;A6PVN6;C9IZ76;A6PVN8;A6PVN7	B4DZF8;Q15257;A6PVN5;Q15257-2;Q15257-3;A6PVN9;Q5T948;Q5T949;A6PVN6;C9IZ76;A6PVN8;A6PVN7	Serine/threonine-protein phosphatase 2A activator	PPP2R4	12
0	0	0	0	0	0	5337900	0	P28482;B4DHN0;A8CZ64;Q16659;P31152;P27361;P27361-3;E9PQW4;P27361-2;E9PJF0;E9PBK7;B3KR49;H0YDH9	P28482;B4DHN0;A8CZ64	Mitogen-activated protein kinase 1	MAPK1	13
0	0	2251000	3638300	3601500	7744700	4535400	0	A8MWX3;A8K0Z3;Q6VEQ5;C4AMC7	A8MWX3;A8K0Z3;Q6VEQ5;C4AMC7	Putative WAS protein family homolog 4;WAS protein family homolog 1;WAS protein family homolog 2;Putative WAS protein family homolog 3	WASH4P;WASH1;WASH2P;WASH3P	4
0	0	630140	0	0	0	0	0	Q8WWM7-3;Q8WWM7;H3BUF6;Q63ZY4;Q8WWM7-2;A8K1R6;Q8WWM7-4;Q8WWM7-5;Q8WWM7-6;C9JXV8;Q8WWM7-7;H3BSK9	Q8WWM7-3;Q8WWM7;H3BUF6;Q63ZY4;Q8WWM7-2;A8K1R6;Q8WWM7-4;Q8WWM7-5;Q8WWM7-6;C9JXV8;Q8WWM7-7;H3BSK9	Ataxin-2-like protein	ATXN2L	12
0	0	0	0	0	0	2247700	0	P07947;P12931-2;P06241;P12931;P06241-2;P08631;H0Y3C5;P08631-4;P07948;A8K4G3;P08631-2;P08631-3;P07948-2;B3KPS6;Q5R3A8;P06241-3	P07947;P12931-2;P06241;P12931;P06241-2;P08631;H0Y3C5;P08631-4;P07948;A8K4G3;P08631-2;P08631-3;P07948-2;B3KPS6;Q5R3A8;P06241-3	Tyrosine-protein kinase Yes;Tyrosine-protein kinase Fyn;Proto-oncogene tyrosine-protein kinase Src;Tyrosine-protein kinase HCK;Tyrosine-protein kinase Lyn	YES1;FYN;SRC;HCK;LYN	16
0	0	0	0	0	0	0	1102200	Q8TC07;Q8TC07-2;A8K8E1;C9JA93	Q8TC07;Q8TC07-2;A8K8E1;C9JA93	TBC1 domain family member 15	TBC1D15	4
0	0	0	0	0	1378900	0	0	P55196-5;A8MQ02;P55196;P55196-1;C9JX92;P55196-3;Q5TIG5;C9IYT9;P55196-6;P55196-2;H0YA98	P55196-5;A8MQ02;P55196;P55196-1;C9JX92;P55196-3;Q5TIG5;C9IYT9;P55196-6;P55196-2	Afadin	MLLT4	11
0	0	1783900	0	1169900	1560800	0	0	H0Y3M2;E1P660;O43670;O43670-2;A8MTG3	H0Y3M2;E1P660;O43670;O43670-2;A8MTG3	Zinc finger protein 207	ZNF207	5
0	0	0	0	0	0	0	3360100	A8MU27;B4DUW4;A8MUA9;P55854;H7BZT4;P61956;Q6EEV6;P61956-2	A8MU27;B4DUW4;A8MUA9;P55854;H7BZT4;P61956;Q6EEV6;P61956-2	Small ubiquitin-related modifier 3;Small ubiquitin-related modifier 2;Small ubiquitin-related modifier 4	SUMO3;SUMO2;SUMO4	8
0	0	0	0	0	0	0	107500000	A8MUH2;P18859	A8MUH2;P18859	ATP synthase-coupling factor 6, mitochondrial	ATP5J	2
0	0	0	0	0	0	0	2388900	A8MUS3;A8MXA8;H7BY10;P62750	A8MUS3;A8MXA8;H7BY10;P62750	60S ribosomal protein L23a	RPL23A	4
0	0	0	0	44565000	0	0	45098000	A8MV58;Q16643-2;Q16643;D6R9W4;D6R9Q9;F8W9Z3;D6RFI1;D6RCR4	A8MV58;Q16643-2;Q16643;D6R9W4	Drebrin	DBN1	8
0	2361900	0	0	3040300	3562200	2972700	0	P49589-3;P49589;B4DKY1;A8MVQ3;P49589-2	P49589-3;P49589;B4DKY1;A8MVQ3;P49589-2	Cysteine--tRNA ligase, cytoplasmic	CARS	5
0	0	4634000	0	0	0	0	0	Q96G01;Q96G01-3;F8W113;A8MVZ6	Q96G01;Q96G01-3;F8W113;A8MVZ6	Protein bicaudal D homolog 1	BICD1	4
0	0	0	0	0	0	0	492460	A8MWH4;P04733	A8MWH4;P04733	Metallothionein;Metallothionein-1F	MT1F	2
0	0	0	0	0	0	0	1416200	P34896;A8MYA6;P34896-2;P34896-3;A8MX84	P34896;A8MYA6;P34896-2;P34896-3;A8MX84	Serine hydroxymethyltransferase, cytosolic;Serine hydroxymethyltransferase	SHMT1	5
0	0	0	0	988220	0	0	0	E9PCT1;A9Z1X7;Q8IYB3;Q8IYB3-2	E9PCT1;A9Z1X7;Q8IYB3;Q8IYB3-2	Serine/arginine repetitive matrix protein 1	SRRM1	4
0	0	0	0	0	0	0	871030	B0LM41;Q9BWF3;E9PB51	B0LM41;Q9BWF3	RNA-binding protein 4	RBM14/RBM4 fusion;RBM4	3
0	0	0	2862000	2788900	2268400	2726500	3056400	E7EPZ3;O60784-2;O60784;B0QY01;Q6UW50;B7WP09;O60784-4;E7EPD0;O60784-3;B3KUU1;B0QY02;H7BYN7;F8WBB0;F8WE29;F8W928;F8WAW7;F8WB30	E7EPZ3;O60784-2;O60784;B0QY01;Q6UW50;B7WP09;O60784-4;E7EPD0;O60784-3;B3KUU1;B0QY02;H7BYN7;F8WBB0;F8WE29;F8W928;F8WAW7;F8WB30	Target of Myb protein 1	TOM1	17
0	3902800	0	1832000	0	3283800	0	0	P02144;B0QYF8;F2Z2F1;F2Z337	P02144;B0QYF8;F2Z2F1;F2Z337	Myoglobin	MB	4
0	0	0	0	0	0	0	21320000	O75477;O94905;E5RHW4;B0QZ43;O94905-3;O94905-2	O75477;O94905;E5RHW4;B0QZ43;O94905-3;O94905-2	Erlin-1;Erlin-2	ERLIN1;ERLIN2	6
0	0	0	0	0	0	0	2569900	Q14166;B1AH89	Q14166;B1AH89	Tubulin--tyrosine ligase-like protein 12	TTLL12	2
0	0	0	0	0	1796100	0	0	P09601;B1AHA8	P09601;B1AHA8	Heme oxygenase 1	HMOX1	2
0	0	0	0	0	0	0	454040	O75832;B1AJY7;B1AJY5	O75832;B1AJY7;B1AJY5	26S proteasome non-ATPase regulatory subunit 10	PSMD10	3
0	0	0	0	0	0	0	2154200	P35914;B1AK13;P35914-2;F5GYT9	P35914;B1AK13;P35914-2;F5GYT9	Hydroxymethylglutaryl-CoA lyase, mitochondrial	HMGCL	4
0	0	0	0	0	0	577200	0	Q5TZA2;B1AKD8;Q5TZA2-2	Q5TZA2;B1AKD8;Q5TZA2-2	Rootletin	CROCC	3
0	0	0	0	0	19527000	0	0	B1AKJ5;O43847-2;O43847;F5H6R2;G3V1R5;F5H7V1;E9PHF8;H0Y5G9	B1AKJ5;O43847-2;O43847;F5H6R2;G3V1R5;F5H7V1;E9PHF8;H0Y5G9	Nardilysin	NRD1	8
0	0	0	0	6597400	4395100	5076100	3650800	B1AKR6;B4DFR2;Q9NP97;H3BQI1;Q8TF09	B1AKR6;B4DFR2;Q9NP97;H3BQI1;Q8TF09	Dynein light chain roadblock-type 1;Dynein light chain roadblock-type 2	DYNLRB1;DYNLRB2	5
0	0	0	0	0	0	0	5090100	Q15121;B1AKZ5	Q15121;B1AKZ5	Astrocytic phosphoprotein PEA-15	PEA15	2
0	0	0	0	5013000	0	6028700	5382300	Q16513;Q16513-2;Q16513-3;Q16513-4;Q16513-5;B1AL79	Q16513;Q16513-2;Q16513-3;Q16513-4;Q16513-5;B1AL79	Serine/threonine-protein kinase N2	PKN2	6
0	0	0	0	0	0	0	1387900	Q15063;B1ALD8;B1ALD9;Q15063-3;Q15063-2;Q15063-4;F5H628;F5H570	Q15063;B1ALD8;B1ALD9;Q15063-3;Q15063-2;Q15063-4;F5H628	Periostin	POSTN	8
0	0	0	0	0	0	0	1010200	O95490-6;O95490-7;O95490;B1ALU3;O95490-5;O95490-2;B1ALU1;H0Y5C0;O95490-4;O95490-3	O95490-6;O95490-7;O95490;B1ALU3;O95490-5;O95490-2;B1ALU1;H0Y5C0;O95490-4;O95490-3	Latrophilin-2	LPHN2	10
0	79174000	0	0	0	0	0	0	Q9Y3B2;B1AMU4;B1AMU3;B1AMU7	Q9Y3B2;B1AMU4;B1AMU3;B1AMU7	Exosome complex component CSL4	EXOSC1;RP11-452K12.9	4
0	0	759010	0	0	0	0	0	Q3YEC7-2;Q3YEC7;G8JLF3;G3V154;B1AMX5	Q3YEC7-2;Q3YEC7;G8JLF3;G3V154;B1AMX5	Rab-like protein 1	PARF;C9orf86	5
0	0	0	0	0	384060	0	0	O95155;O95155-2;B1AQ61	O95155;O95155-2;B1AQ61	Ubiquitin conjugation factor E4 B	UBE4B	3
0	0	0	0	0	0	469470	0	Q12955;E9PE32;H0Y3N0;E7EMJ1;F5H4S1;F5GXK0;B1AQT2;H0YH59;F8W854;H0YF76	Q12955;E9PE32;H0Y3N0;E7EMJ1;F5H4S1;F5GXK0;B1AQT2;H0YH59;F8W854;H0YF76	Ankyrin-3	ANK3	10
0	0	0	0	2060900	0	0	0	P31751;B3KP61;C9K000;Q9Y243;Q9Y243-2;Q0VAN0;G3V3X1	P31751;B3KP61;C9K000;Q9Y243;Q9Y243-2;Q0VAN0;G3V3X1	RAC-beta serine/threonine-protein kinase;RAC-gamma serine/threonine-protein kinase	AKT2;AKT3;AKT1	7
0	0	2170200	0	4192500	0	0	2152900	O95361;I3L4M9;B3KP96;O95361-2;Q309B1	O95361;I3L4M9;B3KP96;O95361-2;Q309B1	Tripartite motif-containing protein 16;Tripartite motif-containing protein 16-like protein	TRIM16;TRIM16L	5
0	0	0	0	0	0	944280	0	G3V0E4;O75439;E7ERZ4;B3KQ85;F8WAZ6	G3V0E4;O75439;E7ERZ4;B3KQ85;F8WAZ6	Mitochondrial-processing peptidase subunit beta	PMPCB	5
0	0	12225000	0	16547000	0	12563000	0	O75718;Q8NB01;C9JP16;B3KQR7;B3KUP0	O75718;Q8NB01;C9JP16;B3KQR7;B3KUP0	Cartilage-associated protein	CRTAP	5
0	0	0	0	0	0	0	9035400	Q8WXA9-2;B3KRJ9;E5RFV3	Q8WXA9-2;B3KRJ9;E5RFV3		SREK1	3
0	0	0	0	0	0	152820	0	Q92769;B3KRS5;Q5TEE2;H3BM24;E5RFP9;E5RG37;E5RH52;E5RHE7;E5RGV4;E5RJ04;E5RFI6;E5RK19	Q92769;B3KRS5	Histone deacetylase 2;Histone deacetylase	HDAC2	12
0	0	0	0	0	0	17730000	20605000	P06858;B3KRV7;F5H295	P06858;B3KRV7;F5H295	Lipoprotein lipase	LPL	3
0	0	0	0	0	0	403140	0	Q9HB71;B3KSF1;Q5R370	Q9HB71;B3KSF1;Q5R370	Calcyclin-binding protein	CACYBP	3
0	0	15516000	0	9084300	8410400	8946200	0	Q96S55;Q96S55-2;B3KT25;Q96S55-3;Q96S55-4	Q96S55;Q96S55-2;B3KT25;Q96S55-3;Q96S55-4	ATPase WRNIP1	WRNIP1	5
0	0	3090700	1906400	1370100	0	1910000	0	P04899-4;F5H4U5;P04899;B3KTZ0;P04899-2;P04899-3;B4E2X5;F5GZL8	P04899-4;F5H4U5;P04899;B3KTZ0;P04899-2;P04899-3;B4E2X5;F5GZL8	Guanine nucleotide-binding protein G(i) subunit alpha-2	GNAI2	8
0	0	0	0	0	0	2815900	0	P09417;B3KW71	P09417;B3KW71	Dihydropteridine reductase	QDPR	2
0	6011800	0	0	0	0	0	0	Q5VYK3;B3KXF2;Q5VYK5	Q5VYK3;B3KXF2	Proteasome-associated protein ECM29 homolog	ECM29;KIAA0368	3
0	0	0	0	0	0	1497900	0	P36776;B3KXS5;F5GZ27	P36776;B3KXS5;F5GZ27	Lon protease homolog, mitochondrial;Lon protease homolog	LONP1	3
0	0	0	0	0	0	1674900	0	B3KYA7;Q13188	B3KYA7;Q13188	Serine/threonine-protein kinase 3;Serine/threonine-protein kinase 3 36kDa subunit;Serine/threonine-protein kinase 3 20kDa subunit	STK3	2
0	0	0	0	0	0	0	320610	Q66PJ3;Q66PJ3-2;Q66PJ3-3;Q66PJ3-4;F5H7X4;F8WCT1;B3V0L1;H7BZV4;F5GYV5	Q66PJ3;Q66PJ3-2;Q66PJ3-3;Q66PJ3-4;F5H7X4;F8WCT1;B3V0L1;H7BZV4;F5GYV5	ADP-ribosylation factor-like protein 6-interacting protein 4	ARL6IP4	9
0	0	390520	0	0	0	0	0	Q9BXS5-2;Q9BXS5;E7ENJ6;B4DDG7	Q9BXS5-2;Q9BXS5;E7ENJ6;B4DDG7	AP-1 complex subunit mu-1	AP1M1	4
0	0	0	0	0	0	2313900	0	P54725;B4DDJ7	P54725;B4DDJ7	UV excision repair protein RAD23 homolog A	RAD23A	2
0	0	0	0	0	0	3164100	0	P54619;B4DDT7;F8VYY9;F8W9D1;H0YIC9;F8VVA3;F8VPF5	P54619;B4DDT7;F8VYY9;F8W9D1	5-AMP-activated protein kinase subunit gamma-1	PRKAG1	7
0	0	0	0	0	0	2352200	0	Q13325;B4DDV1	Q13325;B4DDV1	Interferon-induced protein with tetratricopeptide repeats 5	IFIT5	2
0	0	0	0	0	1018700	0	0	B4DKT0;Q9H8Y8;B4DEI4;Q9H8Y8-2	B4DKT0;Q9H8Y8;B4DEI4;Q9H8Y8-2	Golgi reassembly-stacking protein 2	GORASP2	4
0	0	0	4748900	0	0	0	0	O60749;B4DEK4;Q13596;A6NKH4;Q13596-2;H0YK42;H0Y2M5	O60749;B4DEK4;Q13596;A6NKH4;Q13596-2;H0YK42	Sorting nexin-2;Sorting nexin-1	SNX2;SNX1	7
0	0	0	5682100	0	0	0	0	Q9H2U2-2;Q9H2U2;E2QRM6;H0Y9D8;B4DFH3;D6R967;Q9H2U2-3;F8WDN9;D6RGV9	Q9H2U2-2;Q9H2U2;E2QRM6;H0Y9D8;B4DFH3;D6R967;Q9H2U2-3;F8WDN9	Inorganic pyrophosphatase 2, mitochondrial	PPA2	9
0	0	4160700	0	4815400	8244600	2036000	0	P82663;B4DFJ5;B4DQG6;E7EPW2	P82663;B4DFJ5;B4DQG6;E7EPW2	28S ribosomal protein S25, mitochondrial	MRPS25	4
0	0	0	0	0	0	509720	0	Q8N668;B4DFQ4	Q8N668;B4DFQ4	COMM domain-containing protein 1	COMMD1	2
0	0	0	0	0	0	186020	0	Q969G3;B4DGM3;Q969G3-2;B4DFR4;C0IMW5;H7C3F6;H7BXG8;H7C048	Q969G3;B4DGM3;Q969G3-2;B4DFR4;C0IMW5;H7C3F6;H7BXG8;H7C048	SWI/SNF-related matrix-associated actin-dependent regulator of chromatin subfamily E member 1	SMARCE1	8
0	0	0	0	0	4006700	0	0	C9JPG0;Q12765;B4DIP5;B4DH22	C9JPG0;Q12765;B4DIP5;B4DH22	Secernin-1	SCRN1	4
0	0	0	0	0	0	0	11365000	O15400;O15400-2;B4DH37	O15400;O15400-2;B4DH37	Syntaxin-7	STX7	3
0	0	0	0	0	0	0	1792000	P45985-2;P45985;B4DH44;H0YG34	P45985-2;P45985;B4DH44;H0YG34	Dual specificity mitogen-activated protein kinase kinase 4	MAP2K4	4
0	0	0	0	0	0	0	817690	Q96DH6;B4DHE8;Q96DH6-2	Q96DH6;B4DHE8;Q96DH6-2	RNA-binding protein Musashi homolog 2	MSI2	3
0	587970	0	0	0	0	0	0	P20073;P20073-2;B4DHY4;B4DT77	P20073;P20073-2;B4DHY4;B4DT77	Annexin A7;Annexin	ANXA7	4
0	0	0	0	0	0	29161000	0	O14958;B4DIB0	O14958;B4DIB0	Calsequestrin-2;Calsequestrin	CASQ2	2
0	0	0	0	0	10741000	0	0	B4DIH5;P61201-2;P61201;H0YM03;H0YKU5;H0YMC2	B4DIH5;P61201-2;P61201	COP9 signalosome complex subunit 2	COPS2	6
0	7445100	7700400	0	6202600	3667400	8775300	0	P05067;P05067-9;P05067-8;B4DII8;P05067-7;E9PG40;H7C0V9	P05067;P05067-9;P05067-8;B4DII8;P05067-7;E9PG40;H7C0V9	Amyloid beta A4 protein;N-APP;Soluble APP-alpha;Soluble APP-beta;C99;Beta-amyloid protein 42;Beta-amyloid protein 40;C83;P3(42);P3(40);C80;Gamma-secretase C-terminal fragment 59;Gamma-secretase C-terminal fragment 57;Gamma-secretase C-terminal fragment 50;C31	APP	7
0	0	1600000	0	0	0	0	0	P21980;F5H6P0;B4DIT7;P21980-2;P49221	P21980;F5H6P0;B4DIT7	Protein-glutamine gamma-glutamyltransferase 2	TGM2	5
0	0	0	0	9183600	0	0	0	P61086;C9JGP1;B4DIZ2;D6RDM7	P61086;C9JGP1;B4DIZ2;D6RDM7	Ubiquitin-conjugating enzyme E2 K	UBE2K	4
0	3438400	9119400	9320800	5405400	0	3753400	0	E9PFW3;Q96CW1;Q96CW1-2;F5H0H0;B4DJB1;H7C4C3	E9PFW3;Q96CW1;Q96CW1-2;F5H0H0;B4DJB1;H7C4C3	AP-2 complex subunit mu	AP2M1	6
0	0	0	5465200	0	0	0	0	Q9UNH7;B4DJS7;C0H5W9	Q9UNH7;B4DJS7;C0H5W9	Sorting nexin-6	SNX6	3
0	0	0	0	0	0	0	2150400	P52895;Q04828;B4DK69;H0Y804;P52895-2	P52895;Q04828;B4DK69;H0Y804;P52895-2	Aldo-keto reductase family 1 member C2;Aldo-keto reductase family 1 member C1	AKR1C2;AKR1C1	5
0	0	3447800	3005400	3796400	3941000	0	0	P29353-6;P29353;B4DL02;P29353-7;P29353-2;P29353-3;P29353-5;E9PFM5;H0Y539	P29353-6;P29353;B4DL02;P29353-7;P29353-2;P29353-3;P29353-5;E9PFM5;H0Y539	SHC-transforming protein 1	SHC1	9
0	0	0	0	0	0	0	884030	P43246;B4E2Z2;B4DL39;E9PHA6;B4DSB9;E7EU21;E7EQQ1;E9PCI8	P43246;B4E2Z2;B4DL39;E9PHA6;B4DSB9;E7EU21;E7EQQ1	DNA mismatch repair protein Msh2	MSH2	8
0	0	0	0	2209000	0	0	0	B4DLP0;O00338-2;O00338;B8ZZF7	B4DLP0;O00338-2;O00338;B8ZZF7	Sulfotransferase 1C2	SULT1C2	4
0	0	0	0	719940	0	0	0	O75694;B4DLT2;O75694-2;E9PF10	O75694;B4DLT2;O75694-2;E9PF10	Nuclear pore complex protein Nup155	NUP155	4
0	5090700	6990100	6746900	6640100	6159700	6867500	6425600	Q02543;B4DM74	Q02543;B4DM74	60S ribosomal protein L18a	RPL18A	2
0	0	0	0	0	7617000	7854400	7911000	Q9UHB6-4;Q9UHB6;B4DN52;Q9UHB6-2;F8VQE1;Q9UHB6-3;F8VS07;F8VRN8	Q9UHB6-4;Q9UHB6;B4DN52;Q9UHB6-2;F8VQE1;Q9UHB6-3;F8VS07;F8VRN8	LIM domain and actin-binding protein 1	LIMA1	8
0	0	0	0	0	2662200	0	0	Q86XR2;B4DNU3	Q86XR2;B4DNU3	Niban-like protein 2	FAM129C	2
0	0	0	0	0	0	0	7885700	H0Y8K2;B4E220;P29972;B4DNW4;F8W6T5;E7EM69;F5GY19;E9PC21	H0Y8K2;B4E220;P29972;B4DNW4;F8W6T5;E7EM69;F5GY19;E9PC21	Aquaporin-1	AQP1	8
0	0	0	0	272170	0	0	0	Q15363;B4DP27;E7EQ72;F6QWA0;F5GX39	Q15363;B4DP27;E7EQ72;F6QWA0;F5GX39	Transmembrane emp24 domain-containing protein 2	TMED2	5
0	0	0	0	0	1758900	0	0	Q14558-2;Q14558;B4DP31;C9J168;C9JUN4	Q14558-2;Q14558;B4DP31;C9J168;C9JUN4	Phosphoribosyl pyrophosphate synthase-associated protein 1	PRPSAP1	5
0	0	0	0	0	0	0	654740	Q13595;B4DUA9;B4DQI6;Q13595-2	Q13595;B4DUA9;B4DQI6;Q13595-2	Transformer-2 protein homolog alpha	TRA2A	4
0	0	0	0	4539100	0	0	0	B4DQJ1;Q96DI7;Q9NSS8	B4DQJ1;Q96DI7;Q9NSS8	U5 small nuclear ribonucleoprotein 40 kDa protein	SNRNP40;DKFZp434D199	3
0	0	0	0	0	1511900	0	0	O95219;B4DQV4	O95219;B4DQV4	Sorting nexin-4	SNX4	2
0	0	0	0	0	0	0	1135200	Q15942;H0Y2Y8;B4DQR8;B4DQX7;H7C3D3;H7C3R3	Q15942;H0Y2Y8;B4DQR8;B4DQX7;H7C3D3	Zyxin	ZYX	6
0	0	2632200	0	0	0	0	0	P62191;B4DR63;G3V4X1	P62191;B4DR63	26S protease regulatory subunit 4	PSMC1	3
0	0	0	0	0	5687000	2567400	0	B4DR87;Q02809;E7EWK8;Q5JXB7;Q5JXB8;Q5JXB9	B4DR87;Q02809;E7EWK8;Q5JXB7;Q5JXB8;Q5JXB9	Procollagen-lysine,2-oxoglutarate 5-dioxygenase 1	PLOD1	6
0	0	0	0	1764100	0	0	0	P49641;P49641-1;H0YLB9;H0YKH9;B4DRE0;H0YLU3	P49641;P49641-1;H0YLB9;H0YKH9;B4DRE0;H0YLU3	Alpha-mannosidase 2x	MAN2A2	6
0	0	0	0	0	0	155300	0	Q9H3S7;B4DST5;E9PHR4	Q9H3S7;B4DST5;E9PHR4	Tyrosine-protein phosphatase non-receptor type 23	PTPN23	3
0	0	0	0	0	0	409370	0	Q7Z3B4;B4DT35;E7EUM5;Q7Z3B4-2	Q7Z3B4;B4DT35;E7EUM5;Q7Z3B4-2	Nucleoporin p54	NUP54	4
0	0	0	0	0	0	0	849230	B4DT67;Q9NUQ6;B8ZZZ7;Q9NUQ6-2;F8W6C2	B4DT67;Q9NUQ6;B8ZZZ7;Q9NUQ6-2;F8W6C2	SPATS2-like protein	SPATS2L	5
0	0	0	0	0	0	0	0	P46937;F5H202;P46937-2;P46937-3;E9PRV2;F5GWC5;B4DTY1;H0YCI3	P46937;F5H202;P46937-2;P46937-3;E9PRV2;F5GWC5;B4DTY1;H0YCI3	Yorkie homolog	YAP1	8
0	0	0	0	0	0	1113400	0	P33240;P33240-2;B4DUD5;E9PID8;E7EWR4	P33240;P33240-2;B4DUD5;E9PID8;E7EWR4	Cleavage stimulation factor subunit 2	CSTF2	5
0	0	7373500	0	0	0	0	0	Q15746;Q15746-6;Q15746-3;Q15746-2;Q15746-5;Q15746-4;Q15746-7;B4DUE3;Q15746-8	Q15746;Q15746-6;Q15746-3;Q15746-2;Q15746-5;Q15746-4;Q15746-7;B4DUE3;Q15746-8	Myosin light chain kinase, smooth muscle;Myosin light chain kinase, smooth muscle, deglutamylated form	MYLK	9
0	0	0	0	0	5751200	0	0	O95433;B4DUR9;H0YJG7;G3V438;H0YJ63	O95433;B4DUR9;H0YJG7;G3V438;H0YJ63	Activator of 90 kDa heat shock protein ATPase homolog 1	AHSA1	5
0	0	0	0	0	11271000	0	0	O95861-2;C9JI50;O95861;B4DUS9;F8W1J0;F8VZG4;A6NF51;B4DPS5;F8VVW8;F8VRY7	O95861-2;C9JI50;O95861;B4DUS9;F8W1J0;F8VZG4;A6NF51;B4DPS5;F8VVW8;F8VRY7	3(2),5-bisphosphate nucleotidase 1	BPNT1	10
0	0	0	0	0	4112700	3254000	0	P50995;B4DVE7;E9PDK5	P50995;B4DVE7;E9PDK5	Annexin A11;Annexin	ANXA11	3
0	0	0	3991500	0	0	0	0	Q9GZM7;Q9GZM7-3;B4DVG5;Q9GZM7-2;E7EUP2;B4DNS5	Q9GZM7;Q9GZM7-3;B4DVG5;Q9GZM7-2;E7EUP2;B4DNS5	Tubulointerstitial nephritis antigen-like	TINAGL1	6
0	0	0	0	0	0	0	620980	B4DW52	B4DW52		ACTB	1
0	0	0	0	0	0	0	9500500	Q16822;B4DW73;H0YML5;P35558;H0YM31;Q16822-2;B4DT64;H0YFK2	Q16822;B4DW73;H0YML5;P35558;H0YM31;Q16822-2;B4DT64;H0YFK2	Phosphoenolpyruvate carboxykinase [GTP], mitochondrial;Phosphoenolpyruvate carboxykinase, cytosolic [GTP]	PCK2;PCK1	8
0	3161500	0	0	2676100	2529300	2453000	0	P08253;E9PE45;B4DWH3;H3BR66;H3BV48	P08253;E9PE45;B4DWH3;H3BR66;H3BV48	72 kDa type IV collagenase;PEX	MMP2	5
0	0	0	0	0	0	729750	0	P11279;B4DWL3	P11279;B4DWL3	Lysosome-associated membrane glycoprotein 1	LAMP1	2
0	0	0	0	0	0	2698100	0	Q15758;E9PC01;B4DWS4	Q15758;E9PC01;B4DWS4	Neutral amino acid transporter B(0)	SLC1A5	3
0	0	0	0	0	0	587070	0	P40616;B4DWW1;B4DZG7;F8W1Z8	P40616;B4DWW1;B4DZG7;F8W1Z8	ADP-ribosylation factor-like protein 1	ARL1	4
0	0	0	0	0	0	445260	0	Q15637-5;Q15637;Q15637-2;Q15637-3;C9JJE2;Q15637-6;Q15637-4;B4DX42	Q15637-5;Q15637;Q15637-2;Q15637-3;C9JJE2;Q15637-6;Q15637-4;B4DX42	Splicing factor 1	SF1	8
0	0	0	2831400	3479700	3773300	3903900	0	O14744;O14744-2;G3V5W5;B4DX49;B4DV00;A8MTP3;H0YJX6;C9JSX3;G3V580;G3V2X6;G3V2L6;H0YJD3;G3V5L5	O14744;O14744-2;G3V5W5;B4DX49;B4DV00;A8MTP3;H0YJX6;C9JSX3;G3V580	Protein arginine N-methyltransferase 5;Protein arginine N-methyltransferase 5, N-terminally processed	PRMT5	13
0	0	3652100	2522000	0	0	5185100	0	B4DXI4;Q7Z2W9;F5H7V8	B4DXI4;Q7Z2W9;F5H7V8	39S ribosomal protein L21, mitochondrial	MRPL21	3
0	0	0	0	0	0	254990	0	O15523;B4DXX7;C9J081	O15523;B4DXX7	ATP-dependent RNA helicase DDX3Y	DDX3Y	3
0	0	0	0	0	0	0	146850	P51114;B4DXZ6;P51114-2;P51114-3;E9PFF5;E7EU85;C9JY20;C9JZE0	P51114;B4DXZ6;P51114-2;P51114-3;E9PFF5;E7EU85	Fragile X mental retardation syndrome-related protein 1	FXR1	8
0	0	0	8735600	8693100	0	6233400	5772300	Q9UBE0;B4DY66	Q9UBE0;B4DY66	SUMO-activating enzyme subunit 1	SAE1	2
0	0	4423700	979490	6097100	4598000	6399200	6134800	Q8NFH5;B4DYB4;F8WEL4;F8WCF5;C9IYQ7	Q8NFH5;B4DYB4;F8WEL4;F8WCF5;C9IYQ7	Nucleoporin NUP53	NUP35	5
0	0	0	0	0	0	0	2190400	P48163;B4DZ70;F5H4W0;H0YGB9	P48163;B4DZ70;F5H4W0;H0YGB9	NADP-dependent malic enzyme;Malic enzyme	ME1	4
0	0	0	0	0	0	0	3597600	O94826;B4DZ87	O94826;B4DZ87	Mitochondrial import receptor subunit TOM70	TOMM70A	2
0	0	0	0	0	1743300	0	0	Q9H0D6;B4DZC3;Q9H0D6-2	Q9H0D6;B4DZC3;Q9H0D6-2	5-3 exoribonuclease 2	XRN2	3
0	0	0	0	0	0	4790300	0	O43237;B4DZP4;B4E2E0	O43237;B4DZP4;B4E2E0	Cytoplasmic dynein 1 light intermediate chain 2	DYNC1LI2	3
0	0	0	2066700	0	0	1710900	1520100	B4E040;Q6ZS74;P11233;P11234	B4E040;Q6ZS74;P11233;P11234	Ras-related protein Ral-A;Ras-related protein Ral-B	RALB;RALA	4
0	0	2332300	0	0	0	2790300	0	Q04206;Q04206-3;Q04206-2;B4E082;E9PKH5;Q2TAM5;Q04206-4;Q96CP1;E9PKV4;E9PQS6;E9PI38	Q04206;Q04206-3;Q04206-2;B4E082;E9PKH5;Q2TAM5;Q04206-4;Q96CP1;E9PKV4;E9PQS6;E9PI38	Transcription factor p65	RELA	11
0	0	0	3705800	1441000	1461000	0	0	Q99436;Q5TBG5;B4E0P1	Q99436;Q5TBG5;B4E0P1	Proteasome subunit beta type-7;Proteasome subunit beta type	PSMB7	3
0	0	0	0	0	0	479970	0	Q6ZN66;B4E1U2;F5H7G9;Q6ZN66-2	Q6ZN66;B4E1U2;F5H7G9;Q6ZN66-2	Guanylate-binding protein 6	GBP6	4
0	0	1675900	0	0	1329700	1537400	0	Q5VT52-3;B4E2Q6;Q5VT52;Q5VT52-2	Q5VT52-3;B4E2Q6;Q5VT52;Q5VT52-2	Regulation of nuclear pre-mRNA domain-containing protein 2	RPRD2	4
0	0	0	0	61505000	75092000	50163000	0	P08195-4;P08195;F5GZS6;P08195-3;P08195-2;B4E2Z3;H0YFS2;F5H0E2;F5H867;H0YFX4	P08195-4;P08195;F5GZS6;P08195-3;P08195-2;B4E2Z3;H0YFS2	4F2 cell-surface antigen heavy chain	SLC3A2	10
0	0	13490000	12620000	8312900	0	0	0	O60256;E7EMY2;B7ZKZ1;B4E329;E7EPA1;I3L0S1;C9K0K7;C9JJS3;C9JDU5	O60256;E7EMY2;B7ZKZ1;B4E329;E7EPA1;I3L0S1;C9K0K7;C9JJS3;C9JDU5	Phosphoribosyl pyrophosphate synthase-associated protein 2	PRPSAP2	9
0	831110	0	0	0	0	1395600	0	P18621;B4E3C2	P18621;B4E3C2	60S ribosomal protein L17	RPL17	2
0	0	7815800	11344000	0	12260000	0	0	Q15435;Q15435-3;B5MBZ8;H7C003;Q15435-2;C9J177;C9JD73;Q15435-4;B5MCY6;C9JRC4	Q15435;Q15435-3;B5MBZ8;H7C003;Q15435-2;C9J177;C9JD73;Q15435-4;B5MCY6;C9JRC4	Protein phosphatase 1 regulatory subunit 7	PPP1R7	10
0	0	2847100	781730	0	0	0	0	Q9UDX4;B5MC44;E7EN74;E9PE57	Q9UDX4;B5MC44;E7EN74;E9PE57	SEC14-like protein 3	SEC14L3	4
0	0	0	0	0	0	0	5141100	Q9P0U1;B5MD00	Q9P0U1;B5MD00	Mitochondrial import receptor subunit TOM7 homolog	TOMM7	2
0	0	0	370390	0	0	0	0	P83916;B5MD17	P83916;B5MD17	Chromobox protein homolog 1	CBX1	2
0	0	0	0	0	0	0	3601800	B7WPD3;I3L0M9;Q15370;B8ZZU8	B7WPD3;I3L0M9;Q15370;B8ZZU8	Transcription elongation factor B polypeptide 2	TCEB2	4
0	0	0	0	0	0	0	7309400	Q13418;B7Z418;B7Z1I0	Q13418;B7Z418;B7Z1I0	Integrin-linked protein kinase	ILK	3
0	0	0	0	0	0	11363000	0	E9PD65;Q15118;B7Z7N6;B7Z207;C9IYB4;C9JKT3	E9PD65;Q15118;B7Z7N6;B7Z207;C9IYB4;C9JKT3	[Pyruvate dehydrogenase [lipoamide]] kinase isozyme 1, mitochondrial	PDK1	6
0	2481300	0	0	0	0	0	0	Q9C0B6;Q76B58;Q9C0B6-2;B7Z260;F5H8E0	Q9C0B6;Q76B58;Q9C0B6-2;B7Z260;F5H8E0	Protein FAM5B;Protein FAM5C	FAM5B;FAM5C	5
0	0	0	0	818380	0	0	0	O43511;B7Z6M6;B7Z266	O43511;B7Z6M6;B7Z266	Pendrin	SLC26A4	3
0	0	0	0	0	0	664830	0	Q6ZVM7;B7Z2L7;Q6ZVM7-3;Q6ZVM7-2;B7Z2U2;F5H3S6;F5GXH5;Q6ZVM7-4	Q6ZVM7;B7Z2L7;Q6ZVM7-3;Q6ZVM7-2;B7Z2U2;F5H3S6;F5GXH5;Q6ZVM7-4	TOM1-like protein 2	TOM1L2	8
0	1852900	0	0	2753400	3756000	2781000	0	Q96A65;B7Z321;F5H222;E9PED2	Q96A65;B7Z321;F5H222;E9PED2	Exocyst complex component 4	EXOC4	4
0	0	0	0	0	1529000	0	0	Q9Y2Z9;B7Z3K8;G3XA86;Q86U30;G3V434;B7Z3V2;G3V4A6;G3V2W8;G3V2L5	Q9Y2Z9;B7Z3K8;G3XA86;Q86U30;G3V434;B7Z3V2;G3V4A6;G3V2W8;G3V2L5	Ubiquinone biosynthesis monooxygenase COQ6	COQ6	9
0	0	0	0	801600000	0	0	0	Q9UHG3;B7Z9P8;B7Z3Y2;F8W8W4;C9K055;C9JM55	Q9UHG3;B7Z9P8;B7Z3Y2;F8W8W4;C9K055;C9JM55	Prenylcysteine oxidase 1	PCYOX1	6
0	0	0	1794800	0	0	0	0	E7EMY5;Q9HC38;Q9HC38-2;B7Z403;I3L3Q4;Q9HC38-3;I3L1I0	E7EMY5;Q9HC38;Q9HC38-2;B7Z403;I3L3Q4;Q9HC38-3	Glyoxalase domain-containing protein 4	GLOD4	7
0	16076000	0	0	0	12587000	0	0	B7Z452;P33121;P33121-2;E7EPM6;B7Z3Z9;D6RER0;H0Y9Z9	B7Z452;P33121;P33121-2;E7EPM6;B7Z3Z9;D6RER0	Long-chain-fatty-acid--CoA ligase 1	ACSL1	7
0	22388000	0	0	7484300	5326000	9791800	0	B7Z468;P20810-6;P20810-7;E7ESM9;G5E9D3;P20810;B7Z574;E7EVY3;G5E946;P20810-4;E7ES10;E9PDE4;H0Y9H6;H0YD33;H0Y7F0;E7EQA0;E7EQ12;E9PSG1;H0YA91;H0Y944;E7EN75;D6RBR1;D6RGF7;D6RC54;E7EQK6;D6RAA8	B7Z468;P20810-6;P20810-7;E7ESM9;G5E9D3;P20810;B7Z574;E7EVY3;G5E946;P20810-4;E7ES10;E9PDE4;H0Y9H6;H0YD33;H0Y7F0;E7EQA0;E7EQ12	Calpastatin	CAST	26
0	0	0	0	0	0	3745700	0	Q9BZK7;B7Z475;O60907;O60907-2;Q9BQ87;F5H6C0;C9IYU9;C9JBN1;C9JCK0;C9JLJ1	Q9BZK7;B7Z475;O60907;O60907-2;Q9BQ87;F5H6C0	F-box-like/WD repeat-containing protein TBL1XR1;F-box-like/WD repeat-containing protein TBL1X;F-box-like/WD repeat-containing protein TBL1Y	TBL1XR1;TBL1X;TBL1Y	10
0	0	0	4492000	4376600	5383100	5404400	0	Q9BUJ2;Q9BUJ2-2;B7Z4B8;Q9BUJ2-4;Q9BUJ2-3	Q9BUJ2;Q9BUJ2-2;B7Z4B8;Q9BUJ2-4;Q9BUJ2-3	Heterogeneous nuclear ribonucleoprotein U-like protein 1	HNRNPUL1	5
0	0	0	2040300	0	0	0	0	Q99538;B7Z4S8;Q86TV3;Q86TV2;F5H2T8;G3V4E4;G3V2T4;H0YJN9	Q99538;B7Z4S8;Q86TV3;Q86TV2;F5H2T8;G3V4E4;G3V2T4;H0YJN9	Legumain	LGMN	8
0	0	0	0	0	0	2906000	0	Q15631;E9PGT1;B7Z5D9	Q15631;E9PGT1;B7Z5D9	Translin	TSN	3
0	0	0	0	0	0	0	2354000	B7Z5W1;Q9Y624;B7Z941	B7Z5W1;Q9Y624;B7Z941	Junctional adhesion molecule A	F11R	3
0	0	2793000	0	0	0	0	0	Q01484;Q01484-2;F8WEF9;Q01484-5;E9PHW9;D6RHE1;B7Z651;D6R9U4;D6RIY9	Q01484;Q01484-2;F8WEF9;Q01484-5;E9PHW9;D6RHE1;B7Z651;D6R9U4;D6RIY9	Ankyrin-2	ANK2	9
0	0	0	0	0	0	0	132460	B7Z6H3;O95302;B7Z1U8;B7Z230	B7Z6H3;O95302;B7Z1U8;B7Z230	Peptidyl-prolyl cis-trans isomerase FKBP9	FKBP9	4
0	0	0	0	0	0	0	5543700	Q9Y5Y2;H3BQR2;B7Z6P0	Q9Y5Y2;H3BQR2;B7Z6P0	Cytosolic Fe-S cluster assembly factor NUBP2	NUBP2	3
0	0	0	0	0	0	0	1096700	B7Z713;D6RCM8;O95379;O95379-2;O95379-3;E5RIJ3	B7Z713;D6RCM8;O95379;O95379-2;O95379-3;E5RIJ3	Tumor necrosis factor alpha-induced protein 8	TNFAIP8	6
0	0	0	0	0	0	0	321840	B7Z765;Q9UL01	B7Z765;Q9UL01	Dermatan-sulfate epimerase	DSE	2
0	0	0	1168700	0	0	0	0	Q9BZE4;B7Z7A3;Q5T3R7;B4DY13	Q9BZE4;B7Z7A3;Q5T3R7;B4DY13	Nucleolar GTP-binding protein 1	GTPBP4	4
0	0	0	0	0	0	2947300	0	P62495;B7Z7P8;Q96CG1;I3L492;D6RJE8;D6RCB3	P62495;B7Z7P8;Q96CG1	Eukaryotic peptide chain release factor subunit 1	ETF1	6
0	12574000	16274000	19053000	17223000	16696000	10373000	11871000	P62820;B7Z8M7;E7END7;P62820-2;E7ETK2;P62820-3	P62820;B7Z8M7;E7END7;P62820-2;E7ETK2;P62820-3	Ras-related protein Rab-1A	RAB1A	6
0	0	0	0	1150300	0	0	0	Q4G0N4;Q4G0N4-2;B7Z8V7;Q4G0N4-3	Q4G0N4;Q4G0N4-2;B7Z8V7;Q4G0N4-3	NAD kinase domain-containing protein 1	NADKD1	4
0	0	0	0	0	0	310070	0	Q10471;G3V1S6;B7Z8V8	Q10471;G3V1S6;B7Z8V8	Polypeptide N-acetylgalactosaminyltransferase 2;Polypeptide N-acetylgalactosaminyltransferase 2 soluble form	GALNT2	3
0	0	0	0	0	0	0	0	Q9NVD7;B7Z952;E9PS97;F5H1R9;Q9NVD7-2	Q9NVD7;B7Z952;E9PS97;F5H1R9	Alpha-parvin	PARVA	5
0	0	4811200	4645500	2697800	2783900	3029100	0	Q5VW32;B7Z9G5;F5GXQ0;Q5VW33	Q5VW32;B7Z9G5;F5GXQ0;Q5VW33	BRO1 domain-containing protein BROX	BROX;C1orf58	4
0	0	0	0	0	0	713060	0	Q9UBQ5;B7ZAM9	Q9UBQ5;B7ZAM9	Eukaryotic translation initiation factor 3 subunit K	EIF3K	2
0	0	21185000	0	8205300	0	18655000	0	Q16537;B7ZKK9	Q16537;B7ZKK9	Serine/threonine-protein phosphatase 2A 56 kDa regulatory subunit epsilon isoform	PPP2R5E	2
0	6769600	6342800	7315400	8420000	10903000	10323000	8543700	Q15020;B7ZKM0;F8VV04;E7EMI4;F5H0B8;Q15020-2;F8W667;Q15020-3	Q15020;B7ZKM0;F8VV04;E7EMI4;F5H0B8;Q15020-2	Squamous cell carcinoma antigen recognized by T-cells 3	SART3	8
0	0	2347100	0	3034500	0	2725600	0	B7ZKT7;Q9BQS8	B7ZKT7;Q9BQS8	FYVE and coiled-coil domain-containing protein 1	FYCO1	2
0	0	0	0	0	0	0	960970	F5H0X3;E7ETU8;Q9ULU4-7;Q9ULU4-11;Q9ULU4-10;Q9ULU4-13;Q9ULU4;Q9ULU4-5;F8WAN7;Q9ULU4-9;Q9ULU4-12;Q2HXV3;Q9ULU4-14;Q2HXV1;Q9ULU4-8;H7C0U2;H7C4X9;B7ZM62;Q9ULU4-6;Q9ULU4-3;Q9ULU4-4;Q9ULU4-2	F5H0X3;E7ETU8;Q9ULU4-7;Q9ULU4-11;Q9ULU4-10;Q9ULU4-13;Q9ULU4;Q9ULU4-5;F8WAN7;Q9ULU4-9;Q9ULU4-12;Q2HXV3;Q9ULU4-14;Q2HXV1;Q9ULU4-8;H7C0U2;H7C4X9;B7ZM62;Q9ULU4-6;Q9ULU4-3;Q9ULU4-4;Q9ULU4-2	Protein kinase C-binding protein 1	ZMYND8	22
0	0	0	118760	0	0	0	0	B7ZM82	B7ZM82		WIZ	1
0	0	2305000	0	0	0	0	0	Q99959;Q99959-2;B8QGS9	Q99959;Q99959-2;B8QGS9	Plakophilin-2	PKP2	3
0	0	0	0	3738800	0	0	0	P23497-4;P23497;E7EUA7;P23497-3;P23497-2;E9PBK3;P23497-5;E9PHV6;F8WFE2;B8ZZD8;C9JBL0;Q9H930;Q9H930-2;Q9H930-1;H7BYP4;Q9H930-3	P23497-4;P23497;E7EUA7;P23497-3;P23497-2;E9PBK3;P23497-5;E9PHV6;F8WFE2;B8ZZD8;C9JBL0;Q9H930;Q9H930-2;Q9H930-1;H7BYP4;Q9H930-3	Nuclear autoantigen Sp-100;Nuclear body protein SP140-like protein	SP100;SP140L	16
0	0	0	7013300	7294400	4238700	0	0	Q9Y4Y9;B8ZZF8	Q9Y4Y9;B8ZZF8	U6 snRNA-associated Sm-like protein LSm5	LSM5	2
0	0	0	0	0	0	6712600	0	Q9BV40;B8ZZT4	Q9BV40;B8ZZT4	Vesicle-associated membrane protein 8	VAMP8	2
0	0	152140	0	0	0	0	0	Q7Z3U7;Q7Z3U7-4;B9EGP5;F8VWA6;Q7Z3U7-2;F8W1Z6;F8VZV1	Q7Z3U7;Q7Z3U7-4;B9EGP5;F8VWA6;Q7Z3U7-2;F8W1Z6;F8VZV1	Protein MON2 homolog	MON2	7
0	0	0	0	0	0	939220	0	H9KV28;O60610;E9PEZ3;E7ET75;E9PEZ2;E9PHQ0;B9ZVX0;O60610-2;E7ERW8;E7EMV0	H9KV28;O60610;E9PEZ3;E7ET75;E9PEZ2;E9PHQ0;B9ZVX0;O60610-2;E7ERW8;E7EMV0	Protein diaphanous homolog 1	DIAPH1	10
0	0	2815300	2935000	2884500	1658700	4128700	3746100	Q99543;Q99543-2;H7C3L7;F5H621;C9IZ83	Q99543;Q99543-2;H7C3L7;F5H621;C9IZ83	DnaJ homolog subfamily C member 2	DNAJC2	5
0	0	0	0	0	0	0	0	Q9Y5L0;Q9Y5L0-3;C9IZM0;C9J7E5;Q9Y5L0-1;E9PFH4	Q9Y5L0;Q9Y5L0-3;C9IZM0;C9J7E5;Q9Y5L0-1;E9PFH4	Transportin-3	TNPO3	6
0	0	479580	0	0	0	1833200	0	Q969T4;Q96LR5;C9IZU6;C9IYU3	Q969T4;Q96LR5;C9IZU6;C9IYU3	Ubiquitin-conjugating enzyme E2 E3;Ubiquitin-conjugating enzyme E2 E2	UBE2E3;UBE2E2	4
0	0	0	0	0	0	1238500	0	Q96GG9;C9JVE2;E7ETP2;C9J8R4;C9JUW4;C9J0B2;C9JRU6	Q96GG9;C9JVE2;E7ETP2;C9J8R4;C9JUW4;C9J0B2;C9JRU6	DCN1-like protein 1	DCUN1D1	7
0	0	0	0	0	0	0	2661000	O43324;C9J1V9;D6RBD7;C9JLK5;H0YAL7	O43324;C9J1V9;D6RBD7;C9JLK5;H0YAL7	Eukaryotic translation elongation factor 1 epsilon-1	EEF1E1	5
0	0	3110000	3107400	0	3221700	0	0	C9J2C0;Q9NY65;Q9NY65-2	C9J2C0;Q9NY65;Q9NY65-2	Tubulin alpha-8 chain	TUBA8	3
0	0	0	0	0	0	0	4861200	P51965;C9J8K2;H7C061;C9J2P0	P51965;C9J8K2;H7C061;C9J2P0	Ubiquitin-conjugating enzyme E2 E1	UBE2E1	4
0	0	0	0	0	0	0	653330	P30876;C9J2Y9;C9J4M6	P30876;C9J2Y9;C9J4M6	DNA-directed RNA polymerase II subunit RPB2;DNA-directed RNA polymerase	POLR2B	3
0	0	0	0	0	0	0	1420500	Q9NYL2;Q9NYL2-2;Q9NYL2-3;C9J3F7	Q9NYL2;Q9NYL2-2;Q9NYL2-3;C9J3F7	Mitogen-activated protein kinase kinase kinase MLT	MLTK;ZAK	4
0	0	0	0	0	0	0	550880	P55327-3;D0UFD1;C9J502;D0UFD3;P55327;P55327-4;D3YTI0;P55327-2;F5H0B0;D0UFD5;H0YC44;E5RFR7;E5RK35	P55327-3;D0UFD1;C9J502;D0UFD3;P55327;P55327-4;D3YTI0;P55327-2;F5H0B0;D0UFD5;H0YC44;E5RFR7;E5RK35	Tumor protein D52	PrLZ;TPD52	13
0	0	0	0	0	0	2959400	0	C9J5Y6	C9J5Y6		COBLL1	1
0	0	191520	0	0	0	0	0	C9J6D7;O75153;I3L4B5	C9J6D7;O75153	Protein KIAA0664	KIAA0664	3
0	0	2593900	0	1856400	0	3666600	0	Q7RTY8;C9J6U6	Q7RTY8;C9J6U6	Transmembrane protease serine 7	TMPRSS7	2
0	0	0	0	0	0	0	4631400	P35080;C9J712;G5E9Q6;P35080-2;C9J2N0;C9JQ45;C9J0J7	P35080;C9J712;G5E9Q6;P35080-2;C9J2N0;C9JQ45;C9J0J7	Profilin-2;Profilin	PFN2	7
0	0	18479000	0	0	0	12964000	0	O76064;H7C4L7;C9J858	O76064;H7C4L7;C9J858	E3 ubiquitin-protein ligase RNF8	RNF8	3
0	0	684730	0	0	0	0	0	G3V325;C9JU26;P56134;F5H4H2;P56134-2;F8W7V3;C9JJT5;C9J8H9	G3V325;C9JU26;P56134;F5H4H2;P56134-2;F8W7V3;C9JJT5;C9J8H9	ATP synthase subunit f, mitochondrial	PTCD1;ATP5J2	8
0	0	0	0	0	6333300	0	0	P43363;C9J958;C9J9A2	P43363;C9J958;C9J9A2	Melanoma-associated antigen 10	MAGEA10	3
0	0	0	0	0	0	1311700	0	C9JNU6;Q9Y241;C9JAW5	C9JNU6;Q9Y241;C9JAW5	HIG1 domain family member 1A	HIGD1A	3
0	0	0	0	0	0	438040	0	H0YKD8;E9PB24;P46779-2;P46779;H0YMF4;H0YLP6;G5E9L2;C9JB50	H0YKD8;E9PB24;P46779-2;P46779;H0YMF4;H0YLP6;G5E9L2;C9JB50	60S ribosomal protein L28	RPL28	8
0	0	0	0	0	0	0	3382900	O75521;O75521-2;C9JB63;F1LLU7;F8WAW4;F8W6J1	O75521;O75521-2;C9JB63;F1LLU7;F8WAW4;F8W6J1	Enoyl-CoA delta isomerase 2, mitochondrial	ECI2	6
0	0	0	3877000	0	0	0	0	Q14964;P20340;P20340-2;Q9NRW1;H0YGL6;F5H668;H7BYW1;F5GZB1;C9JU14;F5GXN4;C9JB90	Q14964;P20340;P20340-2;Q9NRW1;H0YGL6;F5H668;H7BYW1;F5GZB1;C9JU14;F5GXN4;C9JB90	Ras-related protein Rab-39A;Ras-related protein Rab-6A;Ras-related protein Rab-6B	RAB39A;RAB6A;RAB6B	11
0	0	0	0	0	0	0	23810000	Q5T7P3;C9JCA3;O14633;Q5TA81;Q5TA82;Q5TA79;Q5TA78;Q9BYE3;Q5TA76	Q5T7P3;C9JCA3;O14633;Q5TA81;Q5TA82;Q5TA79;Q5TA78;Q9BYE3;Q5TA76	Late cornified envelope protein 1B;Late cornified envelope protein 2B;Late cornified envelope protein 2C;Late cornified envelope protein 2D;Late cornified envelope protein 2A;Late cornified envelope protein 4A;Late cornified envelope protein 3D;Late cornified envelope protein 3A	LCE1B;LCE2B;LCE2C;LCE2D;LCE2A;LCE4A;LCE3D;LCE3A	9
0	0	250020	0	0	0	0	0	F8W8J4;Q9NZM1;C9JCN0;Q9NZM1-3;Q9NZM1-6;Q9NZM1-2;Q9NZM1-5;H0YD14;Q9NZM1-7;Q9NZM1-8;Q9NZM1-4	F8W8J4;Q9NZM1;C9JCN0;Q9NZM1-3;Q9NZM1-6;Q9NZM1-2;Q9NZM1-5;H0YD14;Q9NZM1-7	Myoferlin	MYOF	11
0	0	2364400	0	0	0	0	0	C9JCU7;P52434;C9JLU1;C9J413;C9JBJ6	C9JCU7;P52434;C9JLU1;C9J413;C9JBJ6	DNA-directed RNA polymerases I, II, and III subunit RPABC3	POLR2H	5
0	0	3759000	0	0	0	0	0	Q8IZL8-2;C9JFV4;I3L3A8;Q8IZL8;F8WDZ1;I3L4M7;I3L445;I3L1P4;I3L4I3	Q8IZL8-2;C9JFV4;I3L3A8;Q8IZL8;F8WDZ1;I3L4M7	Proline-, glutamic acid- and leucine-rich protein 1	PELP1	9
0	2847800	4264900	4900100	2832900	3504900	4300600	3771300	Q9NYK5-2;Q9NYK5;C9JG87	Q9NYK5-2;Q9NYK5;C9JG87	39S ribosomal protein L39, mitochondrial	MRPL39	3
0	0	0	3368100	0	0	0	0	I1E4Y6;Q6Y7W6-3;Q6Y7W6;E9PBB0;E7ESB6;F5H3C2;C9JHW1;E9PC50;C9JRZ2;C9JHT0;C9J0V6;C9JXQ0;C9JPV7;F8WCD5;C9JW88	I1E4Y6;Q6Y7W6-3;Q6Y7W6;E9PBB0;E7ESB6;F5H3C2;C9JHW1;E9PC50;C9JRZ2;C9JHT0;C9J0V6;C9JXQ0;C9JPV7;F8WCD5	PERQ amino acid-rich with GYF domain-containing protein 2	GIGYF2	15
0	0	0	0	0	976070	3076100	0	C9JIF9;P13798;H7C393;H7C1U0;C9JLK2;F8WEH5	C9JIF9;P13798;H7C393	Acylamino-acid-releasing enzyme	APEH	6
0	2925100	0	3982800	6575000	4300600	4996300	0	Q9Y4P1-2;Q9Y4P1;Q9Y4P1-6;C9JQ72;C9JIK8;F2Z2K8;H0Y2Y0	Q9Y4P1-2;Q9Y4P1;Q9Y4P1-6;C9JQ72;C9JIK8;F2Z2K8;H0Y2Y0	Cysteine protease ATG4B	ATG4B	7
0	0	0	0	0	0	0	280210	P23229;P23229-6;P23229-9;G5E9H1;P23229-3;C9JK10;P23229-5;P23229-2;P23229-4;P23229-7;C9JXX7;H7BZ97	P23229;P23229-6;P23229-9;G5E9H1;P23229-3;C9JK10;P23229-5;P23229-2;P23229-4;P23229-7	Integrin alpha-6;Integrin alpha-6 heavy chain;Integrin alpha-6 light chain	ITGA6	12
0	5178200	9643800	6826100	7715500	6818400	6171000	4356700	P13674;P13674-2;C9JL12	P13674;P13674-2;C9JL12	Prolyl 4-hydroxylase subunit alpha-1	P4HA1	3
0	0	0	0	0	0	0	0	O60336;O60336-6;C9JL14;O60336-3;F8WC21;O60336-2;O60336-4	O60336;O60336-6;C9JL14;O60336-3;F8WC21;O60336-2;O60336-4	Mitogen-activated protein kinase-binding protein 1	MAPKBP1	7
0	0	0	0	0	0	734160	0	Q13427;E9PG73;C9JM79;Q32LZ0;Q13427-2	Q13427;E9PG73;C9JM79;Q32LZ0;Q13427-2	Peptidyl-prolyl cis-trans isomerase G	PPIG	5
0	0	0	0	0	0	0	515820	P83731;C9JNW5;C9JXB8	P83731;C9JNW5;C9JXB8	60S ribosomal protein L24	RPL24	3
0	0	16691000	0	0	0	0	0	Q9NR56;C9JP00;Q86VM6	Q9NR56;C9JP00;Q86VM6	Muscleblind-like protein 1	MBNL1	3
0	0	0	0	0	7063400	0	0	P08697;P08697-2;C9JPV4	P08697;P08697-2;C9JPV4	Alpha-2-antiplasmin	SERPINF2	3
0	0	0	0	0	0	3794300	0	Q4VC31;H7C525;C9JQ41	Q4VC31;H7C525;C9JQ41	Coiled-coil domain-containing protein 58	CCDC58	3
0	0	796980	0	0	0	0	0	P46976;P46976-2;D3DNH0;C9JQ42;P46976-3;G5E9W8	P46976;P46976-2;D3DNH0;C9JQ42;P46976-3;G5E9W8	Glycogenin-1	GYG1	6
0	0	0	0	0	0	1194900	0	Q13501;E7EMC7;Q13501-2;E3W990;E9PFW8;C9JRJ8	Q13501;E7EMC7;Q13501-2;E3W990;E9PFW8;C9JRJ8	Sequestosome-1	SQSTM1	6
0	0	0	0	0	0	382280	0	Q5VWP3-3;D6RE05;Q5VWP3;E9PFJ4;Q5VWP4;C9JSN1	Q5VWP3-3;D6RE05;Q5VWP3;E9PFJ4;Q5VWP4;C9JSN1	Muscular LMNA-interacting protein	MLIP;C6orf142	6
0	0	0	0	0	0	0	1406900	C9JT23;Q86Y39-2;Q86Y39	C9JT23;Q86Y39-2;Q86Y39	NADH dehydrogenase [ubiquinone] 1 alpha subcomplex subunit 11	NDUFA11	3
0	0	0	0	0	0	0	412480	Q9NZI8;C9JT33	Q9NZI8;C9JT33	Insulin-like growth factor 2 mRNA-binding protein 1	IGF2BP1	2
0	0	0	0	0	0	0	797110	Q9Y508;C9JU49;Q9Y508-2	Q9Y508;C9JU49;Q9Y508-2	RING finger protein 114	RNF114	3
0	0	0	0	0	0	0	741170	P40938;C9JU95	P40938;C9JU95	Replication factor C subunit 3	RFC3	2
0	0	0	783930	0	0	0	0	Q9BVK6;Q7Z7H5;C9JUN6;Q7Z7H5-2;Q7Z7H5-3;F8W7F7	Q9BVK6;Q7Z7H5;C9JUN6;Q7Z7H5-2;Q7Z7H5-3;F8W7F7	Transmembrane emp24 domain-containing protein 9;Transmembrane emp24 domain-containing protein 4	TMED9;TMED4	6
0	0	0	0	0	854030	0	0	C9JUU1;Q6DD88;F5H6I7	C9JUU1;Q6DD88;F5H6I7	Atlastin-3	ATL3	3
0	0	0	0	0	0	737110	0	P00734;E9PIT3;C9JV37	P00734;E9PIT3;C9JV37	Prothrombin;Activation peptide fragment 1;Activation peptide fragment 2;Thrombin light chain;Thrombin heavy chain	F2	3
0	0	0	0	0	1469700	0	0	O75717;C9JW18;F8W7P7	O75717;C9JW18;F8W7P7	WD repeat and HMG-box DNA-binding protein 1	WDHD1	3
0	0	0	0	0	0	0	198940	Q9UM00;C9JX01;Q9UM00-2	Q9UM00;C9JX01;Q9UM00-2	Transmembrane and coiled-coil domain-containing protein 1	TMCO1	3
0	0	0	0	0	0	0	527550	Q04837;E7EUY5;C9K0U8	Q04837;E7EUY5;C9K0U8	Single-stranded DNA-binding protein, mitochondrial	SSBP1	3
0	6266800	0	0	0	0	0	0	P30038;D2D4A3;P30038-2;Q5TF55;C9JTC4	P30038;D2D4A3;P30038-2;Q5TF55;C9JTC4	Delta-1-pyrroline-5-carboxylate dehydrogenase, mitochondrial	ALDH4A1	5
0	0	0	1101500	0	0	1883100	0	P09914;D3DR31	P09914;D3DR31	Interferon-induced protein with tetratricopeptide repeats 1	IFIT1	2
0	0	6447500	8619200	18570000	18234000	9535800	7441900	P78417;D3DRA3;Q5TA02;F5H7H0;Q5TA01	P78417;D3DRA3;Q5TA02;F5H7H0;Q5TA01	Glutathione S-transferase omega-1	GSTO1	5
0	0	0	15155000	21880000	30639000	18285000	19493000	F8W727;P62910;D3YTB1	F8W727;P62910;D3YTB1	60S ribosomal protein L32	RPL32	3
0	0	11084000	15212000	10175000	12852000	12251000	12045000	Q9UHB4-2;Q9UHB4;D3YTG6;D3YTH9	Q9UHB4-2;Q9UHB4;D3YTG6;D3YTH9	NADPH-dependent diflavin oxidoreductase 1	NDOR1	4
0	0	0	0	0	0	0	0	Q9NX40;G8JLN7;Q9NX40-2;Q9NX40-3;D6RIT9;D6RG39;D6RC55;D6RA54;D6RDI5;D6RBC5;D6R918	Q9NX40;G8JLN7;Q9NX40-2;Q9NX40-3;D6RIT9;D6RG39;D6RC55;D6RA54;D6RDI5;D6RBC5;D6R918	OCIA domain-containing protein 1	OCIAD1	11
0	0	0	1429700	0	0	0	0	E9PF82;Q13557-11;Q13557-4;Q13557-6;E9PBG7;Q13557-3;Q13557;D6R938;Q13557-5;Q13557-10;Q13557-9;Q13557-12;Q13557-8;Q9UQM7-2;Q9UQM7;H0Y9C2;H0Y9J2;E7EQE4;E9PBE8;D6RHX9	E9PF82;Q13557-11;Q13557-4;Q13557-6;E9PBG7;Q13557-3;Q13557;D6R938;Q13557-5;Q13557-10;Q13557-9;Q13557-12;Q13557-8;Q9UQM7-2;Q9UQM7;H0Y9C2;H0Y9J2	Calcium/calmodulin-dependent protein kinase type II subunit delta;Calcium/calmodulin-dependent protein kinase type II subunit alpha	CAMK2D;CAMK2A	20
0	3304300	0	0	1740300	1925200	2910000	0	Q9UKY7;Q9UKY7-2;H0Y8K3;D6R9V8;Q9UKY7-3;D6RFH2;D6RDN0;D6RAV0	Q9UKY7;Q9UKY7-2;H0Y8K3;D6R9V8;Q9UKY7-3;D6RFH2;D6RDN0;D6RAV0	Protein CDV3 homolog	CDV3	8
0	7795100	11407000	10151000	10891000	8063900	18882000	9790000	O95359;E9PBC6;O95359-3;H7BXY4;E7EMZ9;O95359-5;Q4VXL8;O95359-1;D6RAA5;O95359-6;E9PGB3;Q4VXL4;O95359-2;H0Y911	O95359;E9PBC6;O95359-3;H7BXY4;E7EMZ9;O95359-5;Q4VXL8;O95359-1;D6RAA5;O95359-6;E9PGB3;Q4VXL4;O95359-2;H0Y911	Transforming acidic coiled-coil-containing protein 2	TACC2	14
0	0	0	0	0	0	0	619030	Q13423;E9PCX7;D6RAI5;D6RHU2;D6RCR6	Q13423;E9PCX7;D6RAI5;D6RHU2;D6RCR6	NAD(P) transhydrogenase, mitochondrial	NNT	5
0	0	0	0	0	418400	0	0	Q9H832;F8WBS1;Q9H832-2;D6RB11;I3L286	Q9H832;F8WBS1;Q9H832-2;D6RB11;I3L286	Ubiquitin-conjugating enzyme E2 Z	UBE2Z	5
0	0	262870	0	0	0	0	0	Q9H201;Q9H201-2;D6REL6;D6RFG3;D6RBR6;F6QWW5;E7EQK8;B4DIQ9;D6RBI9;D6R907	Q9H201;Q9H201-2;D6REL6;D6RFG3;D6RBR6;F6QWW5;E7EQK8;B4DIQ9;D6RBI9;D6R907	Epsin-3	EPN3	10
0	0	1124900	0	0	0	0	0	Q8NC56;D6RBV0	Q8NC56;D6RBV0	LEM domain-containing protein 2	LEMD2	2
0	0	0	654630	0	0	0	0	Q9NX24;D6RCB9;D6RC52;H0YC83	Q9NX24;D6RCB9;D6RC52;H0YC83	H/ACA ribonucleoprotein complex subunit 2	NHP2	4
0	5886700	0	0	0	0	4600800	0	E9PF86;D6RF12;O95394;D6RF77;D6RCQ8;D6RC77;D6RCD1	E9PF86;D6RF12;O95394;D6RF77;D6RCQ8;D6RC77;D6RCD1	Phosphoacetylglucosamine mutase	PGM3	7
0	0	0	0	740820	0	0	0	Q96EI5-2;Q96EI5;D6RD44;D6RCE9;D6RIH3;D6RHZ1	Q96EI5-2;Q96EI5;D6RD44;D6RCE9;D6RIH3;D6RHZ1	Transcription elongation factor A protein-like 4	TCEAL4	6
0	0	867250	0	0	0	0	0	Q96CN7;E7ENF9;D6RE73;D6RGE2	Q96CN7;E7ENF9;D6RE73;D6RGE2	Isochorismatase domain-containing protein 1	ISOC1	4
0	0	0	0	0	0	0	2075100	G5E9P9;P52306;P52306-3;P52306-2;E9PH06;D6RHH8;D6RF90;D6RHZ7;H0Y9J0	G5E9P9;P52306;P52306-3;P52306-2;E9PH06;D6RHH8;D6RF90;D6RHZ7;H0Y9J0	Rap1 GTPase-GDP dissociation stimulator 1	RAP1GDS1	9
0	0	0	0	0	5001100	0	0	D6RFN0;Q9BT78;D6RAX7;B3KST5;D6RD63	D6RFN0;Q9BT78;D6RAX7;B3KST5;D6RD63	COP9 signalosome complex subunit 4	COPS4	5
0	4197600	1087500	4692200	4912700	8755200	4228500	5796000	Q6IBS0;D6RG15;H0Y858	Q6IBS0;D6RG15	Twinfilin-2	TWF2	3
0	0	7137300	7003900	7825300	6380700	9450700	5400200	P55212;D6RHU3;D6RBM3	P55212;D6RHU3;D6RBM3	Caspase-6;Caspase-6 subunit p18;Caspase-6 subunit p11	CASP6	3
0	0	0	0	0	0	2029800	0	P09497;P09497-2;D6RJD1	P09497;P09497-2;D6RJD1	Clathrin light chain B	CLTB	3
0	0	0	0	0	0	0	15858000	Q32P28-3;Q32P28;Q32P28-2;E2QRI1	Q32P28-3;Q32P28;Q32P28-2;E2QRI1	Prolyl 3-hydroxylase 1	LEPRE1	4
0	0	0	0	0	0	0	695290	Q5BKZ1;Q5BKZ1-2;E2QRN4	Q5BKZ1;Q5BKZ1-2;E2QRN4	DBIRD complex subunit ZNF326	ZNF326	3
0	0	0	0	0	0	0	520730	E5KLJ5;O60313-2;E5KLJ9;E5KLJ6;E5KLK1;O60313;H7C141	E5KLJ5;O60313-2;E5KLJ9;E5KLJ6;E5KLK1;O60313	Dynamin-like 120 kDa protein, mitochondrial;Dynamin-like 120 kDa protein, form S1	OPA1	7
0	0	0	0	2800900	3402300	0	0	Q9H7X3;Q8IXZ2-2;E5RG39;E5RJV3;E5RFI7;E5RH99;E5RH76	Q9H7X3;Q8IXZ2-2;E5RG39;E5RJV3;E5RFI7;E5RH99;E5RH76	Zinc finger protein 696	ZNF696	7
0	0	0	0	0	0	0	2279200	Q8WVJ2;E5RFP0	Q8WVJ2;E5RFP0	NudC domain-containing protein 2	NUDCD2	2
0	0	1474300	0	0	0	0	0	O94903;H0YBB9;E5RG77;E5RFX7	O94903;H0YBB9;E5RG77;E5RFX7	Proline synthase co-transcribed bacterial homolog protein	PROSC	4
0	0	0	0	0	0	0	3764600	E5RG17;Q6P1N9;Q6P1N9-2;E5RGF2;G5EA19;H0YBX2;E5RJY6;E5RID7;E5RI69	E5RG17;Q6P1N9;Q6P1N9-2;E5RGF2;G5EA19;H0YBX2;E5RJY6;E5RID7;E5RI69	Putative deoxyribonuclease TATDN1	TATDN1	9
0	0	0	0	0	0	2761300	0	Q8N6T3-2;Q8N6T3;Q8N6T3-3;E7EV62;F8VWH9;F8W1U7;E5RHT6;B7Z8H8;E5RHC5;E5RHH7	Q8N6T3-2;Q8N6T3;Q8N6T3-3;E7EV62;F8VWH9;F8W1U7;E5RHT6;B7Z8H8;E5RHC5;E5RHH7	ADP-ribosylation factor GTPase-activating protein 1	ARFGAP1	10
0	0	0	4698200	3460500	0	2819700	2025700	O00203;E5RJ68;F5GXG9;F5H093	O00203;E5RJ68;F5GXG9;F5H093	AP-3 complex subunit beta-1	AP3B1	4
0	2928100	0	0	4288500	0	0	0	Q9BYD1;E5RJI7	Q9BYD1;E5RJI7	39S ribosomal protein L13, mitochondrial	MRPL13	2
0	0	0	0	0	3236000	2330100	0	E5RJR5;P63208;P63208-2;F8W8N3;E7ERH2;E5RGM3	E5RJR5;P63208;P63208-2;F8W8N3;E7ERH2;E5RGM3	S-phase kinase-associated protein 1	SKP1	6
0	0	26787000	27055000	0	0	0	0	P51398;E7EM60;P51398-2	P51398;E7EM60;P51398-2	28S ribosomal protein S29, mitochondrial	DAP3	3
0	0	0	0	0	333780	0	0	Q13671;Q13671-2;E9PNR2;E7EM96	Q13671;Q13671-2;E9PNR2;E7EM96	Ras and Rab interactor 1	RIN1	4
0	0	0	0	0	0	1310100	993530	P00973-3;P00973;P00973-4;E7EMI9;P00973-2;F8VXY3;H0YIB8	P00973-3;P00973;P00973-4;E7EMI9;P00973-2;F8VXY3;H0YIB8	2-5-oligoadenylate synthase 1	OAS1	7
0	0	4846500	3844400	0	2960000	3320800	0	P02461;E7ENY8;P02461-2	P02461;E7ENY8;P02461-2	Collagen alpha-1(III) chain	COL3A1	3
0	0	0	0	0	0	944290	0	E7EX17;P23588;E7EPC9;B4DS13;F8VX11;F8VP89;F8VSC7;F8VYE9;F8W0K0;F8VRU1	E7EX17;P23588;E7EPC9;B4DS13;F8VX11;F8VP89;F8VSC7;F8VYE9;F8W0K0	Eukaryotic translation initiation factor 4B	EIF4B	10
0	15513000	0	0	3272400	0	9426800	6868200	Q14112;Q14112-2;H0Y3N6;E7EPP3	Q14112;Q14112-2;H0Y3N6;E7EPP3	Nidogen-2	NID2	4
0	5714200	0	0	0	0	0	0	P46939;E7EPZ4;Q5SYY1	P46939;E7EPZ4;Q5SYY1	Utrophin	UTRN	3
0	0	0	0	0	0	0	0	Q9GZZ9;E7EQ61;Q9GZZ9-2;E7EWE1	Q9GZZ9;E7EQ61;Q9GZZ9-2;E7EWE1	Ubiquitin-like modifier-activating enzyme 5	UBA5	4
0	0	0	0	0	0	575450	0	Q8TBA6;Q8TBA6-2;E7EQP0	Q8TBA6;Q8TBA6-2;E7EQP0	Golgin subfamily A member 5	GOLGA5	3
0	0	0	0	0	0	0	975440	O15347;E7EQU1;E7ES08;E9PES6	O15347;E7EQU1;E7ES08;E9PES6	High mobility group protein B3	HMGB3	4
0	0	0	0	10205000	6696000	0	0	P41240;E7EQW6;P42679-2;P42679;Q9NST8;H3BUM9	P41240;E7EQW6;P42679-2;P42679;Q9NST8;H3BUM9	Tyrosine-protein kinase CSK;Megakaryocyte-associated tyrosine-protein kinase	CSK;MATK;DKFZp434N1212	6
0	1313300	2119200	1674600	0	0	0	0	Q13330;E7ESY4;Q13330-3;Q9BTC8;E7EV10;F8W8M8;Q9BTC8-2;E7EQY4;Q13330-2;E9PCS8;E9PF88;H0YIT0	Q13330;E7ESY4;Q13330-3;Q9BTC8;E7EV10;F8W8M8;Q9BTC8-2;E7EQY4;Q13330-2;E9PCS8;E9PF88;H0YIT0	Metastasis-associated protein MTA1;Metastasis-associated protein MTA3	MTA1;MTA3	12
0	0	0	0	0	516930	0	0	Q03001;F8W9J4;E7ERU0;E9PEB9;E7ERU2;E9PHM6;F6QMI7;E7ETB9;Q03001-13;Q5T0V7	Q03001;F8W9J4;E7ERU0;E9PEB9;E7ERU2;E9PHM6;F6QMI7;E7ETB9;Q03001-13	Dystonin	DST	10
0	0	0	0	0	0	866710	0	E7ES43;O95757;E9PDE8;D6RJ96	E7ES43;O95757;E9PDE8;D6RJ96	Heat shock 70 kDa protein 4L	HSPA4L	4
0	0	0	0	2460700	2833500	0	0	Q9H0A0;E7ESU4;E9PMN9;E9PMU0	Q9H0A0;E7ESU4;E9PMN9	N-acetyltransferase 10	NAT10	4
0	0	0	0	0	1319600	0	0	O95274;E7ET82	O95274;E7ET82	Ly6/PLAUR domain-containing protein 3	LYPD3	2
0	0	0	0	0	1225400	0	0	Q9NP79;Q5TGM0;E7ETQ7	Q9NP79;Q5TGM0;E7ETQ7	Vacuolar protein sorting-associated protein VTA1 homolog	VTA1	3
0	0	0	0	0	0	0	1753300	O00469-2;O00469;E7ETU9;B3KWS3	O00469-2;O00469;E7ETU9;B3KWS3	Procollagen-lysine,2-oxoglutarate 5-dioxygenase 2	PLOD2	4
0	0	0	1521000	0	0	0	0	E9PHK9;Q13428-4;Q13428-3;E7ETY2;Q13428;Q13428-7;Q13428-6;Q13428-8;Q13428-2;H0YA99;Q13428-5	E9PHK9;Q13428-4;Q13428-3;E7ETY2;Q13428;Q13428-7;Q13428-6;Q13428-8;Q13428-2;H0YA99	Treacle protein	TCOF1	11
0	0	5392200	7054400	3023600	3745700	0	3161400	Q9BVC6;E7ETZ3	Q9BVC6;E7ETZ3	Transmembrane protein 109	TMEM109	2
0	0	0	0	0	0	0	1336900	O14964;E7EU53;O14964-2;I3L1P5	O14964;E7EU53;O14964-2;I3L1P5	Hepatocyte growth factor-regulated tyrosine kinase substrate	HGS	4
0	0	5346200	5802000	0	0	0	0	Q9Y3L3;E7EUD3;F5GZA8;Q9Y3L3-2	Q9Y3L3;E7EUD3;F5GZA8;Q9Y3L3-2	SH3 domain-binding protein 1	SH3BP1	4
0	108380	0	0	0	0	0	0	E7EUT4;E7EUT5;O14556	E7EUT4;E7EUT5	Glyceraldehyde-3-phosphate dehydrogenase	GAPDH	3
0	0	0	1160400	0	0	0	0	E7EUY1;P38484	E7EUY1;P38484	Interferon gamma receptor 2	IFNGR2	2
0	0	0	9857100	0	0	0	0	Q8WWY3;E7EVX8	Q8WWY3;E7EVX8	U4/U6 small nuclear ribonucleoprotein Prp31	PRPF31	2
0	0	0	0	0	0	0	991370	E7EW20;Q9UM54-6;Q9UM54;Q9UM54-1;Q9UM54-4;Q9UM54-2;Q9UM54-5	E7EW20;Q9UM54-6;Q9UM54;Q9UM54-1;Q9UM54-4;Q9UM54-2;Q9UM54-5	Unconventional myosin-VI	MYO6	7
0	0	1211400	0	0	0	0	0	E7EWP3;P25189	E7EWP3;P25189	Myelin protein P0	MPZ	2
0	0	30477000	20488000	0	0	0	0	P06756;P06756-2;E7EWZ6;B4DYQ7	P06756;P06756-2;E7EWZ6;B4DYQ7	Integrin alpha-V;Integrin alpha-V heavy chain;Integrin alpha-V light chain	ITGAV	4
0	0	0	1395000	0	0	0	0	E7EWZ9;G3V4P8;P60983;O60234	E7EWZ9;G3V4P8;P60983;O60234	Glia maturation factor beta;Glia maturation factor gamma	GMFB;GMFG	4
0	0	0	0	0	0	4396200	0	Q05682;Q05682-2;Q05682-6;Q05682-3;E7EX44;F5H1Z9;Q05682-4;E9PGZ1;Q05682-5;C9J813;E7EUR9	Q05682;Q05682-2;Q05682-6;Q05682-3;E7EX44;F5H1Z9;Q05682-4;E9PGZ1;Q05682-5;C9J813;E7EUR9	Caldesmon	CALD1	11
0	0	0	0	0	0	0	6553000	E9PB61;Q86V81	E9PB61;Q86V81	THO complex subunit 4	ALYREF	2
0	0	0	0	0	0	3945700	0	O00139-4;O00139;E9PB70;O00139-1;O00139-2;D6R9M0	O00139-4;O00139;E9PB70;O00139-1;O00139-2;D6R9M0	Kinesin-like protein KIF2A	KIF2A	6
0	0	2078900	0	0	0	0	0	E9PBV3	E9PBV3		SBSN	1
0	765100	0	0	0	0	0	0	Q53H12;E9PC15;E9PG39	Q53H12;E9PC15;E9PG39	Acylglycerol kinase, mitochondrial	AGK	3
0	0	0	0	0	0	829190	0	P08575;E9PC28;P08575-2;F5H547;F5GXZ3;E9PMF8;E9PKH0	P08575;E9PC28;P08575-2;F5H547;F5GXZ3;E9PMF8;E9PKH0	Receptor-type tyrosine-protein phosphatase C	PTPRC	7
0	0	0	0	0	0	848640	0	Q16576-2;Q16576;E9PC52;Q5JP01;Q5JP02;Q5JNZ6;C9J959	Q16576-2;Q16576;E9PC52;Q5JP01;Q5JP02	Histone-binding protein RBBP7	RBBP7	7
0	0	8492500	0	19460000	13616000	16621000	16564000	P19525;E9PC80;Q05CP4	P19525;E9PC80;Q05CP4	Interferon-induced, double-stranded RNA-activated protein kinase	EIF2AK2	3
0	0	0	0	0	1256600	0	0	Q9BYT8;F8W713;E9PCB6	Q9BYT8;F8W713;E9PCB6	Neurolysin, mitochondrial	NLN	3
0	0	0	0	0	0	0	648890	P12955;P12955-2;E9PCE8	P12955;P12955-2;E9PCE8	Xaa-Pro dipeptidase	PEPD	3
0	0	0	0	1930400	0	5003500	5809300	P08243;E9PCI3;E9PCX6	P08243;E9PCI3;E9PCX6	Asparagine synthetase [glutamine-hydrolyzing];Asparagine synthetase	ASNS	3
0	0	0	0	0	0	0	1470500	E9PCI5;O14558	E9PCI5;O14558	Heat shock protein beta-6	HSPB6	2
0	0	0	0	0	5150700	0	0	E9PCL5;E9PCV2;F8WA69;P56945-2;F5H7Z0;P56945;F5GXA2;F5GXV6	E9PCL5;E9PCV2;F8WA69;P56945-2;F5H7Z0;P56945;F5GXA2;F5GXV6	Breast cancer anti-estrogen resistance protein 1	BCAR1	8
0	0	0	0	0	556140	0	0	Q9Y4E8;E9PCQ3;Q9Y4E8-3;Q9Y4E8-2	Q9Y4E8;E9PCQ3;Q9Y4E8-3;Q9Y4E8-2	Ubiquitin carboxyl-terminal hydrolase 15;Ubiquitin carboxyl-terminal hydrolase	USP15	4
0	1988000	0	0	0	0	0	0	P23921;H0YFI0;E9PD78;E9PL69;F5H861	P23921;H0YFI0;E9PD78;E9PL69;F5H861	Ribonucleoside-diphosphate reductase large subunit;Ribonucleoside-diphosphate reductase	RRM1	5
0	0	0	2800400	0	0	0	0	O43795;E9PDF6;O43795-2;E9PHK2;E7EQD9;Q9UBC5;C9JYW1;F5GWY8;G3V342;E7EPB4;H7C2Y7;C9JUP5	O43795;E9PDF6;O43795-2;E9PHK2;E7EQD9	Unconventional myosin-Ib	MYO1B	12
0	8816100	14225000	12975000	8125900	10095000	7396100	9363700	P49458;P49458-2;E9PE20	P49458;P49458-2;E9PE20	Signal recognition particle 9 kDa protein	SRP9	3
0	0	0	0	0	0	0	6055000	Q9BVJ6;Q5TAP6;E9PEL7;F8WD00;Q9BVJ6-2	Q9BVJ6;Q5TAP6;E9PEL7;F8WD00;Q9BVJ6-2	U3 small nucleolar RNA-associated protein 14 homolog A;U3 small nucleolar RNA-associated protein 14 homolog C	UTP14A;UTP14C	5
0	0	0	0	0	0	0	1084200	F6XZQ7;P28161;E9PHN6;E9PEM9;E9PHN7;E9PLF1;P21266;Q03013;Q03013-2;Q4JNT8;B9ZVX7;H3BQT3	F6XZQ7;P28161;E9PHN6;E9PEM9;E9PHN7;E9PLF1;P21266;Q03013;Q03013-2;Q4JNT8;B9ZVX7;H3BQT3	Glutathione S-transferase Mu 2;Glutathione S-transferase Mu 3;Glutathione S-transferase Mu 4	GSTM2;GSTM3;GSTM4;GSTM1	12
0	0	0	0	0	931100	0	0	Q9HBL0;E9PF55;E9PGF5;Q59G71;E7ERH1;E7EMG1;Q6IPI5;C9JI43	Q9HBL0;E9PF55;E9PGF5;Q59G71;E7ERH1;E7EMG1;Q6IPI5;C9JI43	Tensin-1	TNS1	8
0	843780	0	0	0	0	0	0	P40394-2;P40394;E9PFG0	P40394-2;P40394;E9PFG0	Alcohol dehydrogenase class 4 mu/sigma chain	ADH7	3
0	0	0	0	0	0	0	683860	Q8IXQ6;Q8IXQ6-2;E9PFM7;C9K0E5	Q8IXQ6;Q8IXQ6-2;E9PFM7;C9K0E5	Poly [ADP-ribose] polymerase 9	PARP9	4
0	0	0	0	0	0	1846200	0	Q14738;E9PFR3;Q14738-2;F5GWP3;H0YJ75;Q13362-4;Q13362;Q14738-3;Q13362-3;Q13362-2;Q96B13;E9PHN5;F5GYS1;H0Y8C4;H0YJU0;H0YJ35	Q14738;E9PFR3;Q14738-2;F5GWP3;H0YJ75;Q13362-4;Q13362;Q14738-3;Q13362-3;Q13362-2;Q96B13;E9PHN5;F5GYS1;H0Y8C4;H0YJU0;H0YJ35	Serine/threonine-protein phosphatase 2A 56 kDa regulatory subunit delta isoform;Serine/threonine-protein phosphatase 2A 56 kDa regulatory subunit gamma isoform	PPP2R5D;PPP2R5C	16
0	0	0	0	0	0	0	17630000	P00450;E9PFZ2	P00450;E9PFZ2	Ceruloplasmin	CP	2
0	0	0	0	0	0	0	3234600	E9PG89;Q12873;Q12873-2;Q14839-2;Q14839;F5GWX5;F5H2G1	E9PG89;Q12873;Q12873-2;Q14839-2;Q14839;F5GWX5;F5H2G1	Chromodomain-helicase-DNA-binding protein 3;Chromodomain-helicase-DNA-binding protein 4	CHD3;CHD4	7
0	0	0	0	0	0	0	910560	G3V3A4;Q13573;E9PGQ7;G3V5R3	G3V3A4;Q13573;E9PGQ7;G3V5R3	SNW domain-containing protein 1	SNW1	4
0	0	0	2239700	2306500	2844700	0	0	Q5LJA9;Q5LJA5;Q9Y5K5;Q9Y5K5-3;Q9Y5K5-4;E9PGR0;Q9Y5K5-2;Q5LJB0;H0Y6Y4;B7Z9U9;B4DW59;H0Y4E0;H0Y636;H0Y4K0	Q5LJA9;Q5LJA5;Q9Y5K5;Q9Y5K5-3;Q9Y5K5-4;E9PGR0;Q9Y5K5-2;Q5LJB0	Ubiquitin carboxyl-terminal hydrolase isozyme L5	UCHL5	14
0	5023300	0	0	7284500	8447500	5416100	5348500	G5E9Q2;E9PGZ0;O75534;O75534-2;E9PLT0;E9PLD4;E9PKN4	G5E9Q2;E9PGZ0;O75534;O75534-2;E9PLT0;E9PLD4;E9PKN4	Cold shock domain-containing protein E1	CSDE1	7
0	0	0	0	8586200	9254900	0	0	Q14376;E9PH43;Q5QPP4;Q5QPP3;Q5QPP9	Q14376;E9PH43;Q5QPP4;Q5QPP3;Q5QPP9	UDP-glucose 4-epimerase	GALE	5
0	0	0	0	0	0	1814800	0	Q8NB12;E9PHG3	Q8NB12;E9PHG3	SET and MYND domain-containing protein 1	SMYD1	2
0	11497000	0	15070000	0	0	0	0	P18827;H7C1K4;E9PHH3	P18827;H7C1K4;E9PHH3	Syndecan-1	SDC1	3
0	0	0	0	0	0	0	2127500	Q15555;E9PHR3;G5E9I6;F5H1V8;Q15555-2	Q15555;E9PHR3;G5E9I6;F5H1V8;Q15555-2	Microtubule-associated protein RP/EB family member 2	MAPRE2	5
0	0	0	0	0	0	853380	0	O43491;E9PHY5;E9PPD9;E9PK52;Q68DV2;E9PII3;O43491-2	O43491;E9PHY5;E9PPD9;E9PK52;Q68DV2;E9PII3;O43491-2	Band 4.1-like protein 2	EPB41L2;DKFZp781H1755	7
0	0	2036000	0	0	0	0	0	E9PIE3;Q969G5	E9PIE3;Q969G5	Protein kinase C delta-binding protein	PRKCDBP	2
0	0	0	0	0	0	0	2879900	Q9UBU9;E9PIN3	Q9UBU9;E9PIN3	Nuclear RNA export factor 1	NXF1	2
0	0	0	0	0	0	683100	0	P62917;E9PIZ3;E9PKZ0;E9PKU4;G3V1A1;E9PP36	P62917;E9PIZ3;E9PKZ0;E9PKU4;G3V1A1	60S ribosomal protein L8	RPL8	6
0	0	21839000	0	29059000	30608000	51690000	45683000	E9PJ22	E9PJ22		MYH2	1
0	0	0	0	0	0	0	33423000	Q9NYF8;Q9NYF8-2;E9PK91;Q9NYF8-3;E9PKI6;E9PQN2;Q9NYF8-4;E9PK09;E9PJA7;H0YF00	Q9NYF8;Q9NYF8-2;E9PK91;Q9NYF8-3;E9PKI6;E9PQN2;Q9NYF8-4;E9PK09;E9PJA7;H0YF00	Bcl-2-associated transcription factor 1	BCLAF1	10
0	0	3469900	0	0	0	0	0	P46776;E9PLL6;E9PJD9;E9PLX7	P46776;E9PLL6;E9PJD9	60S ribosomal protein L27a	RPL27A	4
0	16748000	83553000	57679000	44464000	47541000	40263000	33939000	Q5TGA3;Q9UNP9;Q9UNP9-2;E9PK21	Q5TGA3;Q9UNP9;Q9UNP9-2;E9PK21	Peptidyl-prolyl cis-trans isomerase E	PPIE	4
0	0	0	0	0	0	2771600	0	E9PNI7;Q53GL7;E9PK67;F5H462	E9PNI7;Q53GL7;E9PK67;F5H462	Poly [ADP-ribose] polymerase 10	PARP10	4
0	0	0	0	0	265390	0	0	G5EA30;Q92879-4;Q92879;F8W940;Q92879-3;Q92879-2;E9PKU1;F5H0D8;E9PSH0;E9PQK4;F5H4Y5;E9PKA1	G5EA30;Q92879-4;Q92879;F8W940;Q92879-3;Q92879-2;E9PKU1;F5H0D8;E9PSH0;E9PQK4;F5H4Y5;E9PKA1	CUGBP Elav-like family member 1	CELF1	12
0	0	0	0	0	0	5661200	0	G8JLI3;Q5H9R7-5;Q5H9R7;Q5H9R7-2;Q5H9R7-6;E9PKF6;H7BXH2;Q5H9R7-4;Q5H9R7-3;E9PQP7;H0YEN2	G8JLI3;Q5H9R7-5;Q5H9R7;Q5H9R7-2;Q5H9R7-6;E9PKF6;H7BXH2;Q5H9R7-4;Q5H9R7-3;E9PQP7;H0YEN2	Serine/threonine-protein phosphatase 6 regulatory subunit 3	PPP6R3	11
0	0	2976100	0	0	1582300	1965500	2759200	E9PL57;E9PS38;Q15843;F8VSA6	E9PL57;E9PS38;Q15843;F8VSA6	NEDD8	NEDD8-MDP1;NEDD8	4
0	0	0	0	0	4100300	0	0	E9PLQ8;E9PRB8	E9PLQ8;E9PRB8		PSMC3	2
0	3818000	0	0	0	0	0	0	O43504;E9PLX3	O43504;E9PLX3	Hepatitis B virus X-interacting protein	HBXIP	2
0	0	0	0	0	0	0	3227200	O00193;E9PM92;E3W975;E9PRZ9;E9PQA1	O00193;E9PM92;E3W975;E9PRZ9;E9PQA1	Small acidic protein	SMAP;C11orf58	5
0	0	0	0	0	0	0	1370700	O00170;E9PMH2;E9PPD7	O00170;E9PMH2;E9PPD7	AH receptor-interacting protein;Peptidyl-prolyl cis-trans isomerase	AIP	3
0	0	0	0	0	0	1386900	0	Q13492;F8VPG7;Q13492-2;Q13492-3;E9PN05;F5GWN7;O60641;E9PDG8;E5RI02;O60641-3;E5RGY9;H0YCY1;E9PLJ8;E5RIJ5;E5RK51;E5RFC6;E9PI56;E9PKP6;E5RHK9;E5RFU0	Q13492;F8VPG7;Q13492-2;Q13492-3;E9PN05	Phosphatidylinositol-binding clathrin assembly protein	PICALM	20
0	0	5476900	8635800	6557100	6232800	6071900	0	E9PR17;P13987;E9PNW4;H0YET2	E9PR17;P13987;E9PNW4;H0YET2	CD59 glycoprotein	CD59	4
0	0	0	8033900	0	0	0	0	E9PQ57;P78406;E9PPG9;B0QZ36;B0QZ37	E9PQ57;P78406;E9PPG9;B0QZ36;B0QZ37	mRNA export factor	RAE1	5
0	0	0	2356100	0	0	1492500	0	Q9BTT0;Q5TB20;E9PPH5;E9PEA6;E9PLC4;Q5TB19	Q9BTT0;Q5TB20;E9PPH5	Acidic leucine-rich nuclear phosphoprotein 32 family member E	ANP32E	6
0	0	0	0	20657000	0	0	0	P49354;P49354-2;E9PQP6;H0YE66;H0YCW1;E9PPM9	P49354;P49354-2;E9PQP6;H0YE66;H0YCW1;E9PPM9	Protein farnesyltransferase/geranylgeranyltransferase type-1 subunit alpha	FNTA	6
0	0	0	0	0	0	296340	0	Q9UHD1;Q9UHD1-2;E9PPQ5	Q9UHD1;Q9UHD1-2;E9PPQ5	Cysteine and histidine-rich domain-containing protein 1	CHORDC1	3
0	0	0	0	0	0	0	479970	E9PPU0	E9PPU0		EPPK1	1
0	0	10532000	6833700	10622000	9036100	11200000	12114000	O43159;E9PPY3	O43159;E9PPY3	Ribosomal RNA-processing protein 8	RRP8	2
0	0	978650	0	0	0	0	0	E9PQA6;Q96EY5;Q96EY5-3;Q96EY5-2;E9PJW8;E9PPW1	E9PQA6;Q96EY5;Q96EY5-3;Q96EY5-2;E9PJW8;E9PPW1	Multivesicular body subunit 12A	FAM125A	6
0	0	0	0	0	0	0	1339400	Q9UHR6;E9PQB8	Q9UHR6;E9PQB8	Zinc finger HIT domain-containing protein 2	ZNHIT2	2
0	0	0	240960	0	0	0	0	E9PR30;P62861	E9PR30;P62861	40S ribosomal protein S30	FAU	2
0	0	29642000	0	0	0	0	0	P62277;E9PS50	P62277;E9PS50	40S ribosomal protein S13	RPS13	2
0	0	0	0	0	0	0	7950700	F5H4L0;Q9BSJ2;F2Z2B9	F5H4L0;Q9BSJ2;F2Z2B9	Gamma-tubulin complex component 2	TUBGCP2	3
0	0	0	0	0	0	0	490120	Q9Y2L1;Q9Y2L1-2;G3V1J5;F2Z2C0	Q9Y2L1;Q9Y2L1-2;G3V1J5;F2Z2C0	Exosome complex exonuclease RRP44	DIS3	4
0	0	0	2734000	0	0	0	0	O94832;F2Z2U7	O94832;F2Z2U7	Unconventional myosin-Id	MYO1D	2
0	0	0	0	0	0	1124800	0	O00764;O00764-2;F2Z2Y4;F2Z3F8;O00764-3	O00764;O00764-2;F2Z2Y4;F2Z3F8;O00764-3	Pyridoxal kinase	PDXK	5
0	0	0	0	2037200	1124900	2159300	2024800	P39687;F2Z3H3;H0YN26	P39687;F2Z3H3;H0YN26	Acidic leucine-rich nuclear phosphoprotein 32 family member A	ANP32A	3
0	0	0	0	0	0	0	4149400	Q92804;Q92804-2;F5GWQ7	Q92804;Q92804-2;F5GWQ7	TATA-binding protein-associated factor 2N	TAF15	3
0	0	0	0	0	0	415980	0	Q9UJS0-2;Q9UJS0;F5GX33	Q9UJS0-2;Q9UJS0;F5GX33	Calcium-binding mitochondrial carrier protein Aralar2	SLC25A13	3
0	0	0	5419500	0	0	0	0	Q5JPE7;P69849;Q15155;Q5JPE7-2;F5GX42;F5H826;Q4G177	Q5JPE7;P69849;Q15155;Q5JPE7-2;F5GX42;F5H826;Q4G177	Nodal modulator 2;Nodal modulator 3;Nodal modulator 1	NOMO2;NOMO3;NOMO1	7
0	0	0	0	320770	0	0	0	P34949;H3BPB8;F5GX71;P34949-2;H3BP57	P34949;H3BPB8;F5GX71;P34949-2;H3BP57	Mannose-6-phosphate isomerase	MPI	5
0	0	0	0	634590	0	0	0	Q6NZY4;Q6NZY4-2;F5GXQ6;F5GX80;F5H6J5;F5H803	Q6NZY4;Q6NZY4-2;F5GXQ6;F5GX80;F5H6J5;F5H803	Zinc finger CCHC domain-containing protein 8	ZCCHC8	6
0	0	0	0	0	0	0	552920	Q9NR28;Q9NR28-3;Q9NR28-2;F5H796;F5GXT8	Q9NR28;Q9NR28-3;Q9NR28-2;F5H796;F5GXT8	Diablo homolog, mitochondrial	DIABLO	5
0	0	0	0	0	0	0	2153100	Q99622;F5GXW5	Q99622;F5GXW5	Protein C10	C12orf57	2
0	0	0	0	2270000	0	2407400	2426300	O60826;F5GXW9	O60826;F5GXW9	Coiled-coil domain-containing protein 22	CCDC22	2
0	0	0	0	0	280830	0	0	Q14914;F5GY50;Q9H1X5	Q14914;F5GY50;Q9H1X5	Prostaglandin reductase 1	PTGR1	3
0	0	0	0	0	0	0	42105	O14519;F5GYA4;F5GZF0	O14519;F5GYA4;F5GZF0	Cyclin-dependent kinase 2-associated protein 1	CDK2AP1	3
0	0	0	0	0	0	308750	0	I3L0Q9;P04062;P04062-2;F5GYD8;F5H241;P04062-3	I3L0Q9;P04062;P04062-2;F5GYD8;F5H241;P04062-3	Glucosylceramidase	GBA	6
0	0	0	0	0	0	0	872490	Q9UBW8;F5H248;F5GYF7;F5H7C6;F5H4U8	Q9UBW8;F5H248;F5GYF7;F5H7C6;F5H4U8	COP9 signalosome complex subunit 7a	COPS7A	5
0	0	0	0	0	0	496380	0	Q9Y3B8;F5GYG5;Q9Y3B8-2;H0YG54;H0YGR4;F5H784;H0YF66	Q9Y3B8;F5GYG5;Q9Y3B8-2;H0YG54;H0YGR4;F5H784;H0YF66	Oligoribonuclease, mitochondrial	REXO2	7
0	0	0	0	0	0	0	799770	F5GYI6;P12830;Q9UII8;H7BXH4	F5GYI6;P12830;Q9UII8;H7BXH4	Cadherin-1;E-Cad/CTF1;E-Cad/CTF2;E-Cad/CTF3	CDH1	4
0	1465800	0	0	0	0	0	0	F5GYQ1;P61421;F8WEN9	F5GYQ1;P61421;F8WEN9	V-type proton ATPase subunit d 1	ATP6V0D1	3
0	0	0	0	5877000	6357600	5661300	0	O60763-2;F5GYR8;O60763;F5H4X1;F5GZ76;H0Y7C0	O60763-2;F5GYR8;O60763;F5H4X1;F5GZ76	General vesicular transport factor p115	USO1	6
0	11966000	9474200	0	17265000	16766000	15486000	0	F5GYW3;Q9UDT6;Q9UDT6-2	F5GYW3;Q9UDT6;Q9UDT6-2	CAP-Gly domain-containing linker protein 2	CLIP2	3
0	0	0	0	0	0	450980	0	F5GZ51;Q8N5G0;Q8N5G0-2	F5GZ51;Q8N5G0;Q8N5G0-2	Uncharacterized protein C4orf52	C4orf52	3
0	0	0	0	515290	0	0	0	F5GZE1;Q8N4X5-4;H0Y3K9;Q8N4X5;Q8N4X5-2;Q8N4X5-3	F5GZE1;Q8N4X5-4;H0Y3K9;Q8N4X5;Q8N4X5-2;Q8N4X5-3	Actin filament-associated protein 1-like 2	AFAP1L2	6
0	0	0	0	0	0	1866400	2857600	Q86W92;Q86W92-2;Q86W92-4;Q86W92-3;F5GZP6;Q8ND30;E9PK77;F5GWB0;E9PMU1;E9PP16;H0YFE4;B3KM46	Q86W92;Q86W92-2;Q86W92-4;Q86W92-3;F5GZP6;Q8ND30;E9PK77;F5GWB0;E9PMU1;E9PP16;H0YFE4;B3KM46	Liprin-beta-1;Liprin-beta-2	PPFIBP1;PPFIBP2	12
0	0	0	0	0	5642000	0	0	O95347;O95347-2;F5GZR0;Q5T821	O95347;O95347-2;F5GZR0;Q5T821	Structural maintenance of chromosomes protein 2	SMC2	4
0	0	0	0	0	0	828880	0	F5H012;P19474	F5H012;P19474	E3 ubiquitin-protein ligase TRIM21	TRIM21	2
0	0	1691400	0	0	0	0	0	Q9Y6Y8;F5H0L8;Q9Y6Y8-2;H7C0V8;H7C4C4	Q9Y6Y8;F5H0L8;Q9Y6Y8-2;H7C0V8	SEC23-interacting protein	SEC23IP	5
0	0	0	5079900	0	0	4591300	0	Q8IUD2;Q8IUD2-3;G8JLD3;G8JLM9;Q8IUD2-2;F5H185;Q8IUD2-4;F5H327;O15083;H7C4G9;F5GZU8	Q8IUD2;Q8IUD2-3;G8JLD3;G8JLM9;Q8IUD2-2;F5H185;Q8IUD2-4;F5H327;O15083;H7C4G9;F5GZU8	ELKS/Rab6-interacting/CAST family member 1;ERC protein 2	ERC1;ERC2	11
0	0	0	1667700	0	0	0	0	Q8IXL7-2;F5H199;F5H7C4	Q8IXL7-2;F5H199;F5H7C4		MSRB3	3
0	0	0	0	0	0	0	819370	F5H1E9;P49736;H0Y8E6;F5H3V0	F5H1E9;P49736;H0Y8E6;F5H3V0	DNA replication licensing factor MCM2	MCM2	4
0	0	810590	0	0	0	0	0	Q9H9H4;F5H4M0;F5H1F6	Q9H9H4;F5H4M0;F5H1F6	Vacuolar protein sorting-associated protein 37B	VPS37B	3
0	0	0	437840	2485600	2080800	1804600	0	Q9UPT5;Q9UPT5-6;Q9UPT5-1;Q9UPT5-5;Q9UPT5-2;F5H1P1;F8W6Q7;Q9UPT5-4;B5MCY9;C9JKC2;C9JME6	Q9UPT5;Q9UPT5-6;Q9UPT5-1;Q9UPT5-5;Q9UPT5-2;F5H1P1;F8W6Q7;Q9UPT5-4;B5MCY9;C9JKC2;C9JME6	Exocyst complex component 7	EXOC7	11
0	0	1343400	0	0	2023000	0	0	Q96AY3;F5H1P8;F8WA23;H0Y827;Q9H6J3	Q96AY3;F5H1P8	Peptidyl-prolyl cis-trans isomerase FKBP10	FKBP10	5
0	0	7485900	7288600	8968600	7882800	6004300	0	O43852-3;O43852-4;O43852;O43852-2;F5H1Q9;H0Y875	O43852-3;O43852-4;O43852;O43852-2;F5H1Q9;H0Y875	Calumenin	CALU	6
0	0	0	0	0	0	0	4285000	Q15643;F5H1Z0;H0YJ97	Q15643;F5H1Z0;H0YJ97	Thyroid receptor-interacting protein 11	TRIP11	3
0	0	6239800	0	0	0	0	0	F5H6H0;F5H2A4;P52926;P52926-2;Q1M187;F5H2U8;Q1M186;Q1M188;Q1M185	F5H6H0;F5H2A4;P52926;P52926-2;Q1M187;F5H2U8;Q1M186;Q1M188;Q1M185	High mobility group protein HMGI-C	HMGA2	9
0	0	0	0	0	0	0	4636300	O43148-2;O43148;F5H2D9	O43148-2;O43148;F5H2D9	mRNA cap guanine-N7 methyltransferase	RNMT	3
0	0	0	0	0	1856100	0	0	Q13523;F5H2U2;H0YDJ3;H0YEC8	Q13523;F5H2U2;H0YDJ3;H0YEC8	Serine/threonine-protein kinase PRP4 homolog	PRPF4B	4
0	0	0	0	0	0	1354200	0	F5H301;Q9UDY2;Q9UDY2-3;F5H886;Q9UDY2-2;Q9UDY2-4;Q9UDY2-5	F5H301;Q9UDY2;Q9UDY2-3;F5H886;Q9UDY2-2;Q9UDY2-4;Q9UDY2-5	Tight junction protein ZO-2	TJP2	7
0	0	0	0	1366800	0	0	0	Q9BVI4;F5H303	Q9BVI4;F5H303	Nucleolar complex protein 4 homolog	NOC4L	2
0	0	0	0	0	0	524460	0	Q9Y3A6;F5H307	Q9Y3A6;F5H307	Transmembrane emp24 domain-containing protein 5	TMED5	2
0	0	0	0	736720	0	0	0	O75822;F5H425;H0YGJ7;H0YLP3;B4DUI3	O75822;F5H425;H0YGJ7;H0YLP3	Eukaryotic translation initiation factor 3 subunit J	EIF3J	5
0	0	0	0	0	0	2525200	0	Q13753;Q13753-2;F5H430	Q13753;Q13753-2;F5H430	Laminin subunit gamma-2	LAMC2	3
0	0	0	0	0	0	3151400	0	Q9H6Z4;Q9H6Z4-2;Q9H6Z4-3;F5H4C2	Q9H6Z4;Q9H6Z4-2;Q9H6Z4-3;F5H4C2	Ran-binding protein 3	RANBP3	4
0	0	0	0	0	0	0	998630	Q6GQQ9;F5H4P2;Q5SZ59	Q6GQQ9;F5H4P2;Q5SZ59	OTU domain-containing protein 7B	OTUD7B	3
0	0	0	0	0	0	0	2630800	Q9NP72-2;Q9NP72;F5H4U3;Q5W0J0;B7Z333;H0Y6T8	Q9NP72-2;Q9NP72;F5H4U3;Q5W0J0;B7Z333	Ras-related protein Rab-18	RAB18	6
0	0	0	4275300	3684000	3586400	3126800	4067800	F5H5D3;Q9BQE3;E9PGK3;F8VVB9;F8VS66;F8VRZ4;F8VWV9;F8VX09;C9K0S6;Q9H853;F8VRK0;F8W0F6;F8VXB8;F8VYI2;F8VS94;F8VXZ7	F5H5D3;Q9BQE3;E9PGK3;F8VVB9	Tubulin alpha-1C chain	TUBA1C;TUBA1B	16
0	0	0	0	0	0	0	837200	Q06828;F5H5M2	Q06828;F5H5M2	Fibromodulin	FMOD	2
0	0	0	0	0	2568600	0	0	Q8WXF1;F5H656;Q8WXF1-2	Q8WXF1;F5H656;Q8WXF1-2	Paraspeckle component 1	PSPC1	3
0	0	0	5179700	0	0	0	0	Q9NUB1;Q9NUB1-2;Q6ZV30;F8W7Y1;F5H6F4;E9PC79	Q9NUB1;Q9NUB1-2;Q6ZV30;F8W7Y1;F5H6F4;E9PC79	Acetyl-coenzyme A synthetase 2-like, mitochondrial	ACSS1	6
0	0	0	0	0	0	0	2155600	F5H6I0;P61769;H0YLF3	F5H6I0;P61769;H0YLF3	Beta-2-microglobulin;Beta-2-microglobulin form pI 5.3	B2M	3
0	0	14934000	0	0	0	0	0	Q9H6R4;Q9H6R4-4;G8JLK7;F5H6M7;Q9H6R4-2	Q9H6R4;Q9H6R4-4;G8JLK7;F5H6M7;Q9H6R4-2	Nucleolar protein 6	NOL6	5
0	0	0	0	0	0	2584000	0	O60568;H7C2V1;F5H723	O60568;H7C2V1;F5H723	Procollagen-lysine,2-oxoglutarate 5-dioxygenase 3	PLOD3	3
0	0	0	0	0	0	668130	0	P52701;P52701-2;F5H769;B4DF41;F5H2F9;E7ER38;F8WAX8	P52701;P52701-2;F5H769;B4DF41;F5H2F9	DNA mismatch repair protein Msh6	MSH6	7
0	681570	1218700	933200	1039100	0	1418700	0	F5H7N3	F5H7N3		AIM1	1
0	0	0	0	0	0	644500	0	Q9H4A6;F5H7W9	Q9H4A6;F5H7W9	Golgi phosphoprotein 3	GOLPH3	2
0	0	0	0	0	0	415810	0	F5H7Y9	F5H7Y9		SLC35B2	1
0	0	0	0	6228700	0	0	0	Q12931;F5H897;I3L0K7	Q12931;F5H897;I3L0K7	Heat shock protein 75 kDa, mitochondrial	TRAP1	3
0	0	1461500	0	0	0	0	0	Q9UBL3;Q9UBL3-3;Q9UBL3-2;F5H8F7;H0YBF6	Q9UBL3;Q9UBL3-3;Q9UBL3-2;F5H8F7;H0YBF6	Set1/Ash2 histone methyltransferase complex subunit ASH2	ASH2L	5
0	0	0	1148100	0	0	0	0	Q9Y5A9;F5H8I7;Q7Z739;Q9Y5A9-2;Q9BYJ9;F8W840	Q9Y5A9;F5H8I7;Q7Z739;Q9Y5A9-2	YTH domain family protein 2;YTH domain family protein 3	YTHDF2;YTHDF3	6
0	0	0	3714300	5695600	4811900	2777500	0	G3V180;G3V1D3;Q9NY33;F5H8L6;F5GXD5;Q9NY33-2;E9PPK9;E9PQ14;E9PKK8;E9PNX5;E9PQF2	G3V180;G3V1D3;Q9NY33;F5H8L6;F5GXD5;Q9NY33-2	Dipeptidyl peptidase 3	DPP3	11
0	3320400	5509400	4188700	4964100	6379700	7168800	5942100	Q9NSE4;F6SBX2	Q9NSE4;F6SBX2	Isoleucine--tRNA ligase, mitochondrial	IARS2	2
0	0	6039300	5782600	0	16896000	0	0	Q5VIR6-4;Q5VIR6;Q5VIR6-3;Q5VIR6-2;F6VX93;G3V0H8	Q5VIR6-4;Q5VIR6;Q5VIR6-3;Q5VIR6-2;F6VX93;G3V0H8	Vacuolar protein sorting-associated protein 53 homolog	VPS53	6
0	0	0	0	0	0	0	459470	P27708;F8VPD4;H7C2E4	P27708;F8VPD4	CAD protein;Glutamine-dependent carbamoyl-phosphate synthase;Aspartate carbamoyltransferase;Dihydroorotase	CAD	3
0	0	0	0	5634500	4572000	6975700	0	F8VPJ2;Q9NQT8;H3BNE9;Q9H1H9;E9PDX3;Q9H1H9-2;Q9H1H9-4;Q9H1H9-3;E7ERX9	F8VPJ2;Q9NQT8;H3BNE9;Q9H1H9;E9PDX3;Q9H1H9-2;Q9H1H9-4;Q9H1H9-3;E7ERX9	Kinesin-like protein KIF13B;Kinesin-like protein KIF13A	KIF13B;KIF13A	9
0	0	0	0	0	448420	0	0	F8VW96;Q16527;F8VQR7	F8VW96;Q16527;F8VQR7	Cysteine and glycine-rich protein 2	CSRP2	3
0	0	0	0	0	0	0	1955100	Q12792-3;Q12792;F8VS81;Q12792-4	Q12792-3;Q12792;F8VS81;Q12792-4	Twinfilin-1	TWF1	4
0	0	0	0	0	3565000	0	0	Q6P3W7;F8VSC5;E7EMM7;H0YIK6	Q6P3W7;F8VSC5	SCY1-like protein 2	SCYL2	4
0	0	2247700	0	0	0	0	0	F8VXC8;Q8TAQ2;F8VTJ5;Q8TAQ2-2;F8VZW6	F8VXC8;Q8TAQ2;F8VTJ5;Q8TAQ2-2	SWI/SNF complex subunit SMARCC2	SMARCC2	5
0	0	5684100	0	3745400	4171200	5030800	6207800	F8VVA7;P61923;F8VWL5;F8W651;F8VYZ4;F8VS17;B4DDX8;F8W156;F8VUC5;F8VXB1;F8VXR1;B4DHZ0;F8VYK5	F8VVA7;P61923;F8VWL5;F8W651;F8VYZ4;F8VS17;B4DDX8;F8W156;F8VUC5;F8VXB1	Coatomer subunit zeta-1	COPZ1	13
0	0	20077000	21748000	23367000	20754000	19298000	0	O43583;F8VVL1	O43583;F8VVL1	Density-regulated protein	DENR	2
0	0	1287300	0	0	0	0	0	P21695;F8W1L5;F8VVR9	P21695;F8W1L5;F8VVR9	Glycerol-3-phosphate dehydrogenase [NAD(+)], cytoplasmic	GPD1	3
0	0	0	0	0	0	0	0	P05783;F8VZY9	P05783;F8VZY9	Keratin, type I cytoskeletal 18	KRT18	2
0	0	0	0	0	0	6216900	0	F8W1H5;P51148;P20339;P61020;B4DJA5;B4DKD7;F8VVK3;F8VUA5;F8VVZ0;F8VWU4;F8VWZ7;F8VSF8;F8VPW9;F8WD79;F8WCY6;F8WC93	F8W1H5;P51148	Ras-related protein Rab-5C	RAB5C	16
0	0	11463000	11143000	2645200	13605000	7354200	8859800	P14649;F8W1I5	P14649;F8W1I5	Myosin light chain 6B	MYL6B	2
0	0	0	0	0	0	0	1725700	F8W6G1;Q9UHY1	F8W6G1;Q9UHY1	Nuclear receptor-binding protein	NRBP1	2
0	0	0	0	0	0	3934100	0	P43897-2;P43897;F8W6R3;F8VS27;F5H2T7;F8VPA7;C9JT21;C9JG32	P43897-2;P43897;F8W6R3	Elongation factor Ts, mitochondrial	TSFM	8
0	0	0	0	6203700	0	5168500	0	Q92614;Q92614-4;F8W6U1;Q92614-3;Q92614-2;F8W6Y3;Q92614-5;E9PQN8	Q92614;Q92614-4;F8W6U1;Q92614-3;Q92614-2;F8W6Y3;Q92614-5;E9PQN8	Unconventional myosin-XVIIIa	MYO18A	8
0	0	0	0	0	625310	0	0	Q9NXR7-1;Q9NXR7;Q9NXR7-3;Q9NXR7-4;F8W733;H7BYD8;C9J2G0	Q9NXR7-1;Q9NXR7;Q9NXR7-3;Q9NXR7-4;F8W733;H7BYD8;C9J2G0	BRCA1-A complex subunit BRE	BRE	7
0	0	2504500	0	0	0	346040	0	F8W7C6	F8W7C6		RPL10	1
0	0	0	0	0	0	0	473800	H3BMK9;P20231;Q15661;F8W8D0;Q15661-2	H3BMK9;P20231;Q15661;F8W8D0;Q15661-2	Tryptase beta-2;Tryptase alpha/beta-1	TPSAB1;TPSB2	5
0	0	1169500	0	0	0	0	0	Q9UMY4;Q9UMY4-2;F8W8K5	Q9UMY4;Q9UMY4-2;F8W8K5	Sorting nexin-12	SNX12	3
0	5123100	1435100	0	0	0	0	0	Q9NQC3;Q9NQC3-5;Q9NQC3-2;F8W914	Q9NQC3;Q9NQC3-5;Q9NQC3-2;F8W914	Reticulon-4	RTN4	4
0	0	0	5498800	0	0	0	0	F8W930;Q9Y6M1;Q9Y6M1-1	F8W930;Q9Y6M1;Q9Y6M1-1	Insulin-like growth factor 2 mRNA-binding protein 2	IGF2BP2	3
0	0	0	2380700	0	0	0	0	P46734-3;F8W9D9;P46734;P46734-2	P46734-3;F8W9D9;P46734;P46734-2	Dual specificity mitogen-activated protein kinase kinase 3	MAP2K3	4
0	0	1668900	0	0	0	3598800	0	Q9BQL6;F8W9F0;Q9BQL6-2;G3V1L6;Q9BQL6-3	Q9BQL6;F8W9F0;Q9BQL6-2;G3V1L6;Q9BQL6-3	Fermitin family homolog 1	FERMT1	5
0	0	0	0	0	0	716810	0	O75400;F8W9L2;O75400-3;O75400-2;E9PHJ7;F5H578;H0YG38	O75400;F8W9L2;O75400-3;O75400-2;E9PHJ7;F5H578;H0YG38	Pre-mRNA-processing factor 40 homolog A	PRPF40A	7
0	0	0	0	0	0	3238400	0	H0YJ66;F8W9Q4;Q9Y394;Q9Y394-2;H0YJR8	H0YJ66;F8W9Q4;Q9Y394;Q9Y394-2;H0YJR8	Dehydrogenase/reductase SDR family member 7	DHRS7	5
0	0	0	3388200	0	0	0	0	Q96T76;F8W9Y2;Q96T76-5;Q96T76-7;Q5T454;B0QZ77;F8WCH8;H7C1W5;H7C0A9	Q96T76;F8W9Y2;Q96T76-5;Q96T76-7;Q5T454	MMS19 nucleotide excision repair protein homolog	MMS19	9
0	0	0	2967900	1591500	1903500	3573000	0	Q8N3U4-2;Q8N3U4;F8WAK8	Q8N3U4-2;Q8N3U4;F8WAK8	Cohesin subunit SA-2	STAG2	3
0	0	0	0	0	646100	0	0	Q9H845;F8WAN8;H0Y8Z9	Q9H845;F8WAN8;H0Y8Z9	Acyl-CoA dehydrogenase family member 9, mitochondrial	ACAD9	3
0	0	0	0	1562600	0	0	0	O94888;F8WB69	O94888;F8WB69	UBX domain-containing protein 7	UBXN7	2
0	0	0	0	0	0	0	3424600	O95456;O95456-2;F8WBH7	O95456;O95456-2;F8WBH7	Proteasome assembly chaperone 1	PSMG1	3
0	0	0	0	0	0	0	1868700	G8JLJ4;Q6NYC8;F8WBK4;Q6NYC8-2	G8JLJ4;Q6NYC8;F8WBK4;Q6NYC8-2	Phostensin	PPP1R18	4
0	0	0	0	0	738510	0	0	Q8IYT4;Q8IYT4-2;F8WBL0	Q8IYT4;Q8IYT4-2;F8WBL0	Katanin p60 ATPase-containing subunit A-like 2	KATNAL2	3
0	0	0	0	242130000	0	0	0	Q6ZS81;Q6ZS81-4;Q6ZS81-5;H7C2U9;F8WCU4;Q6ZS81-3;Q6ZS81-2	Q6ZS81;Q6ZS81-4;Q6ZS81-5;H7C2U9;F8WCU4;Q6ZS81-3;Q6ZS81-2	WD repeat- and FYVE domain-containing protein 4	WDFY4	7
0	0	0	0	0	0	0	12995000	F8WCY5;Q14257;A8MXP8;H0YL43	F8WCY5;Q14257;A8MXP8;H0YL43	Reticulocalbin-2	RCN2	4
0	0	0	0	0	0	1057200	0	P00167;F8WEU4;P00167-2	P00167;F8WEU4;P00167-2	Cytochrome b5	CYB5A	3
0	0	0	0	0	0	0	4101000	Q9Y2H0;Q9Y2H0-1;Q9Y2H0-3;F8WF49	Q9Y2H0;Q9Y2H0-1;Q9Y2H0-3;F8WF49	Disks large-associated protein 4	DLGAP4	4
0	0	0	0	0	0	0	2480900	Q16630-2;Q16630;F8WJN3;Q16630-3	Q16630-2;Q16630;F8WJN3;Q16630-3	Cleavage and polyadenylation specificity factor subunit 6	CPSF6	4
0	5437100	4313900	10494000	4058900	0	6076200	5493400	G3V0F8;P29350-3;P29350;P29350-2;F5H0N8;F5H1Z8;F5GY79;F5H5H9;F5GZM7	G3V0F8;P29350-3;P29350;P29350-2;F5H0N8;F5H1Z8;F5GY79;F5H5H9;F5GZM7	Tyrosine-protein phosphatase non-receptor type 6	PTPN6	9
0	2831600	3992000	2421400	2371500	2290000	1465400	2625400	Q9UIV1;G3V108;H0YAV9;H0YBT3	Q9UIV1;G3V108;H0YAV9;H0YBT3	CCR4-NOT transcription complex subunit 7	CNOT7	4
0	0	0	0	812700	0	0	0	Q14444;Q14444-2;G3V153;E9PLA9;E9PP31	Q14444;Q14444-2;G3V153;E9PLA9	Caprin-1	CAPRIN1	5
0	12725000	17944000	13115000	19432000	21282000	37308000	23606000	Q12769;G3V198;E9PR16;Q12769-3;C9J0U6;E9PSI3;Q12769-2	Q12769;G3V198;E9PR16	Nuclear pore complex protein Nup160	NUP160	7
0	2862500	3588800	3296200	4127800	3524400	3529100	2768200	G3V1A6;P57764;E9PIB2;E9PQR9;E9PNZ0;E9PQ48;E9PRF1	G3V1A6;P57764;E9PIB2;E9PQR9;E9PNZ0;E9PQ48;E9PRF1	Gasdermin-D	GSDMD	7
0	0	0	0	0	1443500	0	0	Q9BZZ5;G3V1C3;Q9BZZ5-2;Q9BZZ5-5;Q9BZZ5-3;Q9BZZ5-1;B4DDR3	Q9BZZ5;G3V1C3;Q9BZZ5-2;Q9BZZ5-5;Q9BZZ5-3;Q9BZZ5-1;B4DDR3	Apoptosis inhibitor 5	API5	7
0	0	8541900	6425300	6162100	5847500	12130000	4878200	Q8WWV3;Q8WWV3-2;G3V1R2;Q8WWV3-3	Q8WWV3;Q8WWV3-2;G3V1R2;Q8WWV3-3	Reticulon-4-interacting protein 1, mitochondrial	RTN4IP1	4
0	0	0	0	0	0	0	1233500	O43290;G3V1T2	O43290;G3V1T2	U4/U6.U5 tri-snRNP-associated protein 1	SART1	2
0	0	0	0	0	0	0	792650	P52630;G3V2M6;G3V268;B4DLC8	P52630;G3V2M6;G3V268;B4DLC8	Signal transducer and activator of transcription 2	STAT2	4
0	0	4376300	4988700	4622800	5052700	3405400	5249100	G3V5I3;P01011;G3V595;G3V3A0	G3V5I3;P01011;G3V595;G3V3A0	Alpha-1-antichymotrypsin;Alpha-1-antichymotrypsin His-Pro-less	SERPINA3	4
0	0	0	4708400	0	0	0	0	P23743;G3V4E1;H0YJH4;F8W1H7;F8W1M3;P23743-2;C9JM35;G3V327;G3V312;F8VNZ9;G3V4I3;F8VU33;F8VWX8	P23743;G3V4E1;H0YJH4;F8W1H7;F8W1M3;P23743-2;C9JM35;G3V327;G3V312;F8VNZ9;G3V4I3;F8VU33;F8VWX8	Diacylglycerol kinase alpha	DGKA	13
0	0	2847200	1948900	2386200	2510700	2509900	2234900	P61011;P61011-2;G3V4F7	P61011;P61011-2;G3V4F7	Signal recognition particle 54 kDa protein	SRP54	3
0	3910400	4161200	6286300	5081500	6161100	8196500	0	Q96EK6;G3V4W4;G3V5E4	Q96EK6;G3V4W4;G3V5E4	Glucosamine 6-phosphate N-acetyltransferase	GNPNAT1	3
0	0	3600500	0	0	0	0	0	Q02252;G3V4Z4	Q02252;G3V4Z4	Methylmalonate-semialdehyde dehydrogenase [acylating], mitochondrial	ALDH6A1	2
0	0	3259900	0	0	0	0	0	Q00013;G3XAI1;Q00013-2	Q00013;G3XAI1;Q00013-2	55 kDa erythrocyte membrane protein	MPP1	3
0	0	0	0	0	0	1496900	0	G3XAI2;P07942	G3XAI2;P07942	Laminin subunit beta-1	LAMB1	2
0	0	0	0	6148000	4741000	3579200	0	Q01970;G5E960	Q01970;G5E960	1-phosphatidylinositol 4,5-bisphosphate phosphodiesterase beta-3	PLCB3	2
0	0	1647200	1833800	2042400	2849600	2005700	1765400	P42166;P42167;G5E972;P42167-2	P42166;P42167;G5E972;P42167-2	Lamina-associated polypeptide 2, isoform alpha;Thymopoietin;Thymopentin;Lamina-associated polypeptide 2, isoforms beta/gamma;Thymopoietin;Thymopentin	TMPO	4
0	0	0	0	0	7482400	7351900	0	P36507;Q02750;Q02750-2;G5E9C7;H3BRW9	P36507;Q02750;Q02750-2;G5E9C7;H3BRW9	Dual specificity mitogen-activated protein kinase kinase 2;Dual specificity mitogen-activated protein kinase kinase 1	MAP2K2;MAP2K1	5
0	0	0	0	0	0	0	478650	Q92734;G5E9V1;Q05BK6;C9JJP5;C9JUE0	Q92734;G5E9V1;Q05BK6;C9JJP5;C9JUE0	Protein TFG	TFG	5
0	0	0	0	3855000	2711600	3229700	4480500	P82650;G5E9V5;G5E9W7;H7C5L9	P82650;G5E9V5;G5E9W7;H7C5L9	28S ribosomal protein S22, mitochondrial	MRPS22	4
0	0	0	0	0	0	0	1298100	G5E9Y2;Q9NQW7;Q5T6H7;G8JLB2;Q9NQW7-2;Q5T6H2	G5E9Y2;Q9NQW7;Q5T6H7;G8JLB2;Q9NQW7-2	Xaa-Pro aminopeptidase 1	XPNPEP1	6
0	0	0	0	0	8551400	0	0	H0Y2M4;Q9UGI8;Q9UGI8-2;F8W7T0;B7Z6L5	H0Y2M4;Q9UGI8;Q9UGI8-2;F8W7T0	Testin	TES	5
0	0	6311800	7851900	0	4555400	0	5922600	Q9UPP1;Q9UPP1-2;Q9UPP1-3;H0Y3N9;H3BLZ7;Q9UPP1-4	Q9UPP1;Q9UPP1-2;Q9UPP1-3;H0Y3N9;H3BLZ7;Q9UPP1-4	Histone lysine demethylase PHF8	PHF8	6
0	0	297250	0	0	0	0	0	Q9BRK5;Q9BRK5-6;Q9BRK5-2;H0Y3T6	Q9BRK5;Q9BRK5-6;Q9BRK5-2;H0Y3T6	45 kDa calcium-binding protein	SDF4	4
0	0	0	0	0	0	743120	0	H0Y4G9;Q99836;Q99836-2;Q99836-3;E9PGG5;Q99836-4	H0Y4G9;Q99836;Q99836-2	Myeloid differentiation primary response protein MyD88	MYD88	6
0	0	0	0	2791400	0	0	0	H0Y5B4;H7BZ11;P83881;Q969Q0	H0Y5B4;H7BZ11;P83881;Q969Q0	60S ribosomal protein L36a;60S ribosomal protein L36a-like	RPL36A;RPL36AL	4
0	0	0	0	0	0	0	12760000	P06132;H0Y5R6;Q5T450;Q5T446	P06132;H0Y5R6;Q5T450;Q5T446	Uroporphyrinogen decarboxylase	UROD	4
0	0	0	0	0	0	0	3801800	Q96JB1;Q96JB1-2;H0Y7V4	Q96JB1;Q96JB1-2;H0Y7V4	Dynein heavy chain 8, axonemal	DNAH8	3
0	0	0	0	0	2941700	0	0	H0Y8X4;O43598	H0Y8X4;O43598	Deoxyribonucleoside 5-monophosphate N-glycosidase	C6orf108;RCL	2
0	0	0	0	0	0	654780	0	Q8IY21;H0Y8Z7	Q8IY21;H0Y8Z7	Probable ATP-dependent RNA helicase DDX60	DDX60	2
0	0	0	0	0	510720	0	0	Q9UMS6-2;H0Y9Y3;Q9UMS6-3;Q9UMS6	Q9UMS6-2;H0Y9Y3;Q9UMS6-3;Q9UMS6	Synaptopodin-2	SYNPO2	4
0	662710	0	0	0	0	0	0	Q15006;H0YAS9	Q15006;H0YAS9	Tetratricopeptide repeat protein 35	TTC35	2
0	0	5391800	0	0	0	0	0	H0YAU6;O60504;E7EQH0;E5RHS8;H0YAT3	H0YAU6;O60504;E7EQH0;E5RHS8;H0YAT3	Vinexin	SORBS3	5
0	5762700	0	0	0	0	0	0	H0YEH1;H0YEF7;H0YD48;H0YEY8;H0YE97	H0YEH1;H0YEF7;H0YD48;H0YEY8;H0YE97		PICALM	5
0	0	0	0	0	0	909180	0	P53041;H0YDU8;B4DDZ8;A8MU39	P53041;H0YDU8;B4DDZ8;A8MU39	Serine/threonine-protein phosphatase 5;Serine/threonine-protein phosphatase	PPP5C	4
0	0	0	0	0	0	921670	0	Q8NE71;Q8NE71-2;H0YGW7	Q8NE71;Q8NE71-2;H0YGW7	ATP-binding cassette sub-family F member 1	ABCF1	3
0	0	4750700	0	0	0	0	0	P52566;H0YGX7;F5H3P3;F5H6Q0;F5H2R5	P52566;H0YGX7;F5H3P3;F5H6Q0;F5H2R5	Rho GDP-dissociation inhibitor 2	ARHGDIB	5
0	0	0	0	25377000	22887000	17969000	15834000	Q8N8S7;Q8N8S7-2;H0YH67	Q8N8S7;Q8N8S7-2;H0YH67	Protein enabled homolog	ENAH	3
0	0	1183200	0	0	0	0	0	H0YHG0;P82979;F8VZQ9	H0YHG0;P82979;F8VZQ9	SAP domain-containing ribonucleoprotein	SARNP	3
0	0	0	0	3600800	5624900	4658800	0	Q5TDH0-3;Q5TDH0;Q5TDH0-2;H0YI90;H0YII4	Q5TDH0-3;Q5TDH0;Q5TDH0-2;H0YI90;H0YII4	Protein DDI1 homolog 2	DDI2	5
0	0	7324600	0	0	0	0	0	Q96AC1-3;Q96AC1;H0YJ34;Q96AC1-2;Q9BQL6-4;H0YJB6	Q96AC1-3;Q96AC1;H0YJ34;Q96AC1-2	Fermitin family homolog 2	FERMT2	6
0	6678800	0	0	2685500	2336600	3221300	3600100	H0YK48;P09493-5;B7Z596;H7BYY1;F5H7S3;P09493-2;H0YN06	H0YK48;P09493-5;B7Z596;H7BYY1;F5H7S3;P09493-2		TPM1	7
0	5002700	0	0	0	7464000	5965100	0	P33316;H0YKC5;H0YNW5;P33316-2	P33316;H0YKC5;H0YNW5;P33316-2	Deoxyuridine 5-triphosphate nucleotidohydrolase, mitochondrial	DUT	4
0	0	0	0	4398800	0	0	0	H0YNJ6;Q6PKC0;Q9P2T1-2;Q9P2T1;H0YLV5;Q86T14;H0YMB3;H0YLB8;H0YNS9;H0YKE1	H0YNJ6;Q6PKC0;Q9P2T1-2;Q9P2T1;H0YLV5;Q86T14;H0YMB3;H0YLB8;H0YNS9;H0YKE1	GMP reductase;GMP reductase 2	GMPR2	10
0	0	0	0	0	0	0	0	P09661;H0YKK0;H0YMA0	P09661;H0YKK0;H0YMA0	U2 small nuclear ribonucleoprotein A	SNRPA1	3
0	0	6434400	0	0	0	0	0	Q9P2K8;Q9P2K8-2;H0YME5;Q9P2K8-3	Q9P2K8;Q9P2K8-2;H0YME5;Q9P2K8-3	Eukaryotic translation initiation factor 2-alpha kinase 4	EIF2AK4	4
0	0	0	0	0	0	0	3701900	O43488;H3BLU7;Q8NHP1	O43488;H3BLU7;Q8NHP1	Aflatoxin B1 aldehyde reductase member 2;Aflatoxin B1 aldehyde reductase member 4	AKR7A2;AKR7L	3
0	0	0	0	0	5905200	5260800	0	Q6P9B6;H3BM75;F5GWS3;H3BUB0;H3BSC4;H3BTC5;H3BPI4;H3BQ13	Q6P9B6;H3BM75;F5GWS3;H3BUB0	TLD domain-containing protein KIAA1609	KIAA1609	8
0	0	0	0	3274700	0	4177200	0	Q15287;H3BTC0;H3BMM9;Q15287-2;Q15287-3;H3BMS0;H3BV80;H3BPG5;H3BR57	Q15287;H3BTC0;H3BMM9;Q15287-2;Q15287-3;H3BMS0;H3BV80;H3BPG5;H3BR57	RNA-binding protein with serine-rich domain 1	RNPS1	9
0	0	0	0	0	0	3744100	0	Q9GZU8;H3BU93;H3BMX9;H3BUL4;H3BP64;H3BSY6;H3BTP8;H3BTI2;H3BQQ6	Q9GZU8;H3BU93;H3BMX9;H3BUL4;H3BP64;H3BSY6;H3BTP8;H3BTI2;H3BQQ6	Protein FAM192A	FAM192A	9
0	0	0	0	0	1123600	0	0	O14561;H3BNK3	O14561;H3BNK3	Acyl carrier protein, mitochondrial;Acyl carrier protein	NDUFAB1	2
0	0	0	0	0	0	0	10643000	H3BQK9;H3BPE1;F8W8Q1;Q9UPN3-2;Q9UPN3-3;Q9UPN3-5;Q9UPN3;F5GZL7;Q9UPN3-4;H0Y390;E9PNZ4;E9PLY5;H0Y314;H0Y4F5;H0YD69;E7ES95;E9PLY0;H7BZ03;H0Y6T5;F5GZS2	H3BQK9;H3BPE1;F8W8Q1;Q9UPN3-2;Q9UPN3-3;Q9UPN3-5;Q9UPN3;F5GZL7;Q9UPN3-4;H0Y390	Microtubule-actin cross-linking factor 1, isoforms 1/2/3/5	MACF1	20
0	0	1463300	0	0	0	0	0	Q16775;Q16775-2;H3BPQ4;H3BPK3	Q16775;Q16775-2;H3BPQ4;H3BPK3	Hydroxyacylglutathione hydrolase, mitochondrial	HAGH	4
0	0	0	0	0	0	4258500	0	P50238;H3BRQ4	P50238;H3BRQ4	Cysteine-rich protein 1	CRIP1	2
0	0	0	0	0	0	2485600	0	P19387;H3BRR2	P19387;H3BRR2	DNA-directed RNA polymerase II subunit RPB3	POLR2C	2
0	0	0	0	0	0	0	353390000	P19784;H3BSA1;H3BV19	P19784;H3BSA1;H3BV19	Casein kinase II subunit alpha	CSNK2A2	3
0	0	4132400	3547000	4496400	0	4456500	0	Q9BVA0;H3BTU7	Q9BVA0;H3BTU7	Katanin p80 WD40-containing subunit B1	KATNB1	2
0	0	0	0	0	0	0	55970000	Q15111;H3BUD4;Q15111-2	Q15111;H3BUD4;Q15111-2	Inactive phospholipase C-like protein 1	PLCL1	3
0	0	0	454670000	0	0	0	0	Q9BST9-3;Q9BST9;Q9BST9-2;H7BXD4	Q9BST9-3;Q9BST9;Q9BST9-2;H7BXD4	Rhotekin	RTKN	4
0	0	0	0	0	0	0	356880	P82673;H7BXR7;P82673-2;H0YG82	P82673;H7BXR7;P82673-2;H0YG82	28S ribosomal protein S35, mitochondrial	MRPS35	4
0	0	1611600	0	0	0	0	0	Q16718;Q5H9R2;H7BYD0	Q16718;Q5H9R2;H7BYD0	NADH dehydrogenase [ubiquinone] 1 alpha subcomplex subunit 5	NDUFA5;DKFZp781K1356	3
0	0	3754800	0	4078700	4526400	5777000	0	Q6WCQ1-2;Q6WCQ1;Q6WCQ1-3;H7BZN9	Q6WCQ1-2;Q6WCQ1;Q6WCQ1-3;H7BZN9	Myosin phosphatase Rho-interacting protein	MPRIP	4
0	0	0	0	0	0	1423800	0	O75312;H7C0E5;H7BZM7	O75312;H7C0E5;H7BZM7	Zinc finger protein ZPR1	ZNF259	3
0	0	0	0	0	0	1607900	0	Q9UHQ9;H7C0R7	Q9UHQ9;H7C0R7	NADH-cytochrome b5 reductase 1	CYB5R1	2
0	0	0	568130	0	0	0	0	Q8WWC4;H7C0V0	Q8WWC4;H7C0V0	Uncharacterized protein C2orf47, mitochondrial	C2orf47	2
0	0	0	0	0	536440	0	0	H7C1E4;P61966	H7C1E4;P61966	AP-1 complex subunit sigma-1A	AP1S1	2
0	0	0	0	442550	0	0	0	H7C2Q8;Q99848	H7C2Q8;Q99848	Probable rRNA-processing protein EBP2	EBNA1BP2	2
0	0	0	0	606040	0	0	0	Q8N766;Q8N766-2;Q8N766-3;Q8N766-4;H7C4E3	Q8N766;Q8N766-2;Q8N766-3;Q8N766-4;H7C4E3	Uncharacterized protein KIAA0090	KIAA0090	5
0	0	0	0	0	0	1000900	0	Q9Y5M8;H7C4H2	Q9Y5M8;H7C4H2	Signal recognition particle receptor subunit beta	SRPRB	2
0	0	0	2287100	0	0	0	0	Q969Z0;H7C4R5	Q969Z0;H7C4R5	Protein TBRG4	TBRG4	2
0	0	0	0	0	0	0	1825300	Q9H7Z7;H7C5L1	Q9H7Z7;H7C5L1	Prostaglandin E synthase 2;Prostaglandin E synthase 2 truncated form	PTGES2	2
0	0	0	0	0	0	0	0	Q9NUU7;I3L0H8;H3BQK0;Q9UMR2;E7EMK4;Q9UMR2-2;I3L352;B4DRZ7;F8W9W5;Q9UHL0;Q9UMR2-3;Q9UHL0-2;E9PR46;H3BN59;H3BMQ5;H0YD26;H3BTB3	Q9NUU7;I3L0H8;H3BQK0;Q9UMR2;E7EMK4;Q9UMR2-2;I3L352;B4DRZ7;F8W9W5	ATP-dependent RNA helicase DDX19A;ATP-dependent RNA helicase DDX19B	DDX19A;DDX19B	17
0	0	7536500	0	0	0	5741100	0	Q9BQG0-2;Q9BQG0;I3L1L3;E7EN09	Q9BQG0-2;Q9BQG0;I3L1L3;E7EN09	Myb-binding protein 1A	MYBBP1A	4
0	0	3210400	3403800	3200800	4221600	3107500	0	O00116;F5H632;B8ZZ81	O00116;F5H632	Alkyldihydroxyacetonephosphate synthase, peroxisomal	AGPS	3
0	0	0	0	0	0	2579800	0	O00148;Q8N5M0;B1Q2N1;F6SXL5	O00148;Q8N5M0;B1Q2N1	ATP-dependent RNA helicase DDX39A	DDX39A;DDX39	4
0	3599600	2872000	2819800	5144600	4494900	7554800	5237200	O00154-4;O00154-3;O00154-2;O00154;O00154-5;O00154-6;B4DUX0;F5GWE2	O00154-4;O00154-3;O00154-2;O00154;O00154-5;O00154-6;B4DUX0;F5GWE2	Cytosolic acyl coenzyme A thioester hydrolase	ACOT7	8
0	0	0	6070700	0	0	0	0	O00267;O00267-2;B4DJK4	O00267;O00267-2;B4DJK4	Transcription elongation factor SPT5	SUPT5H	3
0	0	0	1497700	0	0	0	0	O00468	O00468	Agrin	AGRN	1
0	0	0	0	0	0	0	1695500	O00471;F8W9B8	O00471;F8W9B8	Exocyst complex component 5	EXOC5	2
0	0	0	44109000	0	0	0	0	O00483	O00483	NADH dehydrogenase [ubiquinone] 1 alpha subcomplex subunit 4	NDUFA4	1
0	0	0	0	0	0	0	21472000	O00505;H0Y4S9	O00505	Importin subunit alpha-3	KPNA3	2
0	0	5294100	5924100	3472900	6006700	6319400	0	O00567;Q5JXT2;H0YDU4;E9PDI8;H0Y653	O00567;Q5JXT2;H0YDU4;E9PDI8;H0Y653	Nucleolar protein 56	NOP56;NOL5A	5
0	0	16427000	25061000	12724000	9360300	5980400	0	O00625	O00625	Pirin	PIR	1
0	0	0	0	0	0	0	1578000	O00743-3;O00743;O00743-2;B7Z3E2;Q5T1S7	O00743-3;O00743;O00743-2;B7Z3E2	Serine/threonine-protein phosphatase 6 catalytic subunit	PPP6C	5
0	0	4581900	0	0	5750200	3809200	0	O00748;O00748-2	O00748;O00748-2	Cocaine esterase	CES2	2
0	0	1650000	1542000	1396700	1620000	3013500	2809000	O14617-5;O14617;O14617-4;G5E988;O14617-2;E7EMM2;O14617-3	O14617-5;O14617;O14617-4;G5E988;O14617-2;E7EMM2;O14617-3	AP-3 complex subunit delta-1	AP3D1	7
0	0	0	0	0	827930	0	0	O14776;O14776-2;G3V220	O14776;O14776-2;G3V220	Transcription elongation regulator 1	TCERG1	3
0	0	3636900	0	0	3460700	2750800	0	O14828;O14828-2	O14828;O14828-2	Secretory carrier-associated membrane protein 3	SCAMP3	2
0	0	0	0	0	0	0	2478800	O14841	O14841	5-oxoprolinase	OPLAH	1
0	0	0	0	1481200	0	0	0	O14879;B4DLS7	O14879;B4DLS7	Interferon-induced protein with tetratricopeptide repeats 3	IFIT3	2
0	4231000	18389000	9737900	15757000	7728300	9076000	5362400	O14880;Q5VV87	O14880;Q5VV87	Microsomal glutathione S-transferase 3	MGST3	2
0	0	0	0	0	0	0	746090	O14896;F5GWX8;B1AJU4	O14896;F5GWX8;B1AJU4	Interferon regulatory factor 6	IRF6	3
0	3071300	3292500	4148300	2248900	2061000	10100000	6205000	O14929;O14929-2	O14929;O14929-2	Histone acetyltransferase type B catalytic subunit	HAT1	2
0	0	4138000	3643000	3617300	3887600	4131600	0	O14957	O14957	Cytochrome b-c1 complex subunit 10	UQCR11	1
0	0	4900700	0	0	0	0	0	O14979;O14979-2;O14979-3	O14979;O14979-2;O14979-3	Heterogeneous nuclear ribonucleoprotein D-like	HNRPDL	3
0	2668800	0	4876400	3061800	6082500	0	0	O15126	O15126	Secretory carrier-associated membrane protein 1	SCAMP1	1
0	0	0	2073700	0	0	0	0	O15160;O15160-2	O15160;O15160-2	DNA-directed RNA polymerases I and III subunit RPAC1	POLR1C	2
0	0	0	0	0	0	0	1131600	Q9P0H9;O15258;Q5T091;Q5T092	Q9P0H9;O15258;Q5T091;Q5T092	Protein RER1	RER1	4
0	0	0	0	0	0	0	2089700	O15270	O15270	Serine palmitoyltransferase 2	SPTLC2	1
0	0	0	0	0	0	0	0	O15294;O15294-3;O15294-2	O15294;O15294-3;O15294-2	UDP-N-acetylglucosamine--peptide N-acetylglucosaminyltransferase 110 kDa subunit	OGT	3
0	0	0	0	0	0	0	0	O15372;E5RJT0;E5RGU4;E5RFH0;E5RFW7;E5RH59;E5RHC7	O15372;E5RJT0;E5RGU4;E5RFH0;E5RFW7;E5RH59;E5RHC7	Eukaryotic translation initiation factor 3 subunit H	EIF3H	7
0	0	0	0	0	0	668890	0	O15460;O15460-2	O15460;O15460-2	Prolyl 4-hydroxylase subunit alpha-2	P4HA2	2
0	0	0	0	0	0	0	2189400	O15498;B4DR94	O15498;B4DR94	Synaptobrevin homolog YKT6	YKT6	2
0	0	0	7188800	0	0	2656100	0	O43150;O43150-2	O43150;O43150-2	Arf-GAP with SH3 domain, ANK repeat and PH domain-containing protein 2	ASAP2	2
0	0	0	0	748610	0	0	0	O43172;O43172-2	O43172;O43172-2	U4/U6 small nuclear ribonucleoprotein Prp4	PRPF4	2
0	0	3681200	0	0	0	0	0	O43252	O43252	Bifunctional 3-phosphoadenosine 5-phosphosulfate synthase 1;Sulfate adenylyltransferase;Adenylyl-sulfate kinase	PAPSS1	1
0	0	3148800	0	2370500	0	0	0	O43464;O43464-3;O43464-4;O43464-2	O43464;O43464-3;O43464-4;O43464-2	Serine protease HTRA2, mitochondrial	HTRA2	4
0	0	0	0	0	0	494240	0	O43592	O43592	Exportin-T	XPOT	1
0	0	0	0	1670600	1428700	1568200	0	O43615	O43615	Mitochondrial import inner membrane translocase subunit TIM44	TIMM44	1
0	3037300	0	0	4655800	0	4793600	0	O43665-3;O43665;O43665-2	O43665-3;O43665;O43665-2	Regulator of G-protein signaling 10	RGS10	3
0	0	0	0	0	1322400	0	0	O43678	O43678	NADH dehydrogenase [ubiquinone] 1 alpha subcomplex subunit 2	NDUFA2	1
0	0	0	0	0	0	0	1597500	O43760	O43760	Synaptogyrin-2	SYNGR2	1
0	0	0	7492100	0	0	0	0	O43765	O43765	Small glutamine-rich tetratricopeptide repeat-containing protein alpha	SGTA	1
0	4096000	0	0	3400900	0	5478800	5172100	O60220	O60220	Mitochondrial import inner membrane translocase subunit Tim8 A	TIMM8A	1
0	27152000	0	0	0	11579000	7889000	10526000	O60306	O60306	Intron-binding protein aquarius	AQR	1
0	0	0	0	0	0	0	417290	O60343;O60343-3;O60343-2;O60343-5;O60343-4;Q5JU47	O60343;O60343-3;O60343-2	TBC1 domain family member 4	TBC1D4	6
0	0	5818800	4305300	4516100	3224200	8800200	6193100	O60437	O60437	Periplakin	PPL	1
0	2420000	0	0	0	0	0	0	O95573;O60488;O60488-2	O95573;O60488;O60488-2	Long-chain-fatty-acid--CoA ligase 3;Long-chain-fatty-acid--CoA ligase 4	ACSL3;ACSL4	3
0	0	0	0	0	0	1688100	0	O60493;O60493-4;O60493-2;O60493-3	O60493;O60493-4;O60493-2;O60493-3	Sorting nexin-3	SNX3	4
0	6789800	0	6718900	6854800	8713500	7510900	7859500	O60502;E9PGF9;O60502-2;O60502-3	O60502;E9PGF9	Bifunctional protein NCOAT;Protein O-GlcNAcase;Histone acetyltransferase	MGEA5	4
0	0	0	0	0	0	2128800	0	O60613;A8MZD0;O60613-2	O60613;A8MZD0;O60613-2	15 kDa selenoprotein	SEP15	3
0	0	0	0	0	0	0	1477300	O60684;F5GYL8;F5H4G7;O15131;E9PC31;Q5TFJ7	O60684;F5GYL8;F5H4G7	Importin subunit alpha-7;Importin subunit alpha	KPNA6	6
0	0	0	0	1776500	0	1431500	0	O60841	O60841	Eukaryotic translation initiation factor 5B	EIF5B	1
0	0	8369300	0	14692000	0	14893000	0	O75112-4;O75112-6;O75112-5	O75112-4;O75112-6;O75112-5			3
0	0	0	0	0	0	5220900	0	O75146	O75146	Huntingtin-interacting protein 1-related protein	HIP1R	1
0	0	0	0	2273600	0	0	0	O75155;O75155-2	O75155;O75155-2	Cullin-associated NEDD8-dissociated protein 2	CAND2	2
0	0	0	0	0	0	181400	0	O75165	O75165	DnaJ homolog subfamily C member 13	DNAJC13	1
0	0	0	0	0	0	293110	0	O75175;O75175-2;O75175-3;H0Y5X7	O75175;O75175-2;O75175-3;H0Y5X7	CCR4-NOT transcription complex subunit 3	CNOT3	4
0	0	0	0	0	0	0	472360	O75223;B8ZZK2;E7EU55;H7BZK5;B8ZZR8;O75223-2;B8ZZN4	O75223;B8ZZK2;E7EU55;H7BZK5	Gamma-glutamylcyclotransferase	GGCT	7
0	7089900	0	7552600	6226300	4605900	0	0	O75348;C9JRT2;O95670;F2Z307;Q5HYU8;C9JYK3	O75348;C9JRT2;O95670;F2Z307;Q5HYU8;C9JYK3	V-type proton ATPase subunit G 1;V-type proton ATPase subunit G 2	ATP6V1G1;ATP6V1G2-DDX39B;ATP6V1G2	6
0	6424600	9637400	11474000	6115700	7058200	7018500	6984800	O75380	O75380	NADH dehydrogenase [ubiquinone] iron-sulfur protein 6, mitochondrial	NDUFS6	1
0	15211000	0	0	0	0	0	0	O75494;O75494-2;O75494-3;Q5JRI3;O75494-4;Q5JRI1;O75494-5	O75494;O75494-2;O75494-3;Q5JRI3;O75494-4;Q5JRI1;O75494-5	Serine/arginine-rich splicing factor 10	SRSF10;FUSIP1	7
0	0	0	0	0	0	0	1212800	O75506	O75506	Heat shock factor-binding protein 1	HSBP1	1
0	0	0	0	0	0	0	213530	O75533;H7C341	O75533	Splicing factor 3B subunit 1	SF3B1	2
0	4462200	6739000	0	4314200	6403000	5226200	0	O75607	O75607	Nucleoplasmin-3	NPM3	1
0	0	0	0	0	0	0	2862500	O75663;O75663-2	O75663;O75663-2	TIP41-like protein	TIPRL	2
0	0	1801500	1233000	1983300	2352600	2389100	0	O75715	O75715	Epididymal secretory glutathione peroxidase	GPX5	1
0	0	0	0	14694000	0	0	0	O75915;B4DWQ6;F8WF33;C9JQU6;F8WF90	O75915;B4DWQ6;F8WF33;C9JQU6;F8WF90	PRA1 family protein 3	ARL6IP5	5
0	0	0	0	0	0	5953000	0	O75934	O75934	Pre-mRNA-splicing factor SPF27	BCAS2	1
0	0	0	0	0	2408700	0	0	O75937	O75937	DnaJ homolog subfamily C member 8	DNAJC8	1
0	0	0	0	0	0	0	3075500	O76021;I3L3U9;B4DJ58	O76021	Ribosomal L1 domain-containing protein 1	RSL1D1	3
0	0	208780	0	0	0	0	0	O76031;Q9H072	O76031;Q9H072	ATP-dependent Clp protease ATP-binding subunit clpX-like, mitochondrial	CLPX;DKFZp586J151	2
0	0	0	0	0	0	2927100	0	O76071	O76071	Probable cytosolic iron-sulfur protein assembly protein CIAO1	CIAO1	1
0	0	0	0	0	0	0	1505000	O94776	O94776	Metastasis-associated protein MTA2	MTA2	1
0	0	0	0	0	0	0	775910	O94874;O94874-2	O94874;O94874-2	E3 UFM1-protein ligase 1	UFL1	2
0	0	0	0	1117200	0	0	0	O94973-2;O94973;E7ESQ4;E9PJJ7;C9J1S3;O94973-3	O94973-2;O94973;E7ESQ4;E9PJJ7;C9J1S3;O94973-3	AP-2 complex subunit alpha-2	AP2A2	6
0	3230400	0	3739100	3698400	3289900	3381800	0	O95202;O95202-3;O95202-2;F8WBN9	O95202;O95202-3;O95202-2;F8WBN9	LETM1 and EF-hand domain-containing protein 1, mitochondrial	LETM1	4
0	0	12064000	14958000	0	0	0	0	O95486;O95486-2	O95486;O95486-2	Protein transport protein Sec24A	SEC24A	2
0	0	0	0	500980	0	0	0	O95571	O95571	Protein ETHE1, mitochondrial	ETHE1	1
0	0	0	0	0	0	4847000	0	O95747;C9JIG9	O95747;C9JIG9	Serine/threonine-protein kinase OSR1	OXSR1	2
0	0	6503900	7895200	7730900	4675600	4732400	0	O95758-4;O95758-5;O95758;O95758-2;O95758-6;O95758-1;B1ALY6	O95758-4;O95758-5;O95758;O95758-2;O95758-6;O95758-1;B1ALY6	Polypyrimidine tract-binding protein 3	PTBP3;ROD1	7
0	0	6093400	5864000	3502800	6139600	0	0	O95786;O95786-2;B3KWW1;A2A376;F5H5W6;F5GY09	O95786;O95786-2;B3KWW1;A2A376;F5H5W6	Probable ATP-dependent RNA helicase DDX58	DDX58	6
0	0	7168800	6399800	7493400	7152000	4654600	3896200	O95793;O95793-3;O95793-2;Q5JW30;Q5JW28;Q5JW32	O95793;O95793-3;O95793-2;Q5JW30	Double-stranded RNA-binding protein Staufen homolog 1	STAU1	6
0	0	6552400	5169300	0	4731900	6530000	0	O95816	O95816	BAG family molecular chaperone regulator 2	BAG2	1
0	0	0	10174000	0	0	0	0	O95817;C9JFK9	O95817	BAG family molecular chaperone regulator 3	BAG3	2
0	11050000	10425000	16108000	13070000	11943000	12299000	0	O95833;Q5SQ17	O95833;Q5SQ17	Chloride intracellular channel protein 3	CLIC3	2
0	0	0	0	0	0	0	1493700	O96019;O96019-2;H7C5S0	O96019;O96019-2	Actin-like protein 6A	ACTL6A	3
0	0	0	5602100	8554600	5821500	0	0	P00390;P00390-3;P00390-2;P00390-4;P00390-5;H0YBD4;H0YC68	P00390;P00390-3;P00390-2;P00390-4;P00390-5	Glutathione reductase, mitochondrial	GSR	7
0	14700000	0	0	12589000	15588000	0	0	P00403	P00403	Cytochrome c oxidase subunit 2	MT-CO2	1
0	0	0	0	2888600	0	0	0	P00441;H7BYH4;F5H503	P00441;H7BYH4;F5H503	Superoxide dismutase [Cu-Zn]	SOD1	3
0	0	12932000	0	13765000	14697000	29160000	0	P00918	P00918	Carbonic anhydrase 2	CA2	1
0	6834700	0	0	0	0	0	0	P00966;Q5T6L6;Q5T6L7	P00966;Q5T6L6;Q5T6L7	Argininosuccinate synthase	ASS1	3
0	0	0	0	0	0	4623400	0	P02452	P02452	Collagen alpha-1(I) chain	COL1A1	1
0	0	0	5220400	0	0	0	0	P02649;CON__Q03247;H0Y7L5;E7ERP7;E9PEV4	P02649	Apolipoprotein E	APOE	5
0	0	564920	0	0	0	0	0	P02795;H3BSP9	P02795;H3BSP9	Metallothionein-2;Metallothionein	MT2A	2
0	0	27897000	29582000	56258000	44534000	19606000	25841000	P02808	P02808	Statherin	STATH	1
0	1454500	0	0	0	0	0	0	P04066	P04066	Tissue alpha-L-fucosidase	FUCA1	1
0	0	0	0	0	0	1427900	0	P04350;B4DJ43;B4DFH6;A6NNZ2;I3L2F9	P04350;B4DJ43;B4DFH6	Tubulin beta-4A chain	TUBB4A;TUBB4	5
0	8544200	0	0	2496100	5923900	13841000	9097800	P04844;P04844-2;H7BXZ4;Q5JYR7;Q5JYR4;F2Z3K5	P04844;P04844-2;H7BXZ4;Q5JYR7;Q5JYR4	Dolichyl-diphosphooligosaccharide--protein glycosyltransferase subunit 2	RPN2	6
0	3040700	3047000	3662000	2332300	0	2459600	0	P04908;Q7L7L0;Q93077	P04908;Q7L7L0;Q93077	Histone H2A type 1-B/E;Histone H2A type 3;Histone H2A type 1-C	HIST1H2AB;HIST3H2A;HIST1H2AC	3
0	0	0	0	0	0	24655000	0	P06493;P06493-2	P06493;P06493-2	Cyclin-dependent kinase 1	CDK1	2
0	0	0	0	0	0	501230	0	P06703	P06703	Protein S100-A6	S100A6	1
0	0	0	0	0	1094700	0	0	P06753	P06753	Tropomyosin alpha-3 chain	TPM3	1
0	0	0	0	0	0	0	1937500	P07108;P07108-5;P07108-4;P07108-2;P07108-3	P07108;P07108-5;P07108-4;P07108-2;P07108-3	Acyl-CoA-binding protein	DBI	5
0	12922000	24308000	16919000	18580000	21818000	29835000	21697000	P07203	P07203	Glutathione peroxidase 1	GPX1	1
0	0	0	5773900	0	0	0	0	P07205	P07205	Phosphoglycerate kinase 2	PGK2	1
0	0	1605400	0	0	0	0	0	P07686;Q5URX0;H0Y9B6;D6REQ8	P07686;Q5URX0;H0Y9B6;D6REQ8	Beta-hexosaminidase subunit beta;Beta-hexosaminidase subunit beta chain B;Beta-hexosaminidase subunit beta chain A	HEXB	4
0	3959000	0	0	0	0	0	0	P07902	P07902	Galactose-1-phosphate uridylyltransferase	GALT	1
0	0	0	0	0	232000	0	0	P07919	P07919	Cytochrome b-c1 complex subunit 6, mitochondrial	UQCRH	1
0	0	0	0	0	0	0	3545700	P08590	P08590	Myosin light chain 3	MYL3	1
0	0	0	0	0	0	0	52024000	P08754	P08754	Guanine nucleotide-binding protein G(k) subunit alpha	GNAI3	1
0	0	0	0	0	0	0	657780	P09012;P08579;B4DDC7	P09012;P08579;B4DDC7	U1 small nuclear ribonucleoprotein A;U2 small nuclear ribonucleoprotein B	SNRPA;SNRPB2	3
0	0	7761200	0	0	0	7291100	0	P09132;P09132-2;D6RA36;D6RBG4	P09132;P09132-2;D6RA36;D6RBG4	Signal recognition particle 19 kDa protein	SRP19	4
0	0	0	0	0	149440	0	0	P09234	P09234	U1 small nuclear ribonucleoprotein C	SNRPC	1
0	0	0	0	0	0	5714000	0	F2Z2F2;E7EWV0;H0YAK8;P09455	F2Z2F2;E7EWV0;H0YAK8;P09455	Retinol-binding protein 1	RBP1	4
0	0	19703000	14874000	8323000	10766000	0	14515000	P09913	P09913	Interferon-induced protein with tetratricopeptide repeats 2	IFIT2	1
0	0	20285000	0	0	30439000	0	0	P0C0S5;Q71UI9;C9J0D1;Q71UI9-2;A6NKY0;A6NFA8;C9J386	P0C0S5;Q71UI9;C9J0D1;Q71UI9-2;A6NKY0;A6NFA8	Histone H2A.Z;Histone H2A.V;Histone H2A	H2AFZ;H2AFV	7
0	43345000	0	0	25193000	29845000	18475000	0	P0C7P4;P47985	P0C7P4;P47985	Putative cytochrome b-c1 complex subunit Rieske-like protein 1;Cytochrome b-c1 complex subunit Rieske, mitochondrial;Cytochrome b-c1 complex subunit 11	UQCRFS1P1;UQCRFS1	2
0	0	16707000	0	0	25926000	0	0	P10155;Q5LJ99;Q5LJA0;Q5LJ98;P10155-2	P10155;Q5LJ99;Q5LJA0;Q5LJ98;P10155-2	60 kDa SS-A/Ro ribonucleoprotein	TROVE2	5
0	0	0	0	0	0	2393000	0	P10243;P10243-2;E7EWZ1	P10243;P10243-2;E7EWZ1	Myb-related protein A	MYBL1	3
0	0	0	0	0	0	0	602160	P10619;Q5JZH0;Q5JZG9	P10619;Q5JZH0;Q5JZG9	Lysosomal protective protein;Lysosomal protective protein 32 kDa chain;Lysosomal protective protein 20 kDa chain	CTSA	3
0	0	0	0	4379500	4510100	2904400	0	P10644	P10644	cAMP-dependent protein kinase type I-alpha regulatory subunit	PRKAR1A	1
0	0	0	0	0	0	0	4843600	P11055;A7E2Y1	P11055	Myosin-3	MYH3	2
0	0	0	0	0	0	33149000	0	Q59FP5;P11277-2;P11277;P11277-3;E7EV95;H0YJE6	Q59FP5;P11277-2;P11277;P11277-3	Spectrin beta chain, erythrocyte	SPTB	6
0	2518100	0	4610300	6772200	6908900	5455400	5182600	P12109;B4DRR8;Q05BT9	P12109;B4DRR8;Q05BT9	Collagen alpha-1(VI) chain	COL6A1	3
0	0	0	0	0	0	0	4923100	P12268;H0Y4R1;F5H247;E7ETK5	P12268;H0Y4R1;F5H247	Inosine-5-monophosphate dehydrogenase 2	IMPDH2	4
0	0	0	0	0	0	901520	0	P12429;D6RA82;D6RFG5;D6RCA8;D6RAZ8	P12429;D6RA82;D6RFG5	Annexin A3;Annexin	ANXA3	5
0	14779000	25005000	19410000	19773000	16912000	21458000	29843000	P12532-2;P12532;E7EVM3;F8WCN3;E9PCP8;B4DFE8;C9JSQ1;C9JT96;C9J6W7;C9J8F6;C9J995;C9JJX8	P12532-2;P12532;E7EVM3;F8WCN3;E9PCP8	Creatine kinase U-type, mitochondrial	CKMT1A;CKMT1B	12
0	6743400	0	0	0	0	9150400	0	P13693;Q8TBK7;E9PJF7;Q56UQ5;H0YCX0	P13693;Q8TBK7	Translationally-controlled tumor protein	TPT1	5
0	0	0	0	18410000	33324000	0	0	P13716-2;P13716;B7ZBK6	P13716-2;P13716	Delta-aminolevulinic acid dehydratase	ALAD	3
0	9343100	0	0	0	4920200	0	0	P13861;Q9BUB1;H7C1L0;C9J830	P13861;Q9BUB1;H7C1L0	cAMP-dependent protein kinase type II-alpha regulatory subunit	PRKAR2A	4
0	0	0	0	0	0	2541500	0	P14618-2;H3BTN5;E7EUJ4;Q504U3;H3BTJ2;H3BUW1	P14618-2;H3BTN5;E7EUJ4;Q504U3	Pyruvate kinase	PKM2	6
0	0	10220000	0	0	0	0	0	P15104;E7ESR6	P15104;E7ESR6	Glutamine synthetase	GLUL	2
0	0	0	2328500	0	3043900	0	0	P15170-2;Q8IYD1	P15170-2;Q8IYD1	Eukaryotic peptide chain release factor GTP-binding subunit ERF3B	GSPT2	2
0	0	0	0	0	0	0	2204800	P15173	P15173	Myogenin	MYOG	1
0	0	0	56526000	0	0	0	0	P15531-2;P15531;E7ERL0;E5RHP0;C9K028	P15531-2;P15531;E7ERL0;E5RHP0	Nucleoside diphosphate kinase A	NME1	5
0	0	18997000	0	0	0	0	0	P15927-3;P15927-2;P15927;Q5TEJ7;Q5TEJ0	P15927-3;P15927-2;P15927;Q5TEJ7	Replication protein A 32 kDa subunit	RPA2	5
0	0	0	0	0	1300600	0	0	P16403;P16402;Q02539;P22492	P16403;P16402	Histone H1.2;Histone H1.3	HIST1H1C;HIST1H1D	4
0	0	0	3866700	0	0	0	0	P17066;B4DHP5;P48741	P17066;B4DHP5;P48741	Heat shock 70 kDa protein 6;Putative heat shock 70 kDa protein 7	HSPA6;HSPA7	3
0	0	237720000	0	0	0	0	0	P17676	P17676	CCAAT/enhancer-binding protein beta	CEBPB	1
0	0	0	0	0	0	0	748350	P17812;B4DR64;B7Z9C4	P17812;B4DR64;B7Z9C4	CTP synthase 1	CTPS	3
0	0	5158700	5089900	4261700	6726500	4609300	4838700	P17900	P17900	Ganglioside GM2 activator;Ganglioside GM2 activator isoform short	GM2A	1
0	0	0	0	0	0	0	2294100	P18077;C9K025;F8WB72;F8WBS5	P18077	60S ribosomal protein L35a	RPL35A	4
0	0	0	0	13754000	14334000	13742000	15288000	P19174-2;P19174	P19174-2;P19174	1-phosphatidylinositol 4,5-bisphosphate phosphodiesterase gamma-1	PLCG1	2
0	0	0	0	0	0	1205000	0	P19388	P19388	DNA-directed RNA polymerases I, II, and III subunit RPABC1	POLR2E	1
0	0	0	0	0	893270	0	0	P20020;P20020-4;P23634;P23634-8;P20020-3;P23634-6;P23634-7;P20020-6;P20020-2;P20020-5;P23634-2;P23634-3;P23634-4;P23634-5	P20020;P20020-4;P23634;P23634-8;P20020-3;P23634-6;P23634-7;P20020-6;P20020-2;P20020-5;P23634-2;P23634-3;P23634-4;P23634-5	Plasma membrane calcium-transporting ATPase 1;Plasma membrane calcium-transporting ATPase 4	ATP2B1;ATP2B4	14
0	0	0	0	0	1008800	0	0	P20042	P20042	Eukaryotic translation initiation factor 2 subunit 2	EIF2S2	1
0	0	9940300	0	17460000	9781900	0	0	P20674;H3BV69;H3BRM5;H3BNX8;H3BRI0	P20674;H3BV69;H3BRM5;H3BNX8	Cytochrome c oxidase subunit 5A, mitochondrial	COX5A	5
0	113290000	12679000	0	0	0	0	0	P20774;Q5TBF5	P20774;Q5TBF5	Mimecan	OGN	2
0	0	0	1918500	0	0	0	0	P21283;E7EV59	P21283;E7EV59	V-type proton ATPase subunit C 1	ATP6V1C1	2
0	0	0	0	0	0	0	1496300	P22059;B7WNL4	P22059;B7WNL4	Oxysterol-binding protein 1;Oxysterol-binding protein	OSBP	2
0	0	0	0	0	0	0	3036400	P22087	P22087	rRNA 2-O-methyltransferase fibrillarin	FBL	1
0	0	0	0	13210000	0	9871700	0	P22352;H0YBE4	P22352	Glutathione peroxidase 3	GPX3	2
0	48892000	0	0	0	26074000	0	0	P23193;P23193-2;B7Z4S1;E5RIS7;E5RJ93;E5RFI1;E5RK46	P23193;P23193-2;B7Z4S1;E5RIS7;E5RJ93	Transcription elongation factor A protein 1	TCEA1	7
0	0	0	11130000	0	0	0	0	P23434	P23434	Glycine cleavage system H protein, mitochondrial	GCSH	1
0	0	0	0	0	0	5554400	0	P23786	P23786	Carnitine O-palmitoyltransferase 2, mitochondrial	CPT2	1
0	8576000	2226100	0	0	0	0	0	P24539;Q5QNZ2	P24539;Q5QNZ2	ATP synthase subunit b, mitochondrial	ATP5F1	2
0	0	1817300	0	0	0	0	0	P24821-5	P24821-5			1
0	0	0	0	0	0	0	0	P24928;Q6NX41	P24928;Q6NX41	DNA-directed RNA polymerase II subunit RPB1;DNA-directed RNA polymerase	POLR2A	2
0	0	0	0	0	0	1076500	0	P25098;P35626;E9PRV7	P25098;P35626;E9PRV7	Beta-adrenergic receptor kinase 1;Beta-adrenergic receptor kinase 2	ADRBK1;ADRBK2	3
0	0	0	0	1115200	1125500	0	0	P25815	P25815	Protein S100-P	S100P	1
0	0	863270	0	0	0	0	0	P26196;Q8IV96	P26196;Q8IV96	Probable ATP-dependent RNA helicase DDX6	DDX6	2
0	7445000	9006200	12093000	10308000	15080000	8880900	10474000	P26232;P26232-5;P26232-2;P26232-3;C9IZ88;C9J144	P26232;P26232-5;P26232-2;P26232-3	Catenin alpha-2	CTNNA2	6
0	0	0	0	0	0	0	5418000	P26583;D6R9A6	P26583;D6R9A6	High mobility group protein B2	HMGB2	2
0	0	0	9589700	0	0	0	0	P27448-7;P27448;P27448-2;P27448-4;P27448-3;P27448-6;Q9P0L2;Q7KZI7;E9PC69;Q7KZI7-8;Q7KZI7-11;Q9P0L2-3;Q7KZI7-6;Q96L34;Q7KZI7-3;Q7KZI7-14;Q7KZI7-12;Q7KZI7-9;Q7KZI7-4;Q7KZI7-16;Q7KZI7-5;Q7KZI7-15;Q7KZI7-2;E7ETY4;Q7KZI7-7;Q7KZI7-13;Q96L34-2;Q7KZI7-10;P27448-8;Q9P0L2-2;H0YIY6;O75271	P27448-7;P27448;P27448-2;P27448-4;P27448-3;P27448-6;Q9P0L2;Q7KZI7;E9PC69;Q7KZI7-8;Q7KZI7-11;Q9P0L2-3;Q7KZI7-6;Q96L34;Q7KZI7-3;Q7KZI7-14;Q7KZI7-12;Q7KZI7-9;Q7KZI7-4;Q7KZI7-16;Q7KZI7-5;Q7KZI7-15;Q7KZI7-2;E7ETY4;Q7KZI7-7;Q7KZI7-13;Q96L34-2;Q7KZI7-10;P27448-8;Q9P0L2-2;H0YIY6;O75271	MAP/microtubule affinity-regulating kinase 3;Serine/threonine-protein kinase MARK1;Serine/threonine-protein kinase MARK2;MAP/microtubule affinity-regulating kinase 4	MARK3;MARK1;MARK2;MARK4	32
0	0	0	62197000	0	0	0	0	P27482	P27482	Calmodulin-like protein 3	CALML3	1
0	5262800	5389300	3098400	1442400	1174300	0	0	P27694;I3L4R8	P27694;I3L4R8	Replication protein A 70 kDa DNA-binding subunit	RPA1	2
0	0	3689800	0	0	0	0	0	P28072	P28072	Proteasome subunit beta type-6	PSMB6	1
0	0	17752000	0	0	0	0	0	P28799;P28799-2;Q9H8S1;B4E1G5	P28799;P28799-2;Q9H8S1	Granulins;Acrogranin;Paragranulin;Granulin-1;Granulin-2;Granulin-3;Granulin-4;Granulin-5;Granulin-6;Granulin-7	GRN	4
0	0	0	0	0	802880	0	0	P29373;Q5SYZ4	P29373;Q5SYZ4	Cellular retinoic acid-binding protein 2	CRABP2	2
0	7356000	40926000	0	26245000	0	0	35712000	P29728;P29728-2;F8W1C5;P29728-3	P29728;P29728-2	2-5-oligoadenylate synthase 2	OAS2	4
0	0	9778400	9781100	10012000	9804200	0	0	P29762;B5MCB5	P29762;B5MCB5	Cellular retinoic acid-binding protein 1	CRABP1	2
0	0	0	0	0	7869200	0	0	P30405;Q2YDB7	P30405;Q2YDB7	Peptidyl-prolyl cis-trans isomerase F, mitochondrial;Peptidyl-prolyl cis-trans isomerase	PPIF	2
0	0	0	1503800	2361400	2270100	1575000	0	P30622;P30622-1;P30622-2;F5H0P3;F5H0N7;F5H6A0;E7EQ42;F6VGP8;F5H1T5;F5H270;F5H367	P30622;P30622-1;P30622-2;F5H0P3;F5H0N7	CAP-Gly domain-containing linker protein 1	CLIP1	11
0	0	6532400	0	5144700	5336400	5597400	4764500	P31151	P31151	Protein S100-A7	S100A7	1
0	0	0	0	2400200	0	0	0	P31153;B4DN45	P31153;B4DN45	S-adenosylmethionine synthase isoform type-2;S-adenosylmethionine synthase	MAT2A	2
0	10552000	16972000	6781000	19534000	12341000	15739000	12304000	P31350;C9JXC1;H0Y855	P31350;C9JXC1;H0Y855	Ribonucleoside-diphosphate reductase subunit M2	RRM2	3
0	0	949610	0	0	0	0	0	P32119;A6NIW5	P32119;A6NIW5	Peroxiredoxin-2	PRDX2	2
0	7772900	13809000	11684000	11229000	16008000	10442000	11062000	P35249;C9JZI1;C9J8M3;C9JTT7;C9JXZ7;H7C1P0;F8WE44;C9JGY5	P35249;C9JZI1;C9J8M3;C9JTT7;C9JXZ7	Replication factor C subunit 4	RFC4	8
0	0	0	2058900	0	0	0	0	P35268	P35268	60S ribosomal protein L22	RPL22	1
0	0	19871000	0	0	17110000	0	0	P35270	P35270	Sepiapterin reductase	SPR	1
0	3532700	3806300	3176000	2477700	2624800	5467600	3141100	P35326;P22531;P22532;P35325;Q9BYE4;F5H1V2	P35326;P22531;P22532;P35325	Small proline-rich protein 2A;Small proline-rich protein 2E;Small proline-rich protein 2D;Small proline-rich protein 2B	SPRR2A;SPRR2E;SPRR2D;SPRR2B	6
0	7109800	6159700	7415000	3047100	0	3823200	0	P35555;P35556;F5H2N7;F8W7L2;H0YND0;E9PHW4;F6U495	P35555	Fibrillin-1	FBN1	7
0	6816300	0	0	611970	0	0	0	P36405	P36405	ADP-ribosylation factor-like protein 3	ARL3	1
0	0	0	4325200	0	0	5347000	0	P36959	P36959	GMP reductase 1	GMPR	1
0	0	0	0	0	0	0	893620	P37198;I3L089	P37198;I3L089	Nuclear pore glycoprotein p62	NUP62	2
0	0	0	0	0	1384300	0	0	P38159;P38159-2;H3BT71;H0Y6E7;Q96E39;P38159-3;H3BR27;O75526;H3BUY5;B3KRG5;H3BNC1;Q8N7X1	P38159;P38159-2;H3BT71;H0Y6E7;Q96E39;P38159-3;H3BR27	RNA-binding motif protein, X chromosome;RNA-binding motif protein, X chromosome, N-terminally processed;RNA binding motif protein, X-linked-like-1;RNA binding motif protein, X-linked-like-1, N-terminally processed	RBMX;RBMXL1	12
0	27508000	36153000	26254000	19403000	24052000	32671000	31680000	P38936	P38936	Cyclin-dependent kinase inhibitor 1	CDKN1A	1
0	0	0	0	0	0	0	106450	P39748;F5H1Y3;I3L3E9	P39748;F5H1Y3;I3L3E9	Flap endonuclease 1	FEN1	3
0	4922000	15239000	9121300	5269300	0	12891000	0	P40222	P40222	Alpha-taxilin	TXLNA	1
0	0	0	0	0	0	0	0	P40261;F5H0R4	P40261	Nicotinamide N-methyltransferase	NNMT	2
0	0	4293800	7829300	10049000	12271000	11904000	12211000	P41219-2;P41219	P41219-2;P41219	Peripherin	PRPH	2
0	0	0	0	0	0	586100	0	P42285;F5H7E2;H0Y8U3	P42285;F5H7E2	Superkiller viralicidic activity 2-like 2	SKIV2L2	3
0	2309200	3226100	2903100	1895900	1815100	2084400	0	P45877	P45877	Peptidyl-prolyl cis-trans isomerase C	PPIC	1
0	0	0	0	0	0	0	8492600	P46063;F8WD97;F8WA66;F5H2L2;F5H3W0;F5H4P4	P46063	ATP-dependent DNA helicase Q1	RECQL	6
0	0	9639300	9575600	8069500	8210300	6602500	9073000	Q3KQS4;P46087;P46087-2;Q05BA7	Q3KQS4;P46087;P46087-2	Putative ribosomal RNA methyltransferase NOP2	NOP2	4
0	0	2426100	0	0	0	0	0	P46109	P46109	Crk-like protein	CRKL	1
0	8931600	7680500	14882000	7402000	9099200	13393000	11905000	P47813;O14602;A6NJH9	P47813;O14602;A6NJH9	Eukaryotic translation initiation factor 1A, X-chromosomal;Eukaryotic translation initiation factor 1A, Y-chromosomal	EIF1AX;EIF1AY	3
0	0	0	0	0	0	2020100	0	P47914	P47914	60S ribosomal protein L29	RPL29	1
0	0	0	0	0	0	0	22645000	P47944	P47944	Metallothionein-4	MT4	1
0	0	0	0	0	0	0	2520900	P48507	P48507	Glutamate--cysteine ligase regulatory subunit	GCLM	1
0	0	0	3361600	0	0	0	0	P48594;H0Y5H9;F8W9L1;C9JZ65	P48594;H0Y5H9;F8W9L1;C9JZ65	Serpin B4	SERPINB4	4
0	0	9011800	5610300	0	0	0	0	P48637;B6F210;B7Z514	P48637	Glutathione synthetase	GSS	3
0	0	0	0	0	1944800	2828100	2779800	P49023-3;P49023;P49023-2;F5GZ78;P49023-4;F5H854;E7EMK8;F5H836;E9PE21;H0YIE4	P49023-3;P49023;P49023-2;F5GZ78;P49023-4	Paxillin	PXN	10
0	4173100	4979100	0	8165800	5123300	11843000	5947600	P49321-3;P49321;F5H3J2;B4DS57;P49321-2;Q5T624;H0YF33;E9PRH9;E9PI86;E9PPR5;H0YDS9;E9PPQ8	P49321-3;P49321;F5H3J2;B4DS57;P49321-2;Q5T624;H0YF33;E9PRH9;E9PI86	Nuclear autoantigenic sperm protein	NASP	12
0	0	4692500	4910500	0	12813000	4098600	3099100	P49721	P49721	Proteasome subunit beta type-2	PSMB2	1
0	18659000	13897000	9897400	22877000	27193000	22234000	19466000	P49770;G3V5E5;H0YJJ8	P49770;G3V5E5;H0YJJ8	Translation initiation factor eIF-2B subunit beta	EIF2B2	3
0	3592500	0	0	3501900	4077100	3407400	4015300	P49841-2;P49841	P49841-2;P49841	Glycogen synthase kinase-3 beta	GSK3B	2
0	2709100	2278300	6067900	0	2745800	2707300	0	P50579;F8VQZ7;G3XA91;F8VRR3;G3V1U3;B4DUX5;F8VY03;F8VZX9;F8VSC4	P50579;F8VQZ7;G3XA91;F8VRR3;G3V1U3;B4DUX5;F8VY03;F8VZX9;F8VSC4	Methionine aminopeptidase 2;Methionine aminopeptidase	METAP2	9
0	7061900	7653600	9794800	9477100	4737000	9816400	5745900	P50583	P50583	Bis(5-nucleosyl)-tetraphosphatase [asymmetrical]	NUDT2	1
0	0	10275000	12010000	8147600	11245000	8639000	0	P50895	P50895	Basal cell adhesion molecule	BCAM	1
0	0	0	0	4652000	0	0	0	P50897;E9PMG2;B4DWU3;P50897-2;Q5T0S4;E9PK48;E9PP28;E9PSE5	P50897;E9PMG2;B4DWU3	Palmitoyl-protein thioesterase 1	PPT1	8
0	0	4496200	0	2210200	0	4034200	0	P51452;Q8IYJ9	P51452;Q8IYJ9	Dual specificity protein phosphatase 3	DUSP3	2
0	0	0	0	5975000	6463800	2721900	5828400	P51659;F5HE57;E9PB82;E7EWE5;E7ER27;E7ET17;G5E9S2;E7EPL9	P51659;F5HE57;E9PB82;E7EWE5;E7ER27	Peroxisomal multifunctional enzyme type 2;(3R)-hydroxyacyl-CoA dehydrogenase;Enoyl-CoA hydratase 2	HSD17B4	8
0	10225000	0	9266300	8447400	8902800	8820100	9271000	P52292	P52292	Importin subunit alpha-2	KPNA2	1
0	0	12455000	11164000	6849600	8859000	7240100	8030500	P52655	P52655	Transcription initiation factor IIA subunit 1;Transcription initiation factor IIA alpha chain;Transcription initiation factor IIA beta chain	GTF2A1	1
0	0	0	0	0	0	0	1736200	P53007	P53007	Tricarboxylate transport protein, mitochondrial	SLC25A1	1
0	0	0	0	0	0	2598300	0	P53365;P53365-2;E9PRV8;E9PPY7	P53365;P53365-2;E9PRV8;E9PPY7	Arfaptin-2	ARFIP2	4
0	3074700	5469600	0	2953000	2866900	3164400	0	P53597;H7C233	P53597	Succinyl-CoA ligase [ADP/GDP-forming] subunit alpha, mitochondrial	SUCLG1	2
0	0	0	29589000	0	0	0	0	P54577	P54577	Tyrosine--tRNA ligase, cytoplasmic	YARS	1
0	0	11158000	29437000	17962000	10266000	18543000	0	Q13131-2;Q13131;P54646;Q96E92	Q13131-2;Q13131;P54646;Q96E92	5-AMP-activated protein kinase catalytic subunit alpha-1;5-AMP-activated protein kinase catalytic subunit alpha-2	PRKAA1;PRKAA2	4
0	2758300	0	0	0	0	0	0	P54652;B3KUS2	P54652	Heat shock-related 70 kDa protein 2	HSPA2	2
0	6464900	10567000	8736800	6486900	6437800	11731000	8787900	P54886;P54886-2	P54886;P54886-2	Delta-1-pyrroline-5-carboxylate synthase;Glutamate 5-kinase;Gamma-glutamyl phosphate reductase	ALDH18A1	2
0	0	0	3547700	5267300	3853700	3143200	4699600	Q5VWC4;P55036;P55036-2;A6PVX3;H0Y3Y9	Q5VWC4;P55036;P55036-2;A6PVX3	26S proteasome non-ATPase regulatory subunit 4	PSMD4	5
0	0	0	0	0	0	4570200	0	P55268;F5H520	P55268;F5H520	Laminin subunit beta-2	LAMB2	2
0	0	0	0	0	0	490960	0	P55290;B7Z590;F5H6D5;P55290-2;P55290-3	P55290;B7Z590;F5H6D5	Cadherin-13	CDH13	5
0	13399000	0	0	0	0	0	0	P56381;Q5VTU8	P56381;Q5VTU8	ATP synthase subunit epsilon, mitochondrial;ATP synthase subunit epsilon-like protein, mitochondrial	ATP5E;ATP5EP2	2
0	0	0	0	0	0	0	3044400	P57740;G3V1T4	P57740;G3V1T4	Nuclear pore complex protein Nup107	NUP107	2
0	0	0	0	0	0	260630	0	P60510;H3BTA2;H3BV22;I3L4X0	P60510;H3BTA2;H3BV22	Serine/threonine-protein phosphatase 4 catalytic subunit;Serine/threonine-protein phosphatase	PPP4C	4
0	0	0	0	0	0	3980700	0	P60602;P60602-2	P60602;P60602-2	Reactive oxygen species modulator 1	ROMO1	2
0	0	0	0	0	0	0	963290	P60866-2;P60866;E5RJX2;E5RIP1;G3XAN0	P60866-2;P60866;E5RJX2;E5RIP1	40S ribosomal protein S20	RPS20	5
0	0	259320000	0	45800000	0	48447000	0	P61026	P61026	Ras-related protein Rab-10	RAB10	1
0	0	0	4037600	0	0	0	0	P61221;D6R9I9;D6RGF4;H0Y990	P61221;D6R9I9;D6RGF4	ATP-binding cassette sub-family E member 1	ABCE1	4
0	0	6971300	7144500	9494800	6079700	0	0	P61758	P61758	Prefoldin subunit 3	VBP1	1
0	0	0	0	0	0	1880200	0	P61925	P61925	cAMP-dependent protein kinase inhibitor alpha	PKIA	1
0	616050	0	0	0	0	0	0	P62072	P62072	Mitochondrial import inner membrane translocase subunit Tim10	TIMM10	1
0	0	0	0	0	0	0	2794300	P62136-2;P62136;E9PDP1;A6NNR3;E9PMD7	P62136-2;P62136;E9PDP1;A6NNR3;E9PMD7	Serine/threonine-protein phosphatase PP1-alpha catalytic subunit;Serine/threonine-protein phosphatase	PPP1CA	5
0	0	8283800	12049000	7661500	12594000	9065200	0	P62266;D6RD47	P62266;D6RD47	40S ribosomal protein S23	RPS23	2
0	0	0	0	0	0	0	18925000	P62273;P62273-2	P62273;P62273-2	40S ribosomal protein S29	RPS29	2
0	27488000	31907000	0	0	0	0	0	P62280	P62280	40S ribosomal protein S11	RPS11	1
0	0	0	0	0	0	9397600	0	P62306	P62306	Small nuclear ribonucleoprotein F	SNRPF	1
0	0	0	0	0	0	0	5964200	P62310	P62310	U6 snRNA-associated Sm-like protein LSm3	LSM3	1
0	8459100	0	7398700	6447000	7479100	7898300	9478300	P62314	P62314	Small nuclear ribonucleoprotein Sm D1	SNRPD1	1
0	0	0	0	3321000	0	0	0	P62330	P62330	ADP-ribosylation factor 6	ARF6	1
0	0	0	0	0	0	0	687730	P62424;Q5T8U3	P62424;Q5T8U3	60S ribosomal protein L7a	RPL7A	2
0	0	17629000	0	0	0	0	18820000	P62633;P62633-2;E9PDR7;P62633-4;P62633-5;P62633-3;B4DP17	P62633;P62633-2;E9PDR7;P62633-4;P62633-5;P62633-3;B4DP17	Cellular nucleic acid-binding protein	CNBP	7
0	0	588740	0	0	0	0	0	P62753;A2A3R5;A2A3R7	P62753;A2A3R5;A2A3R7	40S ribosomal protein S6	RPS6	3
0	0	0	0	26788000	0	0	0	P62760;E7ER47;E9PE24	P62760;E7ER47;E9PE24	Visinin-like protein 1	VSNL1	3
0	0	0	0	0	0	4720700	0	P62841	P62841	40S ribosomal protein S15	RPS15	1
0	0	0	0	1131600	0	4855100	1478800	P62854;F8VZW7;Q5JNZ5	P62854;F8VZW7;Q5JNZ5	40S ribosomal protein S26;Putative 40S ribosomal protein S26-like 1	RPS26;RPS26P11	3
0	0	35185000	13169000	10585000	18097000	13874000	17313000	P62899;B7Z4C8;P62899-2;P62899-3;B7Z4E3;C9JU56;H7C2W9;B8ZZK4	P62899;B7Z4C8;P62899-2;P62899-3;B7Z4E3;C9JU56;H7C2W9	60S ribosomal protein L31	RPL31	8
0	0	7018100	0	12877000	0	0	0	P63000-2;P63000;P60763	P63000-2;P63000;P60763	Ras-related C3 botulinum toxin substrate 1;Ras-related C3 botulinum toxin substrate 3	RAC1;RAC3	3
0	0	11386000	0	10622000	11597000	9838500	10304000	P63167;F8VRV5;F8VXL2;F8VXI7	P63167;F8VRV5;F8VXL2;F8VXI7	Dynein light chain 1, cytoplasmic	DYNLL1	4
0	0	0	0	0	0	0	34555000	P63172;Q5VTU3	P63172;Q5VTU3	Dynein light chain Tctex-type 1	DYNLT1	2
0	0	0	0	0	0	0	1041600	P63173	P63173	60S ribosomal protein L38	RPL38	1
0	0	10101000	8379000	0	0	0	0	P63279;B0QYN7;H3BQQ9;H3BPC4;H3BRD1	P63279;B0QYN7;H3BQQ9;H3BPC4	SUMO-conjugating enzyme UBC9	UBE2I	5
0	11224000	10242000	0	13360000	9751400	14676000	0	Q5SRQ6;Q5SRQ3;P67870	Q5SRQ6;Q5SRQ3;P67870	Casein kinase II subunit beta	CSNK2B	3
0	0	0	0	0	0	10731000	0	P68431	P68431	Histone H3.1	HIST1H3A	1
0	0	0	0	0	0	0	2709600	P78356	P78356	Phosphatidylinositol 5-phosphate 4-kinase type-2 beta	PIP4K2B	1
0	0	0	0	0	0	0	0	P80217-2;P80217	P80217-2;P80217	Interferon-induced 35 kDa protein	IFI35	2
0	0	5904200	3177300	3390800	6182700	2750100	0	P80723;P80723-2	P80723;P80723-2	Brain acid soluble protein 1	BASP1	2
0	0	0	0	0	0	0	1046900	P82933	P82933	28S ribosomal protein S9, mitochondrial	MRPS9	1
0	0	0	3762600	3818100	0	0	0	P84098	P84098	60S ribosomal protein L19	RPL19	1
0	0	0	0	0	0	0	11932000	P84243;Q16695;Q5TEC6;Q6NXT2;B4DEB1	P84243;Q16695;Q5TEC6;Q6NXT2;B4DEB1	Histone H3.3;Histone H3.1t;Histone H3;Histone H3.3C	H3F3A;HIST3H3;HIST2H3PS2;H3F3C	5
0	0	0	0	0	0	2768300	0	P98082;P98082-3;P98082-2	P98082;P98082-3;P98082-2	Disabled homolog 2	DAB2	3
0	0	0	1037100	0	0	0	0	P98175;P98175-2;P98175-3;P98175-4	P98175;P98175-2;P98175-3;P98175-4	RNA-binding protein 10	RBM10	4
0	0	0	0	0	0	0	1493600	Q00796;H0YLA4;H0YKB3;B7Z3A6	Q00796;H0YLA4;H0YKB3;B7Z3A6	Sorbitol dehydrogenase	SORD	4
0	0	3297500	0	0	0	3257400	3407600	Q01085-2;Q01085;Q49AS9;H0YGW6;P31483;F8W8I6;P31483-2;C9JTN7;E7ETC0;E7ETJ9;F8WE16	Q01085-2;Q01085;Q49AS9	Nucleolysin TIAR	TIAL1	11
0	0	10050000	0	0	0	0	0	Q01581;Q8N995	Q01581;Q8N995	Hydroxymethylglutaryl-CoA synthase, cytoplasmic	HMGCS1	2
0	0	2383700	0	2027200	1575500	1921500	2624500	Q01650	Q01650	Large neutral amino acids transporter small subunit 1	SLC7A5	1
0	0	0	0	0	0	0	1330000	Q01658	Q01658	Protein Dr1	DR1	1
0	0	0	0	0	0	0	828900	Q01995;H0YCU9;E9PJ32	Q01995;H0YCU9	Transgelin	TAGLN	3
0	27148000	21377000	0	7098500	11005000	9792200	11269000	Q02388;Q02388-2	Q02388;Q02388-2	Collagen alpha-1(VII) chain	COL7A1	2
0	0	0	2756800	0	0	0	0	Q02818;H7BZI1;C9JKZ2;C9J3C1;C9JBD3	Q02818;H7BZI1	Nucleobindin-1	NUCB1	5
0	0	7672000	0	8482700	8356200	9533100	0	Q03001-3;H0YAT7	Q03001-3			2
0	0	5364900	5823100	6514700	7293300	7561600	6990700	Q03252	Q03252	Lamin-B2	LMNB2	1
0	0	0	10228000	6908500	0	6415000	0	Q04917;A2IDB1;F8WEB6;A2IDB2	Q04917	14-3-3 protein eta	YWHAH	4
0	21844000	25106000	84100000	58678000	58154000	34156000	38704000	Q05707;Q05707-2;Q05707-3	Q05707;Q05707-2;Q05707-3	Collagen alpha-1(XIV) chain	COL14A1	3
0	0	0	0	0	0	470300	0	Q07283	Q07283	Trichohyalin	TCHH	1
0	0	0	0	0	0	0	4988300	Q07507	Q07507	Dermatopontin	DPT	1
0	5130700	0	0	0	0	0	0	Q07812-2;Q07812;Q07812-8;Q07812-7;Q07812-5	Q07812-2;Q07812;Q07812-8;Q07812-7;Q07812-5	Apoptosis regulator BAX	BAX	5
0	0	0	0	0	0	0	751710	Q08378;Q08378-2;Q08378-4	Q08378;Q08378-2;Q08378-4	Golgin subfamily A member 3	GOLGA3	3
0	0	0	0	0	0	607710	0	Q08379;Q08379-2;B7ZC06	Q08379;Q08379-2;B7ZC06	Golgin subfamily A member 2	GOLGA2	3
0	0	0	0	0	1123700	0	0	Q09161	Q09161	Nuclear cap-binding protein subunit 1	NCBP1	1
0	1386900	0	0	3032700	3502000	0	0	Q0VAK6;Q0VAK6-2	Q0VAK6;Q0VAK6-2	Leiomodin-3	LMOD3	2
0	0	142470	0	0	0	0	0	Q10570	Q10570	Cleavage and polyadenylation specificity factor subunit 1	CPSF1	1
0	0	0	763740	0	0	0	0	Q12962	Q12962	Transcription initiation factor TFIID subunit 10	TAF10	1
0	0	0	0	0	0	0	1032100	Q12965;H0Y2Q6;O00160;H0YLE5	Q12965;H0Y2Q6;O00160;H0YLE5	Unconventional myosin-Ie;Unconventional myosin-If	MYO1E;MYO1F	4
0	0	1685300	2140200	1290600	1737100	1266300	0	Q12996;F5H0G6;E9PLP8;Q12996-2;E9PJ06;E9PB40	Q12996;F5H0G6;E9PLP8	Cleavage stimulation factor subunit 3	CSTF3	6
0	0	2598800	2702400	1398900	2003700	2219800	3040600	Q13011	Q13011	Delta(3,5)-Delta(2,4)-dienoyl-CoA isomerase, mitochondrial	ECH1	1
0	0	0	0	0	19798000	0	0	Q13033-2;Q13033;G3V340;H0YJT2;H0YJZ4	Q13033-2;Q13033	Striatin-3	STRN3	5
0	2559000	0	0	0	0	1883600	0	Q13084;Q4TT38	Q13084;Q4TT38	39S ribosomal protein L28, mitochondrial	MRPL28	2
0	0	0	0	0	0	0	1373900	Q13098-7;Q13098;Q13098-5;Q59F65	Q13098-7;Q13098;Q13098-5;Q59F65	COP9 signalosome complex subunit 1	GPS1	4
0	0	3605200	0	2729400	0	0	0	Q13151	Q13151	Heterogeneous nuclear ribonucleoprotein A0	HNRNPA0	1
0	27972000	19961000	33927000	43682000	31860000	34103000	43801000	Q13217	Q13217	DnaJ homolog subfamily C member 3	DNAJC3	1
0	0	0	0	0	0	0	491620	Q13242;H0YIB4	Q13242;H0YIB4	Serine/arginine-rich splicing factor 9	SRSF9	2
0	0	0	0	0	0	1552400	0	Q13247;Q13247-3;Q08170;E7EMJ8;Q13243-3;F6T1J1;Q13247-2	Q13247;Q13247-3	Serine/arginine-rich splicing factor 6	SRSF6	7
0	0	0	0	61969000	0	0	0	Q13257	Q13257	Mitotic spindle assembly checkpoint protein MAD2A	MAD2L1	1
0	0	0	1044900	0	0	0	0	Q13425;Q13425-2	Q13425;Q13425-2	Beta-2-syntrophin	SNTB2	2
0	0	0	0	0	0	1129100	0	Q13542	Q13542	Eukaryotic translation initiation factor 4E-binding protein 2	EIF4EBP2	1
0	0	0	0	0	0	902200	0	Q13547;F5GXM1	Q13547	Histone deacetylase 1	HDAC1	2
0	0	0	0	0	0	0	4551000	Q13619	Q13619	Cullin-4A	CUL4A	1
0	0	0	0	0	0	0	1774200	Q13620;Q13620-1;Q13620-3;Q13619-2;A6NE76	Q13620;Q13620-1;Q13620-3;Q13619-2;A6NE76	Cullin-4B	CUL4B	5
0	0	0	1461400	1466500	1362100	1287700	0	Q13951;Q13951-2	Q13951;Q13951-2	Core-binding factor subunit beta	CBFB	2
0	0	0	0	2315300	2675200	0	2366600	Q14008-3;Q14008;Q14008-2;H0YDX5	Q14008-3;Q14008;Q14008-2;H0YDX5	Cytoskeleton-associated protein 5	CKAP5	4
0	0	1814300	3699100	0	1657400	0	1622500	Q14116;Q6WWJ7	Q14116;Q6WWJ7	Interleukin-18	IL18	2
0	0	0	0	0	0	0	9820300	Q14137;Q96Q25;E9PIF8	Q14137;Q96Q25;E9PIF8	Ribosome biogenesis protein BOP1	BOP1;KM-PA-2	3
0	2923700	0	2941000	3366500	0	3291400	3074300	Q14192	Q14192	Four and a half LIM domains protein 2	FHL2	1
0	0	0	0	0	1658300	0	0	Q14232	Q14232	Translation initiation factor eIF-2B subunit alpha	EIF2B1	1
0	0	0	12187000	0	0	0	0	Q14258	Q14258	E3 ubiquitin/ISG15 ligase TRIM25	TRIM25	1
0	0	4092900	0	0	3457400	1258900	0	Q14512	Q14512	Fibroblast growth factor-binding protein 1	FGFBP1	1
0	0	6533400	7227600	5457400	6674600	8439000	9375700	Q14566	Q14566	DNA replication licensing factor MCM6	MCM6	1
0	0	0	0	969840	1610900	0	0	Q14677-3;Q14677;Q14677-2	Q14677-3;Q14677;Q14677-2	Clathrin interactor 1	CLINT1	3
0	0	0	0	0	2066300	0	0	Q14683;G8JLG1;H0Y7K8	Q14683	Structural maintenance of chromosomes protein 1A	SMC1A	3
0	0	1917100	0	0	0	0	0	Q14696;B4DW84;H0YLI4	Q14696;B4DW84;H0YLI4	LDLR chaperone MESD	MESDC2	3
0	0	2262600	0	0	0	0	0	Q14847;Q14847-2;C9J9W2;B4DGQ0;B4DIC4	Q14847;Q14847-2;C9J9W2;B4DGQ0;B4DIC4	LIM and SH3 domain protein 1	LASP1	5
0	27228000	50751000	24149000	32828000	24328000	28843000	26725000	Q14978-2;Q14978-3;Q14978	Q14978-2;Q14978-3;Q14978	Nucleolar and coiled-body phosphoprotein 1	NOLC1	3
0	0	0	0	3524200	0	0	0	Q14980;Q14980-2;Q9BTE9;F5H4J1;F5H6Y5;F5H2L0;H0YFY6;H0YH75;F5H763;F5H0Z7;F5H3L6;F5H2F3;F5GZW1;F5H1L0;F8W6T3;F5H068;F5H073;F5GWK2	Q14980;Q14980-2	Nuclear mitotic apparatus protein 1	NUMA1	18
0	0	0	2200500	0	0	832610	1774500	Q15067;Q15067-2;F5GYQ8;F5H0M0;I3L0T4;I3L2U4	Q15067;Q15067-2;F5GYQ8;F5H0M0;I3L0T4;I3L2U4	Peroxisomal acyl-coenzyme A oxidase 1;Acyl-coenzyme A oxidase	ACOX1	6
0	0	1479400	0	0	0	0	0	Q15075;H0YG06	Q15075	Early endosome antigen 1	EEA1	2
0	0	0	0	2578400	2435200	0	0	Q15124;Q15124-2;E9PBS8;Q5JTY7	Q15124;Q15124-2;E9PBS8;Q5JTY7	Phosphoglucomutase-like protein 5	PGM5	4
0	8161200	0	0	3075000	0	8778700	6284500	Q15126	Q15126	Phosphomevalonate kinase	PMVK	1
0	0	3401600	0	0	0	0	0	Q15172;Q15172-2	Q15172;Q15172-2	Serine/threonine-protein phosphatase 2A 56 kDa regulatory subunit alpha isoform	PPP2R5A	2
0	0	0	0	431580	0	0	0	Q15427	Q15427	Splicing factor 3B subunit 4	SF3B4	1
0	4074900	0	0	5793800	5544200	4599000	5455000	Q15651	Q15651	High mobility group nucleosome-binding domain-containing protein 3	HMGN3	1
0	0	0	764500	0	0	0	0	Q15654	Q15654	Thyroid receptor-interacting protein 6	TRIP6	1
0	0	0	0	0	0	0	1537100	Q15836;F8WCA0;P63027	Q15836;F8WCA0;P63027	Vesicle-associated membrane protein 3;Vesicle-associated membrane protein 2	VAMP3;VAMP2	3
0	2274000	0	0	4852800	5083300	3911200	2012800	Q15847;E9PE14	Q15847;E9PE14	Adipose most abundant gene transcript 2 protein	APM2;C10orf116	2
0	0	12487000	17911000	16709000	16329000	16840000	14963000	Q16082	Q16082	Heat shock protein beta-2	HSPB2	1
0	0	5386700	0	5862500	9737900	0	0	Q16204	Q16204	Coiled-coil domain-containing protein 6	CCDC6	1
0	0	0	0	0	0	1058500	0	Q16222;Q16222-3;Q16222-2	Q16222;Q16222-3;Q16222-2	UDP-N-acetylhexosamine pyrophosphorylase;UDP-N-acetylgalactosamine pyrophosphorylase;UDP-N-acetylglucosamine pyrophosphorylase	UAP1	3
0	0	0	0	0	0	1440500	0	Q16666;Q16666-2;Q16666-3;E7EPR3;H3BLV7;H3BR88;H3BM18;H3BR65	Q16666;Q16666-2;Q16666-3;E7EPR3;H3BLV7	Gamma-interferon-inducible protein 16	IFI16	8
0	0	9965900	10562000	10041000	23479000	12345000	0	Q16719;Q16719-2;B8ZZA3	Q16719	Kynureninase	KYNU	3
0	3426400	4133900	3262200	2097200	4596900	0	0	Q6FI13;Q16777	Q6FI13;Q16777	Histone H2A type 2-A;Histone H2A type 2-C	HIST2H2AA3;HIST2H2AC	2
0	0	0	0	1131100	0	0	0	Q16790	Q16790	Carbonic anhydrase 9	CA9	1
0	0	0	15997000	0	0	0	0	Q29RF7;H0Y9L6	Q29RF7;H0Y9L6	Sister chromatid cohesion protein PDS5 homolog A	PDS5A	2
0	0	0	0	0	0	0	607180	Q2M2Z5;Q2M2Z5-4;Q2M2Z5-3;Q2M2Z5-2;Q2M2Z5-5	Q2M2Z5;Q2M2Z5-4;Q2M2Z5-3;Q2M2Z5-2;Q2M2Z5-5	Centrosomal protein kizuna	PLK1S1	5
0	0	0	0	0	0	47052000	0	Q2TBA0;Q2TBA0-2;C9JHB9	Q2TBA0;Q2TBA0-2	Kelch repeat and BTB domain-containing protein 5	KBTBD5	3
0	13046000	0	0	0	0	0	0	Q32MZ4;Q32MZ4-2;Q32MZ4-3	Q32MZ4;Q32MZ4-2;Q32MZ4-3	Leucine-rich repeat flightless-interacting protein 1	LRRFIP1	3
0	0	9505700	0	0	2549100	0	0	Q3LXA3;H0YCY6;I3L252	Q3LXA3;H0YCY6	Bifunctional ATP-dependent dihydroxyacetone kinase/FAD-AMP lyase (cyclizing);ATP-dependent dihydroxyacetone kinase;FAD-AMP lyase (cyclizing)	DAK	3
0	0	0	0	0	0	1760400	4192200	Q96GQ7;Q3MI07	Q96GQ7;Q3MI07	Probable ATP-dependent RNA helicase DDX27	DDX27	2
0	0	0	0	0	0	0	1413900	Q3ZCM7;Q5SQY0;C9JAA5;F5H0I4	Q3ZCM7;Q5SQY0;C9JAA5;F5H0I4	Tubulin beta-8 chain	TUBB8;RP11-631M21.2	4
0	0	68815000	48031000	0	50494000	0	23715000	Q3ZCQ8-2;Q3ZCQ8	Q3ZCQ8-2;Q3ZCQ8	Mitochondrial import inner membrane translocase subunit TIM50	TIMM50	2
0	0	2726600	0	0	0	0	0	Q3ZCW2	Q3ZCW2	Galectin-related protein	LGALSL	1
0	0	0	0	0	479280	0	0	Q460N5;Q460N5-1;Q460N5-4;H7C4Y3;H7C5R8;Q460N5-3	Q460N5;Q460N5-1;Q460N5-4;H7C4Y3	Poly [ADP-ribose] polymerase 14	PARP14	6
0	0	0	0	1610600	893000	0	0	Q4TT42;Q96E11;Q96E11-3;Q96E11-8;Q96E11-2	Q4TT42;Q96E11;Q96E11-3;Q96E11-8;Q96E11-2	Ribosome-recycling factor, mitochondrial	RP1-57A13.2;MRRF	5
0	0	0	0	0	0	0	980190	Q53LP3	Q53LP3	Ankyrin repeat domain-containing protein SOWAHC	SOWAHC	1
0	0	0	526870	0	0	0	0	Q53T59;H7BZZ1;H7C0Y9;F6TR53;H7BZ19	Q53T59;H7BZZ1;H7C0Y9	HCLS1-binding protein 3	HS1BP3	5
0	0	0	1235700	0	1290200	1102600	0	Q562R1	Q562R1	Beta-actin-like protein 2	ACTBL2	1
0	0	0	0	0	0	1155200000	0	Q58FF8	Q58FF8	Putative heat shock protein HSP 90-beta 2	HSP90AB2P	1
0	0	158030000	0	0	0	0	0	Q9BVM2;Q5JQQ4	Q9BVM2;Q5JQQ4	Protein DPCD	DPCD;RP11-529I10.4	2
0	0	0	0	0	0	502570	0	Q9BZJ0;Q5JY65;Q9BZJ0-3;Q9BZJ0-2	Q9BZJ0;Q5JY65;Q9BZJ0-3;Q9BZJ0-2	Crooked neck-like protein 1	CRNKL1	4
0	0	0	0	0	0	0	4666100	Q9UKM9;Q9UKM9-2;Q5QPL9;Q5QPM1;Q5QPM0;Q5QPM2	Q9UKM9;Q9UKM9-2;Q5QPL9;Q5QPM1;Q5QPM0;Q5QPM2	RNA-binding protein Raly	RALY	6
0	0	0	0	0	14339000	0	0	Q5RHS7	Q5RHS7		S100A2	1
0	0	0	0	0	26905000	0	0	Q9NP77;Q5SV18	Q9NP77;Q5SV18	RNA polymerase II subunit A C-terminal domain phosphatase SSU72	SSU72	2
0	0	0	1668500	0	0	0	0	Q92558;Q5SZK5	Q92558;Q5SZK5	Wiskott-Aldrich syndrome protein family member 1	WASF1	2
0	0	0	0	0	0	932070	0	Q5T1J5;Q9Y6H1	Q5T1J5;Q9Y6H1	Putative coiled-coil-helix-coiled-coil-helix domain-containing protein CHCHD2P9, mitochondrial;Coiled-coil-helix-coiled-coil-helix domain-containing protein 2, mitochondrial	CHCHD2P9;CHCHD2	2
0	5407500	10289000	6828500	0	5732800	4326200	6269100	Q9NQ79;Q9NQ79-2;Q9NQ79-3;Q5T4F6	Q9NQ79;Q9NQ79-2;Q9NQ79-3;Q5T4F6	Cartilage acidic protein 1	CRTAC1	4
0	0	0	0	0	0	0	69484000	Q5T751;Q5T753;Q5T754;Q5TCM9;Q5T752;Q5T7P2	Q5T751;Q5T753;Q5T754;Q5TCM9;Q5T752;Q5T7P2	Late cornified envelope protein 1C;Late cornified envelope protein 1E;Late cornified envelope protein 1F;Late cornified envelope protein 5A;Late cornified envelope protein 1D;Late cornified envelope protein 1A	LCE1C;LCE1E;LCE1F;LCE5A;LCE1D;LCE1A	6
0	0	0	0	0	0	0	922870	Q5T9W8	Q5T9W8		HSP90AB1	1
0	0	0	0	0	0	0	7347200	Q5TCU3;P07951-2;P07951-3	Q5TCU3;P07951-2;P07951-3		TPM2	3
0	0	7762400	0	10782000	0	14110000	0	Q68E01;Q68E01-2;Q68E01-3;Q68E01-4	Q68E01;Q68E01-2;Q68E01-3;Q68E01-4	Integrator complex subunit 3	INTS3	4
0	0	830190	0	1116200	2213000	1657800	0	Q6DKJ4;Q6DKJ4-3;I3L4V6;Q6DKJ4-2;B4DNN6	Q6DKJ4;Q6DKJ4-3;I3L4V6;Q6DKJ4-2	Nucleoredoxin	NXN	5
0	0	3187700	0	0	4345800	4284500	0	Q6IC75;Q9UJY5;Q9UJY5-2;Q9UJY5-3;Q9UJY5-4	Q6IC75;Q9UJY5;Q9UJY5-2;Q9UJY5-3;Q9UJY5-4	ADP-ribosylation factor-binding protein GGA1	GGA1	5
0	0	0	1008100	0	0	0	0	Q6P2E9;Q6P2E9-2	Q6P2E9;Q6P2E9-2	Enhancer of mRNA-decapping protein 4	EDC4	2
0	0	2036800	0	0	0	0	0	Q6QNY1;Q6QNY1-2	Q6QNY1;Q6QNY1-2	Biogenesis of lysosome-related organelles complex 1 subunit 2	BLOC1S2	2
0	0	0	0	0	642020	0	0	Q6RW13;Q6RW13-2	Q6RW13;Q6RW13-2	Type-1 angiotensin II receptor-associated protein	AGTRAP	2
0	0	0	0	0	0	3383400	0	Q6UB35;Q5JYA8;H0Y327	Q6UB35;Q5JYA8	Monofunctional C1-tetrahydrofolate synthase, mitochondrial	MTHFD1L	3
0	0	0	0	0	2031300	0	0	Q6UXN9	Q6UXN9	WD repeat-containing protein 82	WDR82	1
0	0	0	0	1556200	0	0	0	Q6ZVX7	Q6ZVX7	Non-specific cytotoxic cell receptor protein 1 homolog	NCCRP1	1
0	2517000	0	1656700	1164300	0	1909500	0	Q71DI3	Q71DI3	Histone H3.2	HIST2H3A	1
0	0	0	0	60098000	62866000	41749000	0	Q7KZ85	Q7KZ85	Transcription elongation factor SPT6	SUPT6H	1
0	0	0	0	0	0	0	688170	Q7L1Q6-3;Q7L1Q6-4;Q7L1Q6;Q7L1Q6-2;C9IZ80;C9JFN4;C9JWF5;C9J188;C9JV57	Q7L1Q6-3;Q7L1Q6-4;Q7L1Q6;Q7L1Q6-2;C9IZ80	Basic leucine zipper and W2 domain-containing protein 1	BZW1	9
0	0	0	6668700	6360300	3780900	5394900	5051000	Q7Z2W4;Q7Z2W4-2;C9J6P4;Q7Z2W4-3;F5H1W0;Q7Z2W4-4;H7C5K1;Q7Z2W4-5	Q7Z2W4;Q7Z2W4-2;C9J6P4;Q7Z2W4-3;F5H1W0	Zinc finger CCCH-type antiviral protein 1	ZC3HAV1	8
0	1953400	6653800	5399900	3907300	2685900	0	0	Q7Z4V5;Q7Z4V5-2	Q7Z4V5;Q7Z4V5-2	Hepatoma-derived growth factor-related protein 2	HDGFRP2	2
0	0	0	0	0	0	2135900	0	Q7Z4W1	Q7Z4W1	L-xylulose reductase	DCXR	1
0	0	0	0	0	0	0	463290	Q99615;Q7Z784	Q99615;Q7Z784	DnaJ homolog subfamily C member 7	DNAJC7	2
0	3180400	2285600	0	0	3062200	0	0	Q7Z7K6;Q7Z7K6-3	Q7Z7K6;Q7Z7K6-3	Centromere protein V	CENPV	2
0	1843800	0	0	0	0	0	0	Q86TU7;Q86TU7-2;Q6NXR6;Q86TU7-3	Q86TU7;Q86TU7-2;Q6NXR6;Q86TU7-3	Histone-lysine N-methyltransferase setd3	SETD3	4
0	0	0	0	0	1204900	0	0	Q86U42;Q86U42-2	Q86U42;Q86U42-2	Polyadenylate-binding protein 2	PABPN1	2
0	0	0	0	0	0	0	5329800	Q86VS8;H0YE69	Q86VS8;H0YE69	Protein Hook homolog 3	HOOK3	2
0	0	0	0	0	802430	0	0	Q86XP3;Q86XP3-2	Q86XP3;Q86XP3-2	ATP-dependent RNA helicase DDX42	DDX42	2
0	0	5043200	6035000	5452400	5386400	4393000	0	Q86Y56;Q86Y56-2;H0Y650;F5H8D4;E9PGY2;Q86Y56-3;H7C3B1	Q86Y56;Q86Y56-2;H0Y650;F5H8D4	HEAT repeat-containing protein 2	HEATR2	7
0	0	2166900	1350600	3112600	1870100	4142100	2156600	Q8IVD9	Q8IVD9	NudC domain-containing protein 3	NUDCD3	1
0	0	0	0	0	0	0	652900	Q8IYI6	Q8IYI6	Exocyst complex component 8	EXOC8	1
0	0	0	565040	0	0	0	0	Q8IZW8	Q8IZW8	Tensin-4	TNS4	1
0	0	0	3421000	0	3203500	2155500	3052000	Q8N183	Q8N183	Mimitin, mitochondrial	NDUFAF2	1
0	0	0	0	0	0	0	496500	Q8N3C0;Q8N3C0-4	Q8N3C0	Activating signal cointegrator 1 complex subunit 3	ASCC3	2
0	0	0	0	0	13420000	10890000	0	Q8N3K9	Q8N3K9	Cardiomyopathy-associated protein 5	CMYA5	1
0	0	29098000	29329000	14106000	0	0	0	Q8N4C8;Q8N4C8-4;Q8N4C8-3;Q8N4C8-2;Q8N4C8-5;Q9UKE5;Q9UKE5-4;F5H865;Q9UKE5-2;Q9UKE5-6;G5E948;O95819-3;F5H5M9;Q9UKE5-3;Q9UKE5-7;E7ESS2;Q9UKE5-5;E7EN19;Q9UKE5-8;O95819-5;O95819;O95819-2;H7C360;G3XAA2;O95819-4;E7ENQ1;I3L2I2;C9J338	Q8N4C8;Q8N4C8-4;Q8N4C8-3;Q8N4C8-2;Q8N4C8-5;Q9UKE5;Q9UKE5-4;F5H865;Q9UKE5-2;Q9UKE5-6;G5E948;O95819-3;F5H5M9;Q9UKE5-3;Q9UKE5-7;E7ESS2;Q9UKE5-5;E7EN19;Q9UKE5-8;O95819-5;O95819;O95819-2;H7C360;G3XAA2;O95819-4;E7ENQ1;I3L2I2;C9J338	Misshapen-like kinase 1;TRAF2 and NCK-interacting protein kinase;Mitogen-activated protein kinase kinase kinase kinase 4	MINK1;TNIK;MAP4K4	28
0	0	0	2489900	0	0	1399600	0	Q8NBF2;Q8NBF2-2	Q8NBF2;Q8NBF2-2	NHL repeat-containing protein 2	NHLRC2	2
0	0	0	0	912680	0	0	0	Q8NBJ7;Q8NBJ7-2;F8WA42;C9J660;Q8NBJ7-3;A8MXB9;H7C3B2;C9JL30;E9PBT8;Q8NBJ7-5;E9PG02;F8WEX5	Q8NBJ7;Q8NBJ7-2;F8WA42;C9J660;Q8NBJ7-3;A8MXB9;H7C3B2;C9JL30;E9PBT8	Sulfatase-modifying factor 2	SUMF2	12
0	0	0	0	4596700	0	0	0	Q8NCW5;Q8NCW5-2;Q5T3I3;Q5T3I4	Q8NCW5;Q8NCW5-2;Q5T3I3;Q5T3I4	NAD(P)H-hydrate epimerase	APOA1BP	4
[truncated: 196 more rows]
