# Supplementary material for: ADAM17 mediates OSCC development in an orthotopic murine model
Source: Mol Cancer. 2014 Feb 5;13:24. doi: 10.1186/1476-4598-13-24 (PMC3928084; doi:10.1186/1476-4598-13-24)
Supplement: Additional file 3: Table S2 — List of proteins identified by LC-MS/MS with LFQ intensity converted into Log2. Significantly expressed proteins given by Student’s t-test (p < 0.05) are shown by “+” label in t-test Significant column. [file 1476-4598-13-24-S3.xls]

## Sheet: Table 2
Table S2. List of proteins identified by LC-MS/MS with LFQ intensity converted into Log2. Significantly expressed proteins given by Student's t-test (p<0.05) are shown by "+" label in t-test Significant column.
Control_1	Control_2	Control_3	Control_4	Tumor_1	Tumor_2	Tumor_3	Tumor_4	t-test Significant	#NAME?	t-test Difference	Protein IDs	Majority protein IDs	Protein names	Gene names	Proteins
23.6933	22.9001	23.0546	23.813	24.2592	24.296	24.012	24.4331	+	1.95945	-0.884825	P16949-2;P16949;A2A2D0;G3V110;Q93045;B7Z4N6;E5RGX5	P16949-2;P16949;A2A2D0	Stathmin	STMN1	7
27.2035	27.1419	26.6572	26.4702	26.0339	26.1079	26.0816	25.9637	+	2.38036	0.821399	A8MX12;P52179;P52179-2	A8MX12;P52179;P52179-2	Myomesin-1	MYOM1	3
25.1498	25.4982	25.665	25.8561	25.9409	26.2362	25.9898	25.8666	+	1.47387	-0.466113	A8MXP9;P43243;D6REM6;D6R991;P43243-2;B3KM87;H0Y8T4;D6RIA2;D6RE02;D6RBI2;Q68E03;D6RBK5;D6RAY2;D6RAM9;D6R8Z5;D6REK4;D6RCM3;D6RBS2;D6R9F3;D6RB45	A8MXP9;P43243;D6REM6;D6R991;P43243-2;B3KM87	Matrin-3	MATR3	20
23.6216	23.8072	24.3393	24.0822	24.5589	24.6912	24.9841	24.5827	+	2.15116	-0.741637	A8MZ22;F5HFY4;Q99733;C9JZI7;C9J6D1;H0YCI4;A8MXH2;E9PKT8;E9PP22;E9PNJ7;E9PS34;E9PJJ2;E9PNW0;E9PKI2;C9J1B1	A8MZ22;F5HFY4;Q99733;C9JZI7;C9J6D1;H0YCI4;A8MXH2	Nucleosome assembly protein 1-like 4	NAP1L4;NAP1L4b	15
24.1969	23.9773	23.9554	24.3438	23.9113	23.6982	23.1382	23.7874	+	1.32743	0.484556	Q16787;B0YJ33;Q16787-1;Q16787-3	Q16787;B0YJ33;Q16787-1;Q16787-3	Laminin subunit alpha-3	LAMA3	4
23.4738	NaN	23.7185	23.6481	24.0074	23.9889	23.9875	23.9779	+	2.78244	-0.376954	P11908-2;P11908;P21108;P60891;B4DNL6;B1ALA9;D3YTJ7;H7C540;B1ALA7;H7C518;A6NMS2	P11908-2;P11908;P21108;P60891;B4DNL6;B1ALA9;D3YTJ7;H7C540;B1ALA7;H7C518;A6NMS2	Ribose-phosphate pyrophosphokinase 2;Ribose-phosphate pyrophosphokinase 3;Ribose-phosphate pyrophosphokinase 1;Ribose-phosphate pyrophosphokinase	PRPS2;PRPS1L1;PRPS1	11
24.5733	24.725	25.2337	25.5174	25.6398	25.4008	26.2127	25.9594	+	1.50389	-0.790797	P55209;F5H4R6;B3KNT8;F8VY35;H0YIV4;F8W0J6;F8W020;F8VV59;F8VUX1;F8VXI6;F8W118;B7Z9C2;F8W543;H0YHC3;H0YH88;F5H1X5;B3KV44;F8VVB5;F8VRJ2	P55209;F5H4R6;B3KNT8;F8VY35;H0YIV4;F8W0J6;F8W020;F8VV59;F8VUX1;F8VXI6;F8W118;B7Z9C2;F8W543;H0YHC3;H0YH88;F5H1X5;B3KV44;F8VVB5;F8VRJ2	Nucleosome assembly protein 1-like 1	NAP1L1	19
27.4888	25.6277	NaN	NaN	24.77	24.6856	24.6089	24.7695	+	1.49494	1.84979	P04179;P04179-2;B3KUK2;F5GYZ5;F5H4R2;B4E3K9;F5H3C5;G8JLJ2	P04179;P04179-2;B3KUK2;F5GYZ5;F5H4R2;B4E3K9;F5H3C5;G8JLJ2	Superoxide dismutase [Mn], mitochondrial;Superoxide dismutase	SOD2	8
23.3373	24.1878	24.2731	23.7192	23.4109	23.3838	23.023	23.1681	+	1.4345	0.632891	P12081;D6REN6;B3KWE1;B4DY73;B4DDD8;B4E1C5;C9JWK3;E7ETE2;P49590;B4DDY8;C9JV49;E9PG66;C9JHI8;F5HHF0;B4DQ67;D6RJE6	P12081;D6REN6;B3KWE1;B4DY73;B4DDD8;B4E1C5;C9JWK3;E7ETE2	Histidine--tRNA ligase, cytoplasmic	HARS	16
22.8227	22.8447	NaN	21.5349	23.4973	23.6099	23.5886	23.6477	+	1.64588	-1.18512	Q15417;B4DFK6;F8WA86;E9PDU6	Q15417;B4DFK6;F8WA86;E9PDU6	Calponin-3	CNN3	4
29.1101	28.7547	27.7866	27.7759	27.5958	27.3816	27.4999	27.2163	+	1.43041	0.933397	P48735;B4DFL2;B4DSZ6;H0YL11	P48735;B4DFL2;B4DSZ6;H0YL11	Isocitrate dehydrogenase [NADP], mitochondrial;Isocitrate dehydrogenase [NADP]	IDH2	4
20.9723	20.8414	21.2508	21.4109	21.9001	21.6054	21.7657	21.4612	+	1.89627	-0.564238	Q9P000;E9PJ95;B4DQW0;Q9P000-2	Q9P000;E9PJ95;B4DQW0;Q9P000-2	COMM domain-containing protein 9	COMMD9	4
26.9624	27.108	26.6484	26.1027	25.8819	25.6638	25.721	26.0019	+	2.03265	0.888223	Q16555;B4DR31;Q8NAN9;Q14194-2;Q14194;E9PD68;E5RFU4	Q16555;B4DR31	Dihydropyrimidinase-related protein 2	DPYSL2	7
21.9671	22.3061	22.4293	22.3359	NaN	23.1571	23.6864	23.0925	+	2.50516	-1.0524	Q9Y6E0;E9PCB9;Q9Y6E0-2;B4DR80;H0Y630;F5H2G3;B4E0Y9;O00506;Q9P289;Q8NBY1;A8K6Z3;Q9P289-2;F5H0B2;B7Z9K1;H7C279;E9PCB4;Q5JV98;C9J232;C9JCC0;C9J6L2;C9JDH9;Q5JV99;Q9P289-3	Q9Y6E0;E9PCB9;Q9Y6E0-2;B4DR80;H0Y630;F5H2G3;B4E0Y9;O00506;Q9P289;Q8NBY1;A8K6Z3;Q9P289-2;F5H0B2;B7Z9K1;H7C279;E9PCB4;Q5JV98;C9J232;C9JCC0;C9J6L2;C9JDH9;Q5JV99	Serine/threonine-protein kinase 24;Serine/threonine-protein kinase 24 36 kDa subunit;Serine/threonine-protein kinase 24 12 kDa subunit;Serine/threonine-protein kinase 25;Serine/threonine-protein kinase MST4	STK24;MST4;STK25	23
23.3936	23.3608	23.8797	24.0435	25.0483	24.6716	24.6798	24.0213	+	1.84523	-0.935863	P02675;B4E1D3;D6REL8;CON__P02676	P02675;B4E1D3;D6REL8	Fibrinogen beta chain;Fibrinopeptide B;Fibrinogen beta chain	FGB	4
26.5359	26.1295	26.2652	25.9367	25.1786	25.6098	25.4325	25.4544	+	2.68285	0.798019	P55084;B4E2W0;B5MD38;F5GZQ3;C9JE81;C9JEY0;C9K0M0	P55084;B4E2W0;B5MD38;F5GZQ3	Trifunctional enzyme subunit beta, mitochondrial;3-ketoacyl-CoA thiolase	HADHB	7
24.4674	24.3109	24.9025	25.151	25.3035	25.0754	25.2325	25.3289	+	1.39801	-0.527145	P46781;C9JM19;B5MCT8	P46781;C9JM19;B5MCT8	40S ribosomal protein S9	RPS9	3
27.6575	27.8135	27.7947	27.9383	28.182	28.2429	28.0772	28.4099	+	2.49141	-0.426994	B5MDF5;P62826;F5H018;B4DV51;H0YFC6	B5MDF5;P62826;F5H018;B4DV51	GTP-binding nuclear protein Ran	RAN	5
26.0181	26.3182	25.649	25.2077	24.9537	25.2988	25.1087	25.2794	+	1.34509	0.638137	P09104;B7Z2X9;F5H0C8;F5GZ30;F5GWQ3;F5H5U1;F5H1C3	P09104;B7Z2X9;F5H0C8	Gamma-enolase;Enolase	ENO2	7
22.4942	22.7633	22.695	NaN	23.7507	23.4066	22.8044	23.1734	+	1.30819	-0.632986	B7Z4Q3;Q9Y383;Q9Y383-2;B7Z500;Q9NQ29-3;A8MYV2;B8ZZ10;C9JWT3	B7Z4Q3;Q9Y383;Q9Y383-2;B7Z500	Putative RNA-binding protein Luc7-like 2	LUC7L2	8
28.2159	28.1527	27.5348	27.7233	27.4255	27.3898	27.2576	27.0926	+	1.83096	0.615273	P38646;B7Z4V2;F5H3L8;H0YBG6;D6RJI2;D6RA73;H0Y8S0	P38646;B7Z4V2;F5H3L8	Stress-70 protein, mitochondrial	HSPA9	7
29.185	28.8979	28.2814	28.5246	27.8079	28.1822	28.0639	28.3999	+	1.38726	0.608744	F5GWR5;Q13642-4;Q13642-5;Q13642-1;B7Z5V0;Q5JXI8;B7Z6U8;Q13642;Q5JXI2;Q5JXI3;Q5JXH7;Q5JXH8;Q13642-3;Q5JXH9;Q5JXI0	F5GWR5;Q13642-4;Q13642-5;Q13642-1;B7Z5V0;Q5JXI8;B7Z6U8;Q13642;Q5JXI2;Q5JXI3;Q5JXH7;Q5JXH8;Q13642-3	Four and a half LIM domains protein 1	FHL1	15
25.9031	25.5128	25.3897	25.412	24.8412	25.2997	25.0988	25.0057	+	1.74401	0.493017	Q16698;B7Z6B8;E5RFV2;E5RJG7;E5RJD2;E5RID6	Q16698;B7Z6B8;E5RFV2;E5RJG7;E5RJD2	2,4-dienoyl-CoA reductase, mitochondrial	DECR1	6
NaN	NaN	22.198	22.1474	21.3634	21.4087	21.5305	NaN	+	2.79396	0.738522	Q9NVD7;B7Z952;E9PS97;F5H1R9;Q9NVD7-2	Q9NVD7;B7Z952;E9PS97;F5H1R9	Alpha-parvin	PARVA	5
25.2746	25.2402	24.4104	25.1784	25.5277	25.7821	25.3762	25.9677	+	1.39504	-0.637559	H7BY58;P22061-2;P22061;B7Z972;C9J0F2	H7BY58;P22061-2;P22061;B7Z972	Protein-L-isoaspartate O-methyltransferase;Protein-L-isoaspartate(D-aspartate) O-methyltransferase	PCMT1	5
NaN	22.6906	22.5967	22.8025	23.0054	23.3782	23.2994	23.0264	+	1.95212	-0.480738	Q16537;B7ZKK9	Q16537;B7ZKK9	Serine/threonine-protein phosphatase 2A 56 kDa regulatory subunit epsilon isoform	PPP2R5E	2
29.8029	29.6906	28.8545	28.6566	28.2457	28.2165	28.4657	28.7914	+	1.37696	0.82135	E7EWS6;G3XAE8;G3XAI7;F8VZY0;Q00872-2;B7ZL09;Q00872;E7ESM5;B7ZL10;F8VZE0;Q00872-3;Q17RR7;B7ZL02;G3V1V7;F5H0G9;F8W1Z9	E7EWS6;G3XAE8;G3XAI7;F8VZY0;Q00872-2;B7ZL09;Q00872;E7ESM5;B7ZL10;F8VZE0;Q00872-3;Q17RR7;B7ZL02;G3V1V7;F5H0G9	Myosin-binding protein C, slow-type	MYBPC1	16
25.1986	24.8391	24.3345	24.2415	23.8057	23.4902	22.6241	NaN	+	1.71153	1.34677	Q16891;F5GZ32;Q16891-2;F8W9I1;Q16891-3;B9A067;C9J406;H7C463;B8ZZQ7	Q16891;F5GZ32;Q16891-2;F8W9I1;Q16891-3;B9A067;C9J406;H7C463;B8ZZQ7	Mitochondrial inner membrane protein	IMMT	9
22.508	22.3682	NaN	NaN	NaN	23.1351	23.0309	22.774	+	1.45336	-0.541868	Q9BUL8;C9J5C3;C9J6F3;C9JND6;C9JSA3;H7C5M9;C9J363;C9J932;F8WDF3	Q9BUL8;C9J5C3;C9J6F3;C9JND6;C9JSA3;H7C5M9;C9J363	Programmed cell death protein 10	PDCD10	9
24.6646	24.6081	24.3478	24.4664	25.4117	25.7133	25.3692	25.2754	+	3.61953	-0.920691	C9JC84;P02679;C9JEU5;P02679-2;C9JU00;C9JPQ9	C9JC84;P02679;C9JEU5;P02679-2;C9JU00;C9JPQ9	Fibrinogen gamma chain	FGG	6
28.6381	28.7044	28.2993	28.3267	25.6684	26.06	25.4865	25.3672	+	5.33688	2.8466	P99999;C9JFR7	P99999;C9JFR7	Cytochrome c	CYCS	2
26.4171	26.1567	26.5195	26.6577	26.9529	27.3393	27.0856	26.6514	+	1.72991	-0.569537	P61247;D6RAT0;D6RG13;D6RB09;H0Y9Y4;E9PFI5;H0Y8L7;F5H4F9;D6R9B6;D6RAS7;D6RED7;D6RGE0	P61247;D6RAT0;D6RG13;D6RB09;H0Y9Y4;E9PFI5;H0Y8L7;F5H4F9;D6R9B6;D6RAS7	40S ribosomal protein S3a	RPS3A	12
24.6997	24.2159	23.8013	24.0129	23.5764	23.4423	22.9767	22.7634	+	1.9754	0.992775	Q99715;D6RGG3;Q99715-4;Q99715-2;H0Y5N9;H0Y4P7;H0Y991	Q99715;D6RGG3;Q99715-4;Q99715-2	Collagen alpha-1(XII) chain	COL12A1	7
27.3598	27.5625	27.468	27.4461	28.0084	27.9591	28.1229	27.9976	+	4.31428	-0.562892	E7EPA7;P29401;B4E022;B3KSI4;E9PFF2;F8W888;F8WAX4	E7EPA7;P29401;B4E022;B3KSI4	Transketolase	TKT	7
26.437	26.5189	25.4995	24.98	24.594	24.4916	25.0404	25.0658	+	1.41432	1.06093	E7EPT4;P19404	E7EPT4;P19404	NADH dehydrogenase [ubiquinone] flavoprotein 2, mitochondrial	NDUFV2	2
25.0463	24.7505	24.8988	25.277	25.0542	25.6145	26.0846	26.1934	+	1.4063	-0.74352	P61313;E7EQV9;E7ENU7;E7EX53;Q642I1;E7ERA2	P61313;E7EQV9;E7ENU7;E7EX53;Q642I1	60S ribosomal protein L15;Ribosomal protein L15	RPL15	6
24.2548	23.7838	23.1823	23.3737	21.5356	22.5628	23.0799	22.9154	+	1.43578	1.12521	P35443;E7ES19;P49746;B4DQ20;Q2HIZ1;F5H4Z8	P35443;E7ES19	Thrombospondin-4	THBS4	6
22.7172	NaN	NaN	22.5464	23.1373	23.9575	23.2258	23.6742	+	1.37639	-0.866844	O15042;E7ET15;O15042-2;O15042-3;C9JB80;H0Y8D9;E7EW00	O15042;E7ET15;O15042-2;O15042-3	U2 snRNP-associated SURP motif-containing protein	U2SURP	7
22.1751	21.8205	21.9706	22.5422	22.7214	23.0606	22.6794	23.1678	+	2.11686	-0.780199	Q9UHB9;E7ETK6;Q9UHB9-2;G3V1U4;F5H5Y3;B3KUU5;F5H281;Q96K98	Q9UHB9;E7ETK6;Q9UHB9-2;G3V1U4;F5H5Y3;B3KUU5	Signal recognition particle 68 kDa protein	SRP68	8
NaN	NaN	22.3624	22.7501	21.5278	21.8368	NaN	21.5921	+	1.76151	0.90401	E9PHK9;Q13428-4;Q13428-3;E7ETY2;Q13428;Q13428-7;Q13428-6;Q13428-8;Q13428-2;H0YA99;Q13428-5	E9PHK9;Q13428-4;Q13428-3;E7ETY2;Q13428;Q13428-7;Q13428-6;Q13428-8;Q13428-2;H0YA99	Treacle protein	TCOF1	11
27.0239	26.8903	26.3238	26.6591	26.0986	26.4769	25.8251	26.3102	+	1.4061	0.546532	E7EUC7;Q16851;Q16851-2;C9JNZ1;C9JQU9;C9JVG3;C9JWG0;C9JUW1;C9JTZ5	E7EUC7;Q16851;Q16851-2	UTP--glucose-1-phosphate uridylyltransferase	UGP2	9
24.4093	24.1732	24.5034	24.7505	24.7834	24.865	24.8082	24.7592	+	1.52762	-0.344862	P11413-2;P11413-3;P11413;E7EUI8;E7EM57;E9PD92	P11413-2;P11413-3;P11413;E7EUI8;E7EM57;E9PD92	Glucose-6-phosphate 1-dehydrogenase	G6PD	6
21.4483	21.4002	21.9256	21.7644	22.2632	21.9631	21.9006	22.1323	+	1.53797	-0.430189	P80303;P80303-2;E9PKG6;E9PLE9;H0YEG8;E9PLR0;E9PM22;H0YD18;E9PJP3	P80303;P80303-2;E9PKG6	Nucleobindin-2	NUCB2	9
24.3707	24.2641	24.6762	24.1486	25.2634	24.9385	24.7143	24.5541	+	1.41016	-0.502718	Q9Y4L1;F5H4Z5;E9PL22;F5GWH9;E9PJ21;F5H4X7;B7Z909;E9PSI5;Q9BST8	Q9Y4L1;F5H4Z5;E9PL22;F5GWH9;E9PJ21;F5H4X7;B7Z909	Hypoxia up-regulated protein 1	HYOU1	9
NaN	23.5124	23.1756	NaN	24.0414	23.999	23.8845	NaN	+	1.69555	-0.630942	O60763-2;F5GYR8;O60763;F5H4X1;F5GZ76;H0Y7C0	O60763-2;F5GYR8;O60763;F5H4X1;F5GZ76	General vesicular transport factor p115	USO1	6
29.4436	29.5091	28.8778	28.6127	28.4011	28.3191	28.4232	28.7686	+	1.41306	0.632803	F5H098;P40925;P40925-2;B9A041;B8ZZ51;C9JF79;C9JRL4;C9JLV6;F8WFC2;C9IZI0	F5H098;P40925;P40925-2;B9A041;B8ZZ51	Malate dehydrogenase;Malate dehydrogenase, cytoplasmic	MDH1	10
22.2875	22.4407	22.1471	NaN	21.9326	22.1245	21.8628	21.7294	+	1.59498	0.379423	F5H1B6;O14974;F8VWB4;F8W9E8;O14974-2;F8W7P1;O14974-3;F8W8Q6;O14974-4;F8VZN8;H0YHI8;H0YIS4;H0YIS3;H0YIM2	F5H1B6;O14974;F8VWB4;F8W9E8;O14974-2;F8W7P1;O14974-3;F8W8Q6;O14974-4;F8VZN8	Protein phosphatase 1 regulatory subunit 12A	PPP1R12A	14
25.6748	25.7506	25.6238	25.4629	25.0309	25.3692	25.3016	25.4729	+	1.60667	0.334403	G3V1M7;F5H2A9;P49748;P49748-2	G3V1M7;F5H2A9;P49748;P49748-2	Very long-chain specific acyl-CoA dehydrogenase, mitochondrial	ACADVL	4
23.054	22.0413	21.6396	NaN	21.1879	21.0461	20.5732	NaN	+	1.33181	1.30921	Q02641;H0YG73;Q02641-2;Q02641-3;F5H6X1;Q08289;Q08289-8;Q08289-4;Q08289-7;Q08289-5;A6PVM7;Q08289-3;Q08289-2;Q08289-6;O00305;H0Y476;O00305-3;F8WA06;O00305-2;E7EN11;O00305-4;H0YG55	Q02641;H0YG73;Q02641-2;Q02641-3;F5H6X1	Voltage-dependent L-type calcium channel subunit beta-1	CACNB1	22
26.5397	26.7728	26.628	26.5896	26.1012	25.9361	26.199	26.0349	+	3.55643	0.564728	P36871;F5H857;P36871-2;B4DPV0	P36871;F5H857;P36871-2;B4DPV0	Phosphoglucomutase-1	PGM1	4
24.2923	24.1874	24.3331	24.212	23.6122	23.7152	23.5989	23.9913	+	2.78638	0.52681	Q9P2E9;Q9P2E9-2;Q9P2E9-3;F8W7S5	Q9P2E9;Q9P2E9-2;Q9P2E9-3;F8W7S5	Ribosome-binding protein 1	RRBP1	4
22.728	22.5359	22.5344	22.3992	22.2509	22.2789	21.7144	21.8517	+	1.80688	0.525391	F8W7U2;Q02487;Q02487-2;Q68DY8	F8W7U2;Q02487;Q02487-2;Q68DY8	Desmocollin-2	DSC2;DKFZp686I11137	4
27.8182	27.9408	27.0291	27.0008	26.2801	26.2299	26.554	26.6289	+	2.04582	1.02396	F8WCL5;F8WCP0;P20929;H0Y786;F8WCL6;H7BZD5;H0Y3P5;Q96MF8;B7Z6B9;H7C2B3;H7C2Z5;H0YFG5	F8WCL5;F8WCP0;P20929	Nebulin	NEB	12
NaN	23.6012	24.097	23.6447	24.2119	24.3431	25.153	24.4927	+	1.39027	-0.769215	Q14444;Q14444-2;G3V153;E9PLA9;E9PP31	Q14444;Q14444-2;G3V153;E9PLA9	Caprin-1	CAPRIN1	5
28.8429	28.5175	27.5784	27.6865	27.3376	27.0614	26.9992	27.3102	+	1.64195	0.979234	P10515;H0YDD4;E9PEJ4;F5H7M3;F5H0X9	P10515;H0YDD4;E9PEJ4;F5H7M3	Dihydrolipoyllysine-residue acetyltransferase component of pyruvate dehydrogenase complex, mitochondrial	DLAT	5
24.5721	24.621	24.6032	24.8544	24.3126	24.3946	23.7768	23.97	+	1.86899	0.549198	Q02978;I3L1P8;F5GY65	Q02978;I3L1P8;F5GY65	Mitochondrial 2-oxoglutarate/malate carrier protein	SLC25A11	3
NaN	21.7794	21.4536	21.4272	22.2946	22.0999	22.849	22.3204	+	1.96373	-0.837556	O00148;Q8N5M0;B1Q2N1;F6SXL5	O00148;Q8N5M0;B1Q2N1	ATP-dependent RNA helicase DDX39A	DDX39A;DDX39	4
26.9455	26.4181	27.2229	27.2173	27.7732	27.8108	28.0458	27.8399	+	2.43892	-0.916466	O00299	O00299	Chloride intracellular channel protein 1	CLIC1	1
22.7947	NaN	22.8238	22.7532	23.0866	22.8301	23.0061	23.0341	+	1.4829	-0.198707	O00425;F8WD15;O00425-2;Q9Y6M1-4;Q9Y6M1-3;Q9Y6M1-6;Q9Y6M1-5	O00425	Insulin-like growth factor 2 mRNA-binding protein 3	IGF2BP3	7
28.002	27.638	27.1624	27.8197	26.6553	26.7325	26.5201	26.5929	+	2.83612	1.03035	O14983;O14983-2;B3KY17;Q8N3X5;H3BTW4;H3BVB2;H3BTF1;H3BUT9	O14983;O14983-2;B3KY17;Q8N3X5	Sarcoplasmic/endoplasmic reticulum calcium ATPase 1	ATP2A1	8
25.9919	26.1306	25.9943	25.5084	24.7594	25.1193	24.7028	25.0515	+	2.94571	0.998054	O43837;O43837-2;O43837-3;E9PGU4	O43837;O43837-2	Isocitrate dehydrogenase [NAD] subunit beta, mitochondrial	IDH3B	4
26.5717	26.1978	27.0508	26.5635	26.0851	26.2771	25.619	26.0644	+	1.39917	0.58454	O60662;O60662-2;E9PBE3	O60662;O60662-2	Kelch repeat and BTB domain-containing protein 10	KBTBD10	3
28.2127	28.4597	27.711	27.6276	27.1094	26.9074	27.0936	27.0782	+	2.45877	0.955651	O75112-7;O75112-2;O75112;F5H0C2;O75112-3;F2Z2S6;F2Z394	O75112-7;O75112-2;O75112;F5H0C2;O75112-3	LIM domain-binding protein 3	LDB3	7
26.827	26.4088	25.7048	25.3999	25.3689	25.4199	24.9585	25.1034	+	1.35709	0.872443	O75306;B7Z9L2;F5H5P7	O75306;B7Z9L2	NADH dehydrogenase [ubiquinone] iron-sulfur protein 2, mitochondrial	NDUFS2	3
23.53	NaN	23.6081	23.2002	23.923	23.8852	23.7937	23.7881	+	1.80279	-0.401387	O75340;Q2YDC2;H0Y9N1;H0Y9X3;E7EPW6;E7ESR3	O75340;Q2YDC2;H0Y9N1	Programmed cell death protein 6	PDCD6	6
27.1869	27.0522	27.5174	27.324	27.5325	27.5275	27.5416	27.5959	+	1.4927	-0.279286	O75369-8;O75369;O75369-9;O75369-2;O75369-3;O75369-6;O75369-7;E7EN95;O75369-4;O75369-5;H7C5L4;Q8WXT3	O75369-8;O75369;O75369-9;O75369-2;O75369-3;O75369-6;O75369-7;E7EN95;O75369-4;O75369-5	Filamin-B	FLNB	12
25.5346	25.1871	24.2799	24.5546	23.8388	23.706	23.9376	24.3	+	1.62242	0.94348	O75746;B3KR64;B4DGK6;H0YFB2;F8W9J0	O75746;B3KR64	Calcium-binding mitochondrial carrier protein Aralar1	SLC25A12	5
21.4794	21.3525	21.7354	21.5592	22.5123	21.8676	21.8971	21.9752	+	1.67613	-0.531437	O94925-3;O94925;B8ZZA8;H7BZD1;B8ZZC5	O94925-3;O94925	Glutaminase kidney isoform, mitochondrial	GLS	5
29.094	29.2873	28.7459	28.7466	28.1381	28.2121	27.789	27.8138	+	2.88711	0.980229	P00505;E7ERW2;B4DY39	P00505;E7ERW2	Aspartate aminotransferase, mitochondrial;Aspartate aminotransferase	GOT2	3
30.2366	30.2114	30.6784	30.3221	29.94	29.9647	30.0238	30.0982	+	1.69056	0.355437	P00558;B7Z7A9;B4E1H9;E7ERH5;B4DHM5	P00558;B7Z7A9;B4E1H9;E7ERH5;B4DHM5	Phosphoglycerate kinase 1;Phosphoglycerate kinase	PGK1	5
29.5638	29.709	28.1345	28.1094	27.3725	27.521	27.4931	27.1763	+	1.80847	1.48845	Q5T9B7;P00568;H0Y4J6	Q5T9B7;P00568;H0Y4J6	Adenylate kinase isoenzyme 1	AK1	3
22.4184	22.3201	NaN	NaN	NaN	22.0242	22.065	NaN	+	1.58769	0.324649	P04181	P04181	Ornithine aminotransferase, mitochondrial;Ornithine aminotransferase, hepatic form;Ornithine aminotransferase, renal form	OAT	1
NaN	21.536	21.539	21.8042	21.1533	NaN	21.23	NaN	+	1.45743	0.43472	P04844;P04844-2;H7BXZ4;Q5JYR7;Q5JYR4;F2Z3K5	P04844;P04844-2;H7BXZ4;Q5JYR7;Q5JYR4	Dolichyl-diphosphooligosaccharide--protein glycosyltransferase subunit 2	RPN2	6
27.4455	27.2956	26.2696	27.0189	26.1002	26.2884	26.0595	25.7294	+	1.82133	0.963053	P05091;E7EUE5;F8W0A9;F8VXI5;F8VP50;P00352;H0Y4S2;Q5SYQ8;Q5SYQ9;Q5SYQ7	P05091;E7EUE5;F8W0A9;F8VXI5	Aldehyde dehydrogenase, mitochondrial	ALDH2	10
29.6863	29.8301	30.0961	29.8653	29.3554	29.5139	28.867	29.4312	+	1.85609	0.577569	P05141	P05141	ADP/ATP translocase 2	SLC25A5	1
29.2159	29.2094	29.3722	29.1678	29.5704	29.5538	29.4287	29.4182	+	2.23128	-0.25146	P07237;E7EPA8;H7BZ94;B4DUA5;F5H8J2;I3L2P8;I3L312;I3L398;H0Y3Z3;I3L4M2;I3NI03;I3L3U6;I3L3P5;I3L0S0;I3L514;I3L1Y5	P07237;E7EPA8;H7BZ94;B4DUA5;F5H8J2;I3L2P8;I3L312;I3L398;H0Y3Z3	Protein disulfide-isomerase	P4HB	16
28.6532	28.7561	28.5839	28.1386	28.1211	27.8957	28.0478	27.7614	+	1.96951	0.576437	P07339;H7C469;C9JH19;F8WD96;F8W787;H7C1V0	P07339;H7C469;C9JH19;F8WD96	Cathepsin D;Cathepsin D light chain;Cathepsin D heavy chain	CTSD	6
32.6685	32.2695	31.4292	31.8312	31.3421	31.4475	31.3456	31.3225	+	1.35551	0.685157	P07951;Q5TCU8	P07951;Q5TCU8	Tropomyosin beta chain	TPM2	2
28.1337	28.168	27.0113	27.2492	26.1602	26.3921	26.7257	26.6652	+	1.91422	1.1547	P08237;P08237-2;F8VP00;F8VZQ1;F8VNX2;F8VX13;F8VSL1;F8VVE3;F8VZI0;F8VYK8;F8VTQ3;F8VUB8;F8VW30;F8VSF7;F8W1J8;H0YHB8	P08237;P08237-2	6-phosphofructokinase, muscle type	PFKM	16
31.2113	31.3193	30.6023	30.4705	29.9174	30.0192	29.7668	29.5833	+	2.4435	1.07916	P09493;D9YZV3;H0YL52;P09493-4;D9YZV2;Q6ZN40;P09493-3;C9IZA2;H0YKP3;P09493-6;P09493-7;H0YNC7;H0YKX5;D9YZV8;H0YL80;H0YL42;H0YK20;D6RGJ6;H0YKZ6;H0YLS7	P09493;D9YZV3;H0YL52;P09493-4;D9YZV2;Q6ZN40;P09493-3;C9IZA2;H0YKP3;P09493-6;P09493-7;H0YNC7;H0YKX5	Tropomyosin alpha-1 chain	TPM1	20
26.2963	26.7031	26.1865	26.4897	27.7139	26.7824	27.452	26.6606	+	1.40372	-0.73332	P09651-2;P09651;F8W1S7;F8W6I7;F8VRQ1;F8VSB5;F8VXY0;P09651-3;Q32P51;F8VZ49;H0YH80;F8VTQ5;F8W646;F8VYN5	P09651-2;P09651;F8W1S7;F8W6I7;F8VRQ1;F8VSB5;F8VXY0;P09651-3;Q32P51;F8VZ49;H0YH80;F8VTQ5	Heterogeneous nuclear ribonucleoprotein A1;Heterogeneous nuclear ribonucleoprotein A1-like 2	HNRNPA1;HNRNPA1L2	14
25.4389	25.4982	23.9409	23.8229	23.2354	23.3535	23.4217	23.7798	+	1.38636	1.22761	P11047	P11047	Laminin subunit gamma-1	LAMC1	1
31.0864	30.9438	31.1941	30.8326	30.829	30.7252	30.6375	30.7654	+	1.67142	0.274951	P11142;E9PKE3;P11142-2;E9PNE6;E9PN89;A8K7Q2;E9PLF4;E9PK54;E9PQK7;E9PQQ4;E9PPY6;E9PI65;E9PN25;E9PS65;E9PM13;E9PSH5	P11142;E9PKE3;P11142-2;E9PNE6;E9PN89;A8K7Q2	Heat shock cognate 71 kDa protein	HSPA8	16
28.5943	28.4312	27.4056	27.0319	27.0816	26.7543	27.0813	26.3981	+	1.32807	1.03693	P11177;P11177-2;P11177-3;C9J634;F8WF02	P11177;P11177-2;P11177-3;C9J634;F8WF02	Pyruvate dehydrogenase E1 component subunit beta, mitochondrial	PDHB	5
29.4786	30.0729	28.8777	28.829	28.4442	28.4691	28.7209	28.6397	+	1.32316	0.746103	P11217;F5GZH7;P11217-2;E9PMM6	P11217;F5GZH7;P11217-2	Glycogen phosphorylase, muscle form;Phosphorylase	PYGM	4
25.0602	24.7967	26.2674	25.7994	26.2365	26.3322	26.5558	26.3824	+	1.39375	-0.895752	P12004	P12004	Proliferating cell nuclear antigen	PCNA	1
23.1054	23.7665	22.7972	22.4823	22.4919	22.4467	22.013	21.2362	+	1.31949	0.990863	P12110;P12110-2;P12110-3;H7C0M5;C9JH44	P12110;P12110-2;P12110-3	Collagen alpha-2(VI) chain	COL6A2	5
29.7801	29.7089	30.0982	30.0067	30.2443	30.0018	30.2918	30.1645	+	1.31927	-0.277126	P12814-3;P12814;P12814-2;B7TY16;H9KV75;G3V2N5;G3V2W4;H7C5W8;H0YJW3;G3V5M4;H0YJ11;G3V2X9;G3V380;G3V2E8	P12814-3;P12814;P12814-2;B7TY16;H9KV75	Alpha-actinin-1	ACTN1	14
34.826	34.7549	34.2387	34.1073	33.612	33.6551	33.7505	33.8895	+	2.12423	0.754973	P12882;E7EUX8	P12882	Myosin-1	MYH1	2
26.2982	26.4904	26.898	26.8492	27.1331	27.05	27.398	27.2252	+	1.89005	-0.567595	P13489;E9PIM9;E9PLZ3;E9PMJ3;H0YCR7;E9PIK5;E9PMN0;E9PMA9;E9PMI1;E9PR82	P13489;E9PIM9;E9PLZ3;E9PMJ3	Ribonuclease inhibitor	RNH1	10
29.2228	29.6784	29.3167	29.4377	29.6664	29.6248	29.8057	29.6755	+	1.41044	-0.279195	P13639;B4DPU3;F5H370;B4DMC6	P13639;B4DPU3;F5H370	Elongation factor 2	EEF2	4
30.9199	30.93	31.0322	31.0629	30.7989	30.9112	30.9107	30.8739	+	1.34414	0.112573	P14618;P14618-3;E9PF79;H3BQ34;H3BSU3;H3BT25;H3BU13;H3BQZ3;H3BN34;E7ESY9;P30613;P30613-2	P14618;P14618-3;E9PF79;H3BQ34	Pyruvate kinase isozymes M1/M2;Pyruvate kinase	PKM2	12
26.9247	26.9501	26.7019	26.6141	26.4431	25.9759	26.1886	25.5917	+	2.03349	0.747841	P14854	P14854	Cytochrome c oxidase subunit 6B1	COX6B1	1
28.4383	28.1131	27.3267	27.0118	26.6737	27.067	26.6617	26.9749	+	1.34478	0.878157	P15090;E5RIR0;P02689;E5RH45	P15090;E5RIR0	Fatty acid-binding protein, adipocyte	FABP4	4
25.6249	25.3259	25.5445	25.5334	26.0313	25.7989	25.9102	25.672	+	1.87341	-0.345909	P15374;E9PBF1;Q5TBK7	P15374;E9PBF1;Q5TBK7	Ubiquitin carboxyl-terminal hydrolase isozyme L3	UCHL3	3
31.5592	31.5078	31.4824	31.5182	30.9708	31.2617	30.908	30.9429	+	3.01045	0.49601	P15924;P15924-2;H7BYR0	P15924;P15924-2	Desmoplakin	DSP	3
22.0847	23.2294	22.2669	NaN	23.3651	23.6802	24.836	24.0622	+	1.54524	-1.45894	P16104;Q96QV6;Q8IUE6	P16104;Q96QV6;Q8IUE6	Histone H2A.x;Histone H2A type 1-A;Histone H2A type 2-B	H2AFX;HIST1H2AA;HIST2H2AB	3
25.3508	24.8738	24.2194	24.2185	23.6944	23.9304	23.3473	23.0132	+	1.85437	1.16924	P16219;E9PE82	P16219;E9PE82	Short-chain specific acyl-CoA dehydrogenase, mitochondrial	ACADS	2
23.5327	23.322	23.7123	23.8701	23.109	23.0754	23.3538	22.6425	+	1.60944	0.56408	P16615;P16615-3;P16615-2;P16615-5;P16615-4;H7C5W9	P16615;P16615-3;P16615-2;P16615-5;P16615-4;H7C5W9	Sarcoplasmic/endoplasmic reticulum calcium ATPase 2	ATP2A2	6
28.5118	28.3584	27.8213	27.8554	27.6108	27.6323	27.5091	27.8201	+	1.41527	0.493659	P17174;B7Z7E9;B7Z1I2	P17174;B7Z7E9;B7Z1I2	Aspartate aminotransferase, cytoplasmic;Aspartate aminotransferase	GOT1	3
31.3336	31.016	30.2437	30.335	29.4228	29.4311	29.2366	29.1115	+	2.69454	1.43158	P17540;D6R998;D6RHV3	P17540	Creatine kinase S-type, mitochondrial	CKMT2	3
27.001	27.0955	25.6402	25.3137	24.5591	24.7524	25.2553	25.2557	+	1.4235	1.30695	P22695;H3BRG4;H3BSJ9;H3BP04	P22695;H3BRG4;H3BSJ9	Cytochrome b-c1 complex subunit 2, mitochondrial	UQCRC2	4
24.7202	24.489	24.4731	24.4633	23.1443	23.0404	23.266	23.5237	+	4.40288	1.2928	P24752;H0YEL7;G3XAB4;E9PRQ6;E9PKF3	P24752;H0YEL7	Acetyl-CoA acetyltransferase, mitochondrial	ACAT1	5
23.5206	NaN	23.2295	22.9656	NaN	22.9084	22.4093	22.5863	+	1.30478	0.603926	P24844;P24844-2	P24844;P24844-2	Myosin regulatory light polypeptide 9	MYL9	2
22.2598	NaN	22.6496	22.5751	23.4826	23.0558	23.455	22.7684	+	1.56102	-0.695602	P25205	P25205	DNA replication licensing factor MCM3	MCM3	1
27.5542	27.8372	28.0947	28.0194	28.4532	28.5139	28.3084	28.5364	+	2.3454	-0.576579	P26038	P26038	Moesin	MSN	1
NaN	22.3274	22.3617	21.5631	20.46	20.1634	NaN	NaN	+	1.81354	1.77235	P27482	P27482	Calmodulin-like protein 3	CALML3	1
23.8359	24.1595	23.8118	23.9569	24.1363	24.3014	24.4009	24.2156	+	1.78565	-0.322527	P27695;G3V3M6;G3V5Q1;G3V3C7;G3V359;G3V5M0;G3V5D9;H7C4A8;G3V574;G3V3Y6	P27695;G3V3M6;G3V5Q1;G3V3C7;G3V359;G3V5M0	DNA-(apurinic or apyrimidinic site) lyase;DNA-(apurinic or apyrimidinic site) lyase, mitochondrial	APEX1	10
23.2893	22.5794	23.8696	22.6545	23.7791	23.9584	23.9757	24.1581	+	1.49811	-0.869601	P28074;P28074-2;H0YJM8;E9PAV2	P28074;P28074-2;H0YJM8;E9PAV2	Proteasome subunit beta type-5	PSMB5	4
28.5702	28.7128	27.5589	27.7171	27.2507	27.4411	27.1443	27.3316	+	1.52349	0.847814	P28331-2;P28331;P28331-4;E7ENF3;P28331-3;B4DJ81;C9JPQ5;F8WDL5	P28331-2;P28331;P28331-4;E7ENF3;P28331-3;B4DJ81	NADH-ubiquinone oxidoreductase 75 kDa subunit, mitochondrial	NDUFS1	8
25.017	24.9515	24.9535	24.2307	25.9825	25.9026	25.9183	25.5798	+	2.65552	-1.05766	P29508;P29508-2	P29508;P29508-2	Serpin B3	SERPINB3	2
24.7529	24.5109	24.4633	24.275	24.9695	25.1971	24.9511	25.3849	+	2.33597	-0.625151	P30040;F8VY02;F8W1G0;C9J183	P30040;F8VY02	Endoplasmic reticulum resident protein 29	ERP29	4
22.9743	22.83	23.0894	22.9551	23.0386	23.6825	23.6548	NaN	+	1.34698	-0.496414	P30043	P30043	Flavin reductase (NADPH)	BLVRB	1
28.3035	28.2598	27.7904	27.8905	27.4314	27.6177	27.581	27.7501	+	1.73847	0.465997	P30044;P30044-2;A6NG06;A6NC19	P30044;P30044-2;A6NG06	Peroxiredoxin-5, mitochondrial	PRDX5	4
30.1111	29.7481	29.586	29.9708	30.919	30.6429	30.8959	30.8765	+	3.49405	-0.979609	P31947;P31947-2	P31947;P31947-2	14-3-3 protein sigma	SFN	2
25.749	25.6627	25.704	25.7461	26.2585	25.8071	26.4047	26.008	+	1.62766	-0.404108	P31948;F5H0T1;G3XAD8;F5H783;F5GXD8;H0YGI8	P31948;F5H0T1;G3XAD8;F5H783	Stress-induced-phosphoprotein 1	STIP1	6
26.172	26.1123	26.7288	26.6963	25.9126	25.8698	24.9664	25.0848	+	1.74281	0.968965	P32926	P32926	Desmoglein-3	DSG3	1
23.7648	23.9457	24.3383	23.8674	24.7993	25.0349	25.1118	24.4253	+	2.315	-0.863806	P34897;P34897-3;P34897-2;B4DLV4;G3V2Y4;G3V5L0;H0YIZ0;G3V4W5;G3V540;G3V2E4;G3V2W0;G3V4X0;G3V4T0;G3V3Y8;G3V241;B4DPM9;G3V3C6;G3V2Y1;G3V2D2	P34897;P34897-3;P34897-2;B4DLV4;G3V2Y4;G3V5L0;H0YIZ0;G3V4W5	Serine hydroxymethyltransferase, mitochondrial;Serine hydroxymethyltransferase	SHMT2	19
24.7297	24.6175	25.2592	25.3388	25.4671	25.416	26.0216	26.5098	+	1.47331	-0.867361	P35321	P35321	Cornifin-A	SPRR1A	1
NaN	22.7614	22.5544	22.822	21.539	NaN	21.8664	NaN	+	2.08973	1.00993	P35326;P22531;P22532;P35325;Q9BYE4;F5H1V2	P35326;P22531;P22532;P35325	Small proline-rich protein 2A;Small proline-rich protein 2E;Small proline-rich protein 2D;Small proline-rich protein 2B	SPRR2A;SPRR2E;SPRR2D;SPRR2B	6
25.218	25.5367	24.6485	24.2996	24.1939	24.2253	24.2774	24.1104	+	1.38123	0.723946	P35573;P35573-3;P35573-2	P35573;P35573-3;P35573-2	Glycogen debranching enzyme;4-alpha-glucanotransferase;Amylo-alpha-1,6-glucosidase	AGL	3
31.4297	31.2323	30.5387	30.5012	30.0641	30.2879	30.2481	30.0057	+	1.69094	0.774029	P35609;B2RCS5;H0YGN3;B7Z4P8	P35609;B2RCS5;H0YGN3	Alpha-actinin-2	ACTN2	4
26.0429	25.8597	25.9768	25.4142	25.2154	25.2682	24.6789	25.1315	+	2.06765	0.749898	P36957;B7Z5W8;Q86SW4;G3V3F0;G3V5M3;H0YJF9	P36957;B7Z5W8;Q86SW4	Dihydrolipoyllysine-residue succinyltransferase component of 2-oxoglutarate dehydrogenase complex, mitochondrial	DLST	6
27.7081	27.628	26.8704	26.7573	26.4044	26.1807	26.1471	26.4061	+	2.0007	0.956406	P38117-2;P38117	P38117-2;P38117	Electron transfer flavoprotein subunit beta	ETFB	2
23.2367	22.981	NaN	23.0488	24.0678	23.9412	23.8503	23.9952	+	3.85532	-0.874816	P38919;I3L3F6;I3L2Z3;I3L1H0	P38919	Eukaryotic initiation factor 4A-III	EIF4A3	4
NaN	NaN	22.0338	22.9004	23.2605	23.5487	23.5049	23.5417	+	1.60518	-0.996843	P40261;F5H0R4	P40261	Nicotinamide N-methyltransferase	NNMT	2
31.8672	31.7208	30.7513	30.7583	30.2591	30.2648	30.1482	30.3486	+	1.81179	1.01924	P40926;E9PDB2;G3XAL0	P40926;E9PDB2;G3XAL0	Malate dehydrogenase, mitochondrial;Malate dehydrogenase	MDH2	3
NaN	21.139	21.6214	21.4692	20.8544	20.7916	20.9912	NaN	+	1.58187	0.530737	P42285;F5H7E2;H0Y8U3	P42285;F5H7E2	Superkiller viralicidic activity 2-like 2	SKIV2L2	3
22.9968	23.439	23.23	23.4714	23.6718	23.7688	23.9244	23.9828	+	2.25716	-0.552704	P42704;F5H4J6;B8ZZ38;H7C3W8;C9JCA9	P42704;F5H4J6	Leucine-rich PPR motif-containing protein, mitochondrial	LRPPRC	5
26.1168	26.5532	25.4426	24.9718	24.7619	24.9202	24.3665	24.6946	+	1.58316	1.08529	P42765	P42765	3-ketoacyl-CoA thiolase, mitochondrial	ACAA2	1
26.7121	27.8003	27.194	27.5754	28.1784	27.9207	28.5429	28.3221	+	1.83278	-0.920561	P48643;E9PCA1;E7EWW2;B7ZAR1;E7ENZ3;B4DYD8;D6RIZ7;H0Y914	P48643;E9PCA1;E7EWW2;B7ZAR1;E7ENZ3;B4DYD8	T-complex protein 1 subunit epsilon	CCT5	8
27.5231	27.0669	27.4654	27.0016	26.9316	26.9205	26.6783	26.5862	+	1.64095	0.485128	P49411;H3BNU3	P49411	Elongation factor Tu, mitochondrial	TUFM	2
22.1551	21.6746	22.313	22.274	22.5373	22.5192	22.6285	22.3905	+	1.43437	-0.414688	P49419;P49419-2;E7EPT3;F8VS02;H0YHM6;P49419-3	P49419;P49419-2;E7EPT3;F8VS02;H0YHM6	Alpha-aminoadipic semialdehyde dehydrogenase	ALDH7A1	6
24.7895	24.8398	24.9926	24.8468	24.9749	25.1846	25.1605	25.1536	+	2.07573	-0.25118	P49588;H3BPK7	P49588	Alanine--tRNA ligase, cytoplasmic	AARS	2
NaN	24.1534	23.7283	23.2386	24.4474	24.6967	24.4063	24.2144	+	1.48845	-0.734459	P49721	P49721	Proteasome subunit beta type-2	PSMB2	1
23.2846	23.2922	23.5639	22.7417	23.7106	23.8932	24.1127	23.8583	+	1.90153	-0.673108	P49915;B4DUT7;F8W720	P49915;B4DUT7;F8W720	GMP synthase [glutamine-hydrolyzing]	GMPS	3
29.502	29.6495	28.1824	28.2291	27.9587	27.651	27.9882	27.8817	+	1.34804	1.02087	P50213;H0YL72;P50213-2;B7Z9J8;H0YMU3;H0YLI6;H0YKD0;H0YNF5;H0YM46;H0YM64	P50213;H0YL72;P50213-2;B7Z9J8;H0YMU3	Isocitrate dehydrogenase [NAD] subunit alpha, mitochondrial	IDH3A	10
25.6217	25.4324	24.5512	24.5457	24.2323	24.3104	24.2063	24.3795	+	1.40555	0.755645	P51888	P51888	Prolargin	PRELP	1
NaN	NaN	23.5702	23.4123	22.7076	23.0787	22.7876	22.9371	+	2.01012	0.613552	P52292	P52292	Importin subunit alpha-2	KPNA2	1
24.0882	24.1208	23.8856	23.6748	24.7717	24.1771	24.4938	24.3913	+	1.73401	-0.516147	P52597;B4DKS8;F5GZT4	P52597;B4DKS8	Heterogeneous nuclear ribonucleoprotein F;Heterogeneous nuclear ribonucleoprotein F, N-terminally processed	HNRNPF	3
25.7646	25.6208	26.0358	25.5556	24.5095	24.352	24.831	24.677	+	3.61548	1.15181	P54296;E7EWH9	P54296;E7EWH9	Myomesin-2	MYOM2	2
26.726	26.8579	NaN	NaN	25.1808	25.6494	25.7503	25.3394	+	2.52995	1.31198	P55809;E9PDW2;B7Z528;Q9BYC2;H0YGE8	P55809;E9PDW2;B7Z528	Succinyl-CoA:3-ketoacid-coenzyme A transferase 1, mitochondrial	OXCT1	5
24.8376	24.9101	24.9779	24.5123	25.0419	25.0447	25.2084	25.3454	+	1.49198	-0.350583	P60228;E5RGA2;E5RHS5;H0YBR5;H0YAW4;E5RIT4;E5RII3;H0YBP5;E5RJ25;E5RIP5	P60228;E5RGA2	Eukaryotic translation initiation factor 3 subunit E	EIF3E	10
28.6644	28.7017	28.8707	28.9363	29.284	29.055	29.0784	29.0167	+	1.92059	-0.315255	P61978-2;P61978;B4DFF1;P61978-3;Q5T6W5;Q5T6W2;Q5T6W1	P61978-2;P61978;B4DFF1;P61978-3;Q5T6W5;Q5T6W2	Heterogeneous nuclear ribonucleoprotein K	HNRNPK	7
26.1554	26.1525	25.9878	25.9593	26.4312	26.4978	26.2253	26.7497	+	1.85569	-0.412277	P62140;E7ETD8;C9JP48;C9J9S3	P62140;E7ETD8;C9JP48;C9J9S3	Serine/threonine-protein phosphatase PP1-beta catalytic subunit;Serine/threonine-protein phosphatase	PPP1CB	4
25.0696	24.4701	24.6308	25.023	25.2818	25.6706	25.1554	25.2514	+	1.57093	-0.541446	P62316	P62316	Small nuclear ribonucleoprotein Sm D2	SNRPD2	1
25.3426	24.555	24.6454	24.7724	25.3486	25.2601	25.6396	25.3724	+	1.59504	-0.576291	P62333;H0YJC0;H0YJS8;H0YJT1;H0YJE9	P62333;H0YJC0;H0YJS8	26S protease regulatory subunit 10B	PSMC6	5
26.1847	25.7714	26.4068	26.146	27.1096	27.0714	26.9675	26.6947	+	2.67726	-0.833592	P62701;A6NH36;Q8TD47;P22090;C9JEH7;C9JQ55	P62701;A6NH36	40S ribosomal protein S4, X isoform	RPS4X	6
26.2754	25.592	25.6883	26.0718	25.3085	25.6064	25.1207	25.4594	+	1.49774	0.53311	P62879;E7EP32;C9JXA5;C9JIS1;C9JZN1;Q9HAV0;B3KPU1;H7C5J5;C9JD14	P62879;E7EP32;C9JXA5;C9JIS1;C9JZN1;Q9HAV0	Guanine nucleotide-binding protein G(I)/G(S)/G(T) subunit beta-2;Guanine nucleotide-binding protein subunit beta-4	GNB2;GNB4	9
32.1772	32.2852	32.2585	32.5326	32.5585	32.5013	32.4561	32.6551	+	1.39833	-0.229375	P63261;F5H0N0;I3L3I4;I3L4N8;I3L1U9;I3L3I0;I3L3R2	P63261;F5H0N0;I3L3I4;I3L4N8;I3L1U9;I3L3I0	Actin, cytoplasmic 2;Actin, cytoplasmic 2, N-terminally processed	ACTG1	7
24.5818	23.9858	24.1461	24.0425	25.5982	25.0757	25.3668	25.1219	+	3.04596	-1.10159	P67936;P67936-2	P67936;P67936-2	Tropomyosin alpha-4 chain	TPM4	2
23.8911	24.3603	23.5084	23.294	24.9873	24.2794	25.4116	25.0118	+	1.88708	-1.15906	P98179	P98179	Putative RNA-binding protein 3	RBM3	1
28.8596	28.8483	28.7534	28.5987	28.02	28.2947	27.9625	28.7272	+	1.49733	0.513953	Q01469;A8MUU1	Q01469	Fatty acid-binding protein, epidermal	FABP5	2
NaN	24.6943	24.3496	NaN	22.7591	23.3916	23.2232	23.4259	+	2.19184	1.322	Q01995;H0YCU9;E9PJ32	Q01995;H0YCU9	Transgelin	TAGLN	3
23.0022	22.8949	22.9529	23.1585	22.2259	22.7948	21.7305	22.1812	+	1.84572	0.76902	Q02413	Q02413	Desmoglein-1	DSG1	1
NaN	NaN	22.3551	22.4734	22.6353	22.7981	22.8503	22.737	+	1.91915	-0.34093	Q03001-3;H0YAT7	Q03001-3			2
22.1064	NaN	22.27	NaN	22.6044	22.5719	22.5586	NaN	+	2.06289	-0.390119	Q05519;Q05519-2;Q5T760;Q5T757;B4DTC1;B4DWT1	Q05519;Q05519-2;Q5T760	Serine/arginine-rich splicing factor 11	SRSF11;SFRS11	6
25.2864	25.4404	25.5185	25.5424	25.6702	25.924	25.6938	25.818	+	2.14517	-0.329558	Q08211;F5GXA5;Q08211-2	Q08211	ATP-dependent RNA helicase A	DHX9	3
30.3215	30.3189	30.8476	30.6627	30.1279	30.1961	30.0454	30.1386	+	1.64657	0.410675	Q09666;Q8N274;A1A586;E9PLK4;E9PJC6;E9PKR9;E9PJZ0;E9PLZ1;E9PQE3	Q09666	Neuroblast differentiation-associated protein AHNAK	AHNAK	9
21.3592	21.4839	21.1033	21.9167	22.015	21.887	21.8124	22.0102	+	1.40817	-0.465346	Q13045;E7EPM0;F5H407	Q13045;E7EPM0;F5H407	Protein flightless-1 homolog	FLII	3
23.2522	23.886	NaN	NaN	22.0087	NaN	22.1344	22.497	+	1.68376	1.35571	Q13228;B4E1F3;A6PVW9;F8WCR4;F2Z2W8;Q13228-2;H0Y532;C9JVL0;A6PVX1	Q13228;B4E1F3;A6PVW9;F8WCR4;F2Z2W8;Q13228-2;H0Y532;C9JVL0	Selenium-binding protein 1	SELENBP1	9
24.0045	24.1592	23.8776	23.9694	23.7586	23.7662	23.9348	23.6068	+	1.4208	0.236104	Q13554;Q13554-2;Q13554-5;Q13554-8;Q13554-3;Q13554-6;Q13554-4;Q13554-7;H7BXS4;B7Z1Z6;H7BZC6;H7C394	Q13554;Q13554-2;Q13554-5;Q13554-8;Q13554-3;Q13554-6;Q13554-4;Q13554-7;H7BXS4;B7Z1Z6	Calcium/calmodulin-dependent protein kinase type II subunit beta	CAMK2B	12
22.853	23.1477	23.4769	22.6353	24.4171	23.8456	24.17	24.1977	+	2.6936	-1.12934	Q13751	Q13751	Laminin subunit beta-3	LAMB3	1
29.1987	29.1134	29.2679	29.097	28.6647	28.6997	28.4889	28.5806	+	4.0069	0.560812	Q13835;Q13835-2	Q13835;Q13835-2	Plakophilin-1	PKP1	2
27.5126	27.5945	27.5557	27.673	27.8979	27.8147	27.9636	27.8881	+	3.27669	-0.307086	Q13885;Q9BVA1;F5H8C9	Q13885;Q9BVA1;F5H8C9	Tubulin beta-2A chain;Tubulin beta-2B chain	TUBB2A;TUBB2B	3
24.7232	24.5682	24.1538	24.118	23.4476	23.0916	23.7774	23.1187	+	2.4669	1.03195	Q14195-2;Q14195;H0YBT4;F5GWI3;D6RF19	Q14195-2;Q14195;H0YBT4	Dihydropyrimidinase-related protein 3	DPYSL3	5
25.7635	26.1005	25.9807	26.1937	25.0354	25.1104	24.3129	24.4229	+	2.90785	1.28924	Q14574;Q14574-2	Q14574;Q14574-2	Desmocollin-3	DSC3	2
23.0325	23.2016	23.1178	22.9638	23.0984	23.3144	23.4853	23.5765	+	1.31631	-0.289726	Q15437;Q5QPE2;Q5QPE1	Q15437	Protein transport protein Sec23B	SEC23B	3
26.1408	25.7389	24.9272	24.8927	24.4997	24.3729	24.2309	24.8728	+	1.48077	0.930823	Q16363;Q16363-2;H0YAP9	Q16363;Q16363-2	Laminin subunit alpha-4	LAMA4	3
26.7065	25.9847	27.564	27.4273	28.0118	27.8738	28.4824	28.157	+	1.69107	-1.21061	Q16658;B3KTM9;H7BYX5;C9JFC0;C9JPH9	Q16658	Fascin	FSCN1	5
24.9201	25.0983	24.2552	23.6821	23.3951	23.3873	23.7372	23.8594	+	1.3819	0.894174	Q8NI60;Q8NI60-3;Q5T7A4;Q5T7A2;Q8NI60-4;B4DED1;E7EVZ8;Q8NI60-2	Q8NI60;Q8NI60-3;Q5T7A4;Q5T7A2;Q8NI60-4;B4DED1	Chaperone activity of bc1 complex-like, mitochondrial	ADCK3;CABC1	8
24.098	23.857	23.6598	23.718	24.301	24.1684	24.7993	24.7367	+	1.95396	-0.668173	Q6XQN6;Q6XQN6-2;C9JC60;Q6XQN6-3;G5E977;C9J8U2;H0YF31;H0YDA6	Q6XQN6;Q6XQN6-2;C9JC60;Q6XQN6-3;G5E977;C9J8U2	Nicotinate phosphoribosyltransferase	NAPRT1	8
22.6233	22.7375	23.2087	23.3059	23.4569	23.4045	23.4011	23.4433	+	1.44479	-0.457579	Q7Z6Z7;Q7Z6Z7-3;Q7Z6Z7-2;H0Y5W0;Q5H962;H0Y659;E9PEH3;H0Y7U1	Q7Z6Z7;Q7Z6Z7-3;Q7Z6Z7-2;H0Y5W0	E3 ubiquitin-protein ligase HUWE1	HUWE1	8
25.6019	25.5493	24.9408	25.1496	24.8291	24.8057	24.1642	24.4973	+	1.78541	0.736311	Q8N142;Q8N142-2;G3V2N1;G3V232;G3V5D8	Q8N142;Q8N142-2	Adenylosuccinate synthetase isozyme 1	ADSSL1	5
23.1631	23.2046	NaN	NaN	22.8092	22.514	22.3589	22.6477	+	1.85128	0.60142	Q8N335;C9JM46;C9JFA7;C9K0P5	Q8N335;C9JM46;C9JFA7;C9K0P5	Glycerol-3-phosphate dehydrogenase 1-like protein	GPD1L	4
24.6357	25.022	24.7345	25.0469	25.444	25.4035	25.1124	25.2796	+	1.91319	-0.450074	Q8NC51;Q8NC51-2;Q8NC51-3;Q8NC51-4	Q8NC51;Q8NC51-2;Q8NC51-3;Q8NC51-4	Plasminogen activator inhibitor 1 RNA-binding protein	SERBP1	4
22.1851	23.1012	23.2825	23.089	23.5766	23.7721	24.4692	23.9724	+	1.78672	-1.03313	Q8TEX9-2;Q8TEX9;H0YN14;H0Y3R2;H0YL92;H0YLV0;H0YMR4;H0YN07	Q8TEX9-2;Q8TEX9;H0YN14;H0Y3R2	Importin-4	IPO4	8
30.3696	30.2809	30.4996	30.4571	29.6096	29.626	29.6369	29.7491	+	4.86873	0.746413	Q8WZ42-8;Q8WZ42;Q8WZ42-2;Q8WZ42-7;Q8WZ42-4;Q8WZ42-11;Q8WZ42-5;Q8WZ42-9;Q8WZ42-10;Q8WZ42-3;E7ENC6;Q8WZ42-6;H7C1P9	Q8WZ42-8;Q8WZ42;Q8WZ42-2;Q8WZ42-7;Q8WZ42-4;Q8WZ42-11;Q8WZ42-5;Q8WZ42-9;Q8WZ42-10;Q8WZ42-3;E7ENC6	Titin	TTN	13
22.1342	22.2068	22.2836	22.7287	23.1544	22.9487	23.0952	22.7699	+	2.20517	-0.653721	Q92973;Q92973-2;Q92973-3;E7EW37;B4DSC0;E5RI07	Q92973;Q92973-2;Q92973-3	Transportin-1	TNPO1	6
25.3314	25.7872	25.3983	NaN	24.7799	25.0289	24.5667	25.0723	+	1.76995	0.643685	Q96I99;Q96I99-2;E9PDQ8;F5H4S7;H0Y852	Q96I99;Q96I99-2;E9PDQ8	Succinyl-CoA ligase [GDP-forming] subunit beta, mitochondrial	SUCLG2	5
23.6038	23.69	23.902	23.9193	24.3705	24.472	24.3041	24.5861	+	3.22579	-0.654379	Q96TA1;Q96TA1-2;F5H3T0	Q96TA1;Q96TA1-2	Niban-like protein 1	FAM129B	3
30.5906	30.5656	29.6953	29.5635	28.8224	28.9865	28.6934	28.8855	+	2.3669	1.25679	Q99798;F5H2A5;A2A274;B4DEC3;B4DW08	Q99798;F5H2A5;A2A274;B4DEC3;B4DW08	Aconitate hydratase, mitochondrial	ACO2	5
26.2329	26.2524	24.7053	24.8547	24.2305	24.6561	24.3399	24.2687	+	1.40213	1.13756	Q9BXN1;C9JGC9;Q5TBF2	Q9BXN1;C9JGC9;Q5TBF2	Asporin	ASPN	3
22.8836	22.6971	NaN	22.6345	22.5772	22.4603	22.2244	22.4483	+	1.469	0.310812	Q9H0P0;Q9H0P0-1;Q9H0P0-2;Q9H0P0-3	Q9H0P0;Q9H0P0-1;Q9H0P0-2;Q9H0P0-3	Cytosolic 5-nucleotidase 3	NT5C3	4
23.3037	22.941	NaN	22.8346	22.107	22.2931	22.4947	NaN	+	1.80216	0.728174	Q9H0R4;Q9H0R4-2	Q9H0R4;Q9H0R4-2	Haloacid dehalogenase-like hydrolase domain-containing protein 2	HDHD2	2
22.1384	21.7258	NaN	22.3191	21.2802	20.9456	21.4857	NaN	+	1.60154	0.823937	Q9H987;Q9H987-2;A6NCR3	Q9H987;Q9H987-2	Synaptopodin 2-like protein	SYNPO2L	3
23.892	23.9726	23.716	23.946	23.163	23.5033	23.3909	23.4502	+	2.75401	0.504807	Q9NQR4;H7C579;F8WF70	Q9NQR4;H7C579	Omega-amidase NIT2	NIT2	3
22.9494	23.148	23.1443	22.9585	22.5556	22.2872	22.404	22.9068	+	1.89998	0.511629	Q9NR12;Q9NR12-2;D6RH06;Q9NR12-4;Q9NR12-6;H7BYK4;Q9NR12-5;D6RF83;Q9NR12-3;D6RAN1	Q9NR12;Q9NR12-2	PDZ and LIM domain protein 7	PDLIM7	10
26.8352	26.7971	26.9586	25.9294	25.4174	25.6103	25.8752	25.9959	+	1.81602	0.905385	Q9NR31;B4DQ19;Q5SQT8;E9PBN0;H0Y5E8;D6RAA2	Q9NR31;B4DQ19;Q5SQT8;E9PBN0;H0Y5E8;D6RAA2	GTP-binding protein SAR1a	SAR1A;SAR1B	6
22.13	22.2674	22.1903	22.3791	22.6398	23.1556	23.589	NaN	+	1.86353	-0.88639	Q9P1F3;Q5SZC9	Q9P1F3	Costars family protein ABRACL	ABRACL	2
26.1453	26.0168	25.0356	25.8016	24.5244	25.0411	24.8956	25.1293	+	1.6322	0.852221	Q9UBF9;B4DT68;Q9UBF9-2	Q9UBF9;B4DT68;Q9UBF9-2	Myotilin	MYOT	3
23.1504	22.7137	22.6631	22.9109	24.3427	24.1639	23.6989	24.0642	+	3.33859	-1.20792	Q9UHD9;F5H2G2	Q9UHD9;F5H2G2	Ubiquilin-2	UBQLN2	2
25.4258	25.5023	25.9164	25.4506	26.0686	25.7905	25.9326	26.2656	+	1.54724	-0.440556	Q9UJU6;Q9UJU6-3;Q9UJU6-2;B4DDD6;B4DDU5;H0Y5J4;B4DDP6;B4DEM2;C9J7P1;F8WBG8;H7C111;F8WFE1;F8WBB2;F8WC20	Q9UJU6;Q9UJU6-3;Q9UJU6-2;B4DDD6;B4DDU5;H0Y5J4;B4DDP6;B4DEM2;C9J7P1	Drebrin-like protein	DBNL	14
NaN	NaN	24.3895	24.3475	24.2087	24.1592	24.0457	NaN	+	1.43203	0.230644	Q9UK76;Q9UK76-2;Q9UK76-3;B8ZZT7;F5GY98	Q9UK76;Q9UK76-2;Q9UK76-3;B8ZZT7;F5GY98	Hematological and neurological expressed 1 protein	HN1	5
23.4772	23.3287	23.4749	23.4517	23.6043	23.7443	23.5374	24.0271	+	1.38272	-0.295161	I3L4C2;Q9UQB8;Q9UQB8-2;Q9UQB8-6;Q9UQB8-4;Q9UQB8-5;Q9UQB8-3;F8W878;B4DWA1;I3L2M4;I3L3C6;I3L1C8;I3L3J7;I3L0Y9;I3L3C5;I3L327;I3L0M4;I3L125;I3L526;I3L113;I3L2J6	I3L4C2;Q9UQB8;Q9UQB8-2;Q9UQB8-6;Q9UQB8-4;Q9UQB8-5;Q9UQB8-3;F8W878;B4DWA1	Brain-specific angiogenesis inhibitor 1-associated protein 2	BAIAP2	21
24.1069	23.9858	24.3724	23.9143	25.0374	24.8884	24.8768	24.754	+	3.31727	-0.794311	Q9Y224;G3V4C6;H0YJB9;G3V4E7	Q9Y224;G3V4C6	UPF0568 protein C14orf166	C14orf166	4
22.8316	22.7416	23.3973	22.557	23.3431	23.5312	23.4685	23.2726	+	1.47334	-0.521976	Q9Y230;B3KQ59	Q9Y230;B3KQ59	RuvB-like 2	RUVBL2	2
26.0065	25.8187	25.2125	25.3611	24.9115	24.9264	24.8283	NaN	+	1.61484	0.710977	Q9Y281;G3V5P4;F8WDN3;G3V2U0	Q9Y281;G3V5P4	Cofilin-2	CFL2	4
19.0174	NaN	NaN	19.1873	19.7116	20.0505	20.2305	19.641	+	1.69392	-0.806036	Q9Y2Z4;H0YHS6	Q9Y2Z4;H0YHS6	Tyrosine--tRNA ligase, mitochondrial	YARS2	2
27.1043	26.8248	27.3433	27.2995	26.7688	26.8258	26.7587	26.8463	+	1.53994	0.343069	Q9Y446;E9PK71;E9PKC4;E9PRW6;E9PJR7;E9PQ15;H0YEY5	Q9Y446	Plakophilin-3	PKP3	7
NaN	NaN	21.3529	21.1949	21.1724	NaN	21.0211	21.1418		0.828358	0.162139	A0AVT1;A0AVT1-2;H0Y8S8	A0AVT1;A0AVT1-2;H0Y8S8	Ubiquitin-like modifier-activating enzyme 6	UBA6	3
NaN	NaN	NaN	24.1622	NaN	NaN	NaN	NaN		0	NaN	E9PHQ3;Q9HAU0-4;Q9HAU0-2;Q9HAU0;E7EME8;F5H0I0;Q9HAU0-5;A0JP02;F5GZL3;B4DJX4;Q9HAU0-3;H0YGJ6;C9J4X3	E9PHQ3;Q9HAU0-4;Q9HAU0-2;Q9HAU0;E7EME8;F5H0I0;Q9HAU0-5;A0JP02;F5GZL3;B4DJX4;Q9HAU0-3;H0YGJ6;C9J4X3	Pleckstrin homology domain-containing family A member 5	PLEKHA5	13
23.2217	23.6247	23.2953	23.0126	23.3336	23.3484	23.6664	23.9045		0.716103	-0.274674	Q08209;Q08209-2;Q08209-3;A1A441;E7ETC2;P16298-4;P16298;P16298-3;P16298-2;Q5F2F8;F5H0F8;A8W6Z8;E9PK68;E9PPC8	Q08209;Q08209-2;Q08209-3;A1A441;E7ETC2;P16298-4;P16298;P16298-3;P16298-2;Q5F2F8;F5H0F8	Serine/threonine-protein phosphatase 2B catalytic subunit alpha isoform;Serine/threonine-protein phosphatase;Serine/threonine-protein phosphatase 2B catalytic subunit beta isoform	PPP3CA;PPP3CB	14
NaN	NaN	NaN	20.1885	NaN	NaN	NaN	NaN		0	NaN	Q3KQU3;Q3KQU3-4;Q3KQU3-2;Q3KQU3-3;A1L1B7	Q3KQU3;Q3KQU3-4;Q3KQU3-2;Q3KQU3-3;A1L1B7	MAP7 domain-containing protein 1	MAP7D1	5
NaN	NaN	NaN	NaN	NaN	NaN	18.8779	NaN		0	NaN	A1L390;G3V278;G3V3I3	A1L390;G3V278;G3V3I3	Pleckstrin homology domain-containing family G member 3	PLEKHG3	3
NaN	NaN	NaN	NaN	21.5243	20.8938	NaN	NaN		0	NaN	P35611-3;P35611;E7ENY0;A2A3N8;Q86XM2;E7EV99;P35611-2;H0Y9H2;H0YFD8	P35611-3;P35611;E7ENY0;A2A3N8;Q86XM2;E7EV99;P35611-2;H0Y9H2;H0YFD8	Alpha-adducin	ADD1	9
NaN	NaN	NaN	NaN	NaN	NaN	18.2307	NaN		0	NaN	B4DYX9;P18615;B4DUN1;A2ABK1;A2ABK2;E9PD43;A2ABK3;A2ABK4	B4DYX9;P18615;B4DUN1;A2ABK1;A2ABK2;E9PD43;A2ABK3;A2ABK4	Negative elongation factor E	RDBP	8
NaN	NaN	NaN	NaN	NaN	NaN	21.3409	NaN		0	NaN	A2BF26;B0S7Z6;B0UY15;A2BF25;B0S7Z5;B0UY14;A2BF24;B0UY12;P30505;P30508;Q07000;Q9TNN7;Q29960;Q29963;B0S7Z4;E7ERM2;Q29960-2;P30501;P30510;Q29865;P30492;B0V0C1;P13746-2;Q5SRN5;Q5SUL4;B0V0B9;P04222;P04439;P05534;P13746;P30443;P30447;P30455;P01893;B0V0C2;Q5SRN7;Q5SUL6;F8VVT3;H0Y4I7;H0Y7D1;F5GXQ3;Q5SPT7;E7EN49;E7EQP4;E7EWC3;F8VPA9;P13747;Q6DU44;F8W0J9;Q6ZUW0;D0EV57;B4DT81;F6R3U9;F6RUR5;B7Z760;F8VTQ8;Q31…	A2BF26;B0S7Z6;B0UY15;A2BF25;B0S7Z5;B0UY14;A2BF24;B0UY12;P30505;P30508;Q07000;Q9TNN7;Q29960;Q29963;B0S7Z4;E7ERM2;Q29960-2;P30501;P30510;Q29865;P30492;B0V0C1;P13746-2;Q5SRN5;Q5SUL4;B0V0B9;P04222;P04439;P05534;P13746;P30443;P30447;P30455;P01893;B0V0C2;Q5SRN7;Q5SUL6;F8VVT3;H0Y4I7;H0Y7D1;F5GXQ3	HLA class I histocompatibility antigen, Cw-8 alpha chain;HLA class I histocompatibility antigen, Cw-12 alpha chain;HLA class I histocompatibility antigen, Cw-15 alpha chain;HLA class I histocompatibility antigen, Cw-5 alpha chain;HLA class I histocompatibility antigen, Cw-16 alpha chain;HLA class I histocompatibility antigen, Cw-6 alpha chain;HLA class I histocompatibility antigen, Cw-2 alpha cha…	HLA-C;HLA-B;HLA-A;HLA-H	68
NaN	NaN	NaN	18.5223	NaN	NaN	NaN	NaN		0	NaN	Q9UBC2-2;Q9UBC2;A2RRF3	Q9UBC2-2;Q9UBC2;A2RRF3	Epidermal growth factor receptor substrate 15-like 1	EPS15L1	3
NaN	NaN	NaN	NaN	NaN	20.8147	NaN	NaN		0	NaN	P62256;A4D1L6;C9JZY6;C9JZG9;H7C4M9	P62256;A4D1L6;C9JZY6;C9JZG9;H7C4M9	Ubiquitin-conjugating enzyme E2 H	UBE2H	5
NaN	NaN	NaN	NaN	21.6126	21.2317	NaN	NaN		0	NaN	O15027-5;O15027;O15027-3;O15027-4;O15027-2;A4QN19	O15027-5;O15027;O15027-3;O15027-4;O15027-2;A4QN19	Protein transport protein Sec16A	SEC16A	6
NaN	NaN	NaN	NaN	NaN	NaN	NaN	21.7371		0	NaN	A4UGR9;A4UGR9-3;A4UGR9-2;A4UGR9-6;A4UGR9-4;A4UGR9-5;A4UGR9-7	A4UGR9;A4UGR9-3;A4UGR9-2;A4UGR9-6;A4UGR9-4;A4UGR9-5;A4UGR9-7	Xin actin-binding repeat-containing protein 2	XIRP2	7
NaN	NaN	20.8408	20.3778	20.5194	21.0149	20.9364	NaN		0.32331	-0.21423	A5YKK6;A5YKK6-2;A5YKK6-3;F8WA87;B5MDN3;B3KPW6;A5YKK6-4;H3BMZ2;F5H1F4	A5YKK6;A5YKK6-2;A5YKK6-3;F8WA87;B5MDN3;B3KPW6	CCR4-NOT transcription complex subunit 1	CNOT1	9
NaN	NaN	NaN	NaN	19.6585	NaN	20.36	NaN		0	NaN	Q5T6F2;F5H2C8;F5H2U4;A6NCA8;E7ESH1;Q5JV03	Q5T6F2;F5H2C8;F5H2U4;A6NCA8;E7ESH1;Q5JV03	Ubiquitin-associated protein 2	UBAP2	6
NaN	20.3211	NaN	NaN	NaN	NaN	NaN	NaN		0	NaN	A6NCD9;Q5T6N4;O14639;A6NKJ2;F8W8M4;O14639-2;F8WAB0;Q5T6N2;F8WAB1;H0Y3K7;Q5JVV3;O14639-5;O14639-3;O14639-4;F6XFR5;H0Y7N6	A6NCD9;Q5T6N4;O14639;A6NKJ2;F8W8M4;O14639-2;F8WAB0;Q5T6N2;F8WAB1;H0Y3K7;Q5JVV3;O14639-5;O14639-3;O14639-4	Actin-binding LIM protein 1	ABLIM1	16
NaN	NaN	NaN	NaN	NaN	20.4894	NaN	NaN		0	NaN	A6NCK0;Q13564;Q13564-2;A8MU28	A6NCK0;Q13564;Q13564-2;A8MU28	NEDD8-activating enzyme E1 regulatory subunit	NAE1	4
NaN	NaN	NaN	NaN	NaN	NaN	22.279	NaN		0	NaN	A6ND91	A6ND91	Putative L-aspartate dehydrogenase	ASPDH	1
NaN	NaN	NaN	NaN	NaN	NaN	21.4568	NaN		0	NaN	O43617;A6NDN0;A6NKE1	O43617;A6NDN0;A6NKE1	Trafficking protein particle complex subunit 3	TRAPPC3	3
29.1513	29.5754	27.872	28.1682	27.233	28.0161	28.1215	28.0476		0.943576	0.837231	F8WCM3;P45378;P45378-3;A6NN42;P45378-2;P45378-6;A6NE78;P45378-4;P45378-7;P45378-5;F8WA37;C9JZN9;H9KVA2;C9JCA5;F5H276	F8WCM3;P45378;P45378-3;A6NN42;P45378-2;P45378-6;A6NE78;P45378-4;P45378-7;P45378-5;F8WA37;C9JZN9;H9KVA2;C9JCA5	Troponin T, fast skeletal muscle	TNNT3	15
NaN	NaN	NaN	22.7741	NaN	NaN	NaN	NaN		0	NaN	Q96A72;P61326;A6NEC0;B1ARP8;F5H6P7;F5H6N1	Q96A72;P61326;A6NEC0;B1ARP8;F5H6P7	Protein mago nashi homolog 2;Protein mago nashi homolog	MAGOHB;MAGOH	6
22.2315	22.0435	22.3966	22.5859	22.3367	22.5802	22.2666	22.1886		0.0715416	-0.0286708	A6NEM2;P51610;P51610-2;H7C1C4;P51610-3	A6NEM2;P51610;P51610-2	Host cell factor 1;HCF N-terminal chain 1;HCF N-terminal chain 2;HCF N-terminal chain 3;HCF N-terminal chain 4;HCF N-terminal chain 5;HCF N-terminal chain 6;HCF C-terminal chain 1;HCF C-terminal chain 2;HCF C-terminal chain 3;HCF C-terminal chain 4;HCF C-terminal chain 5;HCF C-terminal chain 6	HCFC1	5
NaN	NaN	19.1851	NaN	NaN	NaN	NaN	NaN		0	NaN	Q8NG11;Q8NG11-2;A6NEP9;H7BXY6;Q8NG11-3	Q8NG11;Q8NG11-2;A6NEP9;H7BXY6;Q8NG11-3	Tetraspanin-14	TSPAN14	5
NaN	NaN	NaN	NaN	NaN	NaN	NaN	21.0703		0	NaN	A6NFE2	A6NFE2	Uncharacterized protein C12orf70	C12orf70	1
NaN	NaN	NaN	22.44	22.4692	22.4256	NaN	NaN		0	-0.0073967	A6NFN2;Q8IZP0;H7BXI6;F8WA56;Q8IZP0-9;Q8IZP0-6;Q8IZP0-5;Q8IZP0-3;Q8IZP0-4;Q8IZP0-2;F8WA55;Q8IZP0-7;F5H1G9;Q8IZP0-8;Q8IZP0-10;Q8IZP0-11	A6NFN2;Q8IZP0;H7BXI6;F8WA56;Q8IZP0-9;Q8IZP0-6;Q8IZP0-5;Q8IZP0-3;Q8IZP0-4;Q8IZP0-2;F8WA55;Q8IZP0-7;F5H1G9;Q8IZP0-8;Q8IZP0-10;Q8IZP0-11	Abl interactor 1	ABI1	16
NaN	19.9708	NaN	NaN	NaN	NaN	NaN	NaN		0	NaN	A6NFQ2;A6NFQ2-2;A6NFQ2-3;H0YC74;Q8N1I1	A6NFQ2;A6NFQ2-2;A6NFQ2-3;H0YC74;Q8N1I1	Protein FAM115C	FAM115C	5
NaN	NaN	NaN	22.1399	21.9354	22.178	21.6648	NaN		0	0.213828	A6NFX8;Q9UKK9;A6NHE8;A6NJU6;A6NCQ0;H0YEY4	A6NFX8;Q9UKK9;A6NHE8;A6NJU6;A6NCQ0;H0YEY4	ADP-sugar pyrophosphatase	NUDT5	6
NaN	NaN	NaN	NaN	20.6303	20.8719	20.9521	20.8325		0	NaN	Q92733;E9PGC6;A6NG79	Q92733;E9PGC6;A6NG79	Proline-rich protein PRCC	PRCC	3
NaN	NaN	NaN	NaN	NaN	NaN	19.7422	NaN		0	NaN	A6NGJ4;Q7Z7H8	A6NGJ4;Q7Z7H8	39S ribosomal protein L10, mitochondrial	MRPL10	2
21.8385	20.6039	NaN	22.4106	22.3144	21.97	21.7079	21.6947		0.257512	-0.304097	B4DLH4;B4DL85;H3BMV3;Q9H910;A6NGP5;Q9H910-2;H3BU16;H3BTV5;H3BMT0;B4E1P3;H3BMM8	B4DLH4;B4DL85;H3BMV3;Q9H910;A6NGP5;Q9H910-2;H3BU16;H3BTV5;H3BMT0;B4E1P3;H3BMM8	Hematological and neurological expressed 1-like protein	HN1L	11
22.5746	21.7273	NaN	NaN	NaN	NaN	NaN	NaN		0	NaN	A6NGS5;P24043;F8WAH5;H7C158	A6NGS5;P24043;F8WAH5;H7C158	Laminin subunit alpha-2	LAMA2	4
25.4844	25.8931	26.4222	26.5549	26.553	26.458	25.9435	26.1651		0.279737	-0.191238	Q01105;Q01105-2;Q5VXV2;A6NGV1;B2REB8	Q01105;Q01105-2;Q5VXV2;A6NGV1;B2REB8	Protein SET	SET	5
NaN	NaN	NaN	NaN	NaN	NaN	20.6056	NaN		0	NaN	A6NHL2;A6NHL2-2	A6NHL2;A6NHL2-2	Tubulin alpha chain-like 3	TUBAL3	2
NaN	NaN	NaN	NaN	19.1561	NaN	NaN	NaN		0	NaN	A6NHR9;A6NHR9-2;A6NHR9-3	A6NHR9;A6NHR9-2;A6NHR9-3	Structural maintenance of chromosomes flexible hinge domain-containing protein 1	SMCHD1	3
NaN	NaN	NaN	NaN	NaN	NaN	18.2382	NaN		0	NaN	Q5JWF2;Q5JWF2-2;A6NI00;P63092;P63092-2;P63092-3	Q5JWF2;Q5JWF2-2;A6NI00;P63092;P63092-2;P63092-3	Guanine nucleotide-binding protein G(s) subunit alpha isoforms XLas;Guanine nucleotide-binding protein G(s) subunit alpha isoforms short	GNAS	6
NaN	23.4895	22.4469	22.7068	22.7337	23.4196	NaN	NaN		0.148642	-0.195581	A6NI63;Q5VTT5;A6NIU4;Q5VTT5-2;F8WFB1;Q5VTT5-3	A6NI63;Q5VTT5;A6NIU4;Q5VTT5-2	Myomesin-3	MYOM3	6
26.6644	26.8527	26.4004	23.5414	25.8361	25.1322	25.6472	24.8209		0.253867	0.505619	A6NIV8;P48788	A6NIV8;P48788	Troponin I, fast skeletal muscle	TNNI2	2
NaN	NaN	NaN	NaN	NaN	NaN	NaN	19.7521		0	NaN	Q9GZM8-2;Q9NXR1;Q9GZM8;Q9NXR1-2;A6NIZ0;I3L522;I3L2R9;I3L533;I3L2T8;I3L2R3	Q9GZM8-2;Q9NXR1;Q9GZM8;Q9NXR1-2;A6NIZ0;I3L522;I3L2R9;I3L533;I3L2T8;I3L2R3	Nuclear distribution protein nudE homolog 1;Nuclear distribution protein nudE-like 1	NDE1;NDEL1	10
NaN	23.0092	20.7799	21.0541	NaN	NaN	22.5323	22.7253		0.461217	-1.01438	A6NIZ1;P61224;P62834;B4DQI8;B4DW74;B4DW94;F5GZG1;B7ZB78;F5H823	A6NIZ1;P61224;P62834;B4DQI8;B4DW74;B4DW94;F5GZG1;B7ZB78;F5H823	Ras-related protein Rap-1b-like protein;Ras-related protein Rap-1b;Ras-related protein Rap-1A	RAP1B;RAP1A	9
23.3615	24.3802	23.5265	24.4335	23.5829	23.3231	23.6775	23.9329		0.429423	0.296328	P54578;B7Z4N8;A6NJA2	P54578;B7Z4N8;A6NJA2	Ubiquitin carboxyl-terminal hydrolase 14;Ubiquitin carboxyl-terminal hydrolase	USP14	3
NaN	NaN	NaN	NaN	21.833	22.1395	NaN	NaN		0	NaN	A6NJD0;P51570	A6NJD0;P51570	Galactokinase	GALK1	2
NaN	NaN	NaN	NaN	NaN	NaN	19.8484	NaN		0	NaN	A6NKT7;Q7Z3J3;C9JX22;B4DZH4	A6NKT7;Q7Z3J3;C9JX22;B4DZH4	RanBP2-like and GRIP domain-containing protein 3;RanBP2-like and GRIP domain-containing protein 4	RGPD3;RGPD4	4
NaN	NaN	NaN	NaN	NaN	21.909	NaN	NaN		0	NaN	Q9H074;Q9H074-2;A6NKV8;D6REB4	Q9H074;Q9H074-2;A6NKV8;D6REB4	Polyadenylate-binding protein-interacting protein 1	PAIP1	4
NaN	NaN	NaN	NaN	NaN	NaN	NaN	NaN		0	NaN	P42566;B1AUU8;A6NL94	P42566;B1AUU8;A6NL94	Epidermal growth factor receptor substrate 15	EPS15	3
NaN	NaN	NaN	NaN	NaN	NaN	NaN	19.3617		0	NaN	I3L0C9;Q641Q2;Q641Q2-2;Q9Y4E1-4;Q9Y4E1;Q9Y4E1-2;E7ESD2;F5H0J6;Q9Y4E1-3;F8W7U3;I3L0H6;Q5SNT6;F5H871;Q5T1D7;F5H046;F5GY39;B1AP61;A6NLG0	I3L0C9;Q641Q2;Q641Q2-2;Q9Y4E1-4;Q9Y4E1;Q9Y4E1-2;E7ESD2;F5H0J6;Q9Y4E1-3;F8W7U3;I3L0H6;Q5SNT6;F5H871;Q5T1D7;F5H046;F5GY39;B1AP61;A6NLG0	WASH complex subunit FAM21A;WASH complex subunit FAM21C;WASH complex subunit FAM21B	FAM21A;FAM21C;FAM21B	18
25.0918	25.6963	25.5899	26.2418	25.1023	25.1181	25.0922	25.539		0.8549	0.442056	P21810;A6NLG9;C9JKG1	P21810;A6NLG9;C9JKG1	Biglycan	BGN	3
22.9194	23.1042	23.1461	23.2849	23.0945	23.2048	23.3135	22.9259		0.0669165	-0.0210214	P51571;A6NLM8;H7C1C6	P51571;A6NLM8;H7C1C6	Translocon-associated protein subunit delta	SSR4	3
24.3723	25.0018	24.3796	24.7692	24.2839	24.6955	24.1923	24.3401		0.635872	0.252779	P22307;C9JC79;A6NM69;B4DHP6;P22307-2;E1B6W5;H0YF61	P22307;C9JC79;A6NM69;B4DHP6;P22307-2;E1B6W5;H0YF61	Non-specific lipid-transfer protein	SCP2	7
NaN	NaN	NaN	22.6166	NaN	NaN	NaN	NaN		0	NaN	Q5T5H1;C9JUF4;A6NMQ3;O43768-4;O43768-3;E9PB69;O43768;O43768-2;D6RE62;O43768-8;O43768-7;O43768-5;O43768-6	Q5T5H1;C9JUF4;A6NMQ3;O43768-4;O43768-3;E9PB69;O43768;O43768-2;D6RE62;O43768-8	Alpha-endosulfine	ENSA	13
22.8644	22.855	22.8079	NaN	22.5925	22.9467	22.5371	NaN		0.508288	0.150333	Q08257;A6NN60;A6NP24;C9JH92	Q08257;A6NN60;A6NP24;C9JH92	Quinone oxidoreductase	CRYZ	4
25.2088	24.9635	24.646	25.4202	25.0815	24.6835	24.6736	24.2781		0.810646	0.380449	P08133;A6NN80;E9PGK1;B7Z582;E5RK69;E7EMC6;E5RK63;E5RJF5	P08133;A6NN80;E9PGK1;B7Z582	Annexin A6;Annexin	ANXA6	8
NaN	23.8819	NaN	NaN	23.1074	NaN	23.5605	NaN		0	0.548031	A6NNF7;P51172-2;E7EQ54;P51172;H0Y3F1	A6NNF7;P51172-2;E7EQ54;P51172;H0Y3F1	Amiloride-sensitive sodium channel subunit delta	SCNN1D	5
NaN	NaN	NaN	NaN	NaN	NaN	NaN	20.4274		0	NaN	G8JLH6;P21926;A6NNI4;B4DPP0	G8JLH6;P21926;A6NNI4;B4DPP0	CD9 antigen	CD9	4
NaN	NaN	NaN	NaN	NaN	NaN	22.3478	NaN		0	NaN	B4DZF8;Q15257;A6PVN5;Q15257-2;Q15257-3;A6PVN9;Q5T948;Q5T949;A6PVN6;C9IZ76;A6PVN8;A6PVN7	B4DZF8;Q15257;A6PVN5;Q15257-2;Q15257-3;A6PVN9;Q5T948;Q5T949;A6PVN6;C9IZ76;A6PVN8;A6PVN7	Serine/threonine-protein phosphatase 2A activator	PPP2R4	12
25.388	25.5297	25.056	25.3224	25.4904	25.9516	25.4944	25.8544		1.27153	-0.373644	A7MAP0;Q9ULV4;B4E3S0;H0YHL7;F8VVB7;F8VTT6;F8VRE9;F8VSA4;F8VUX3;F8W1H8;F8VV53	A7MAP0;Q9ULV4;B4E3S0	Coronin-1C	CORO1C	11
22.6387	22.61	22.1346	23.1088	22.7746	22.0606	22.4376	NaN		0.278961	0.198769	A7YIJ8;P35241;H7BZI4;F5H1A7;E9PNV3;A7YIK0;E9PQ82;A7YIK3;H0YE16	A7YIJ8;P35241;H7BZI4;F5H1A7	Radixin	RDX	9
NaN	NaN	21.1021	21.7948	21.7802	22.8848	22.1128	NaN		0.69901	-0.810764	P28482;B4DHN0;A8CZ64;Q16659;P31152;P27361;P27361-3;E9PQW4;P27361-2;E9PJF0;E9PBK7;B3KR49;H0YDH9	P28482;B4DHN0;A8CZ64	Mitogen-activated protein kinase 1	MAPK1	13
NaN	NaN	19.2653	NaN	NaN	NaN	NaN	NaN		0	NaN	A8MWX3;A8K0Z3;Q6VEQ5;C4AMC7	A8MWX3;A8K0Z3;Q6VEQ5;C4AMC7	Putative WAS protein family homolog 4;WAS protein family homolog 1;WAS protein family homolog 2;Putative WAS protein family homolog 3	WASH4P;WASH1;WASH2P;WASH3P	4
23.5264	23.9264	23.5122	23.2261	23.7889	23.6051	23.7161	24.0307		0.674506	-0.237422	E9PEQ4;F5H4R9;P50570;A8K1B6;P50570-2;H3BLY9;C9JXE5;Q9UQ16-4;Q9UQ16;Q9UQ16-3;Q9UQ16-2;E5RHK8;Q6P2G1;F5H722;Q05193;Q05193-2;Q05193-4;Q05193-3;Q05193-5;F8W9W1;E5RIK2	E9PEQ4;F5H4R9;P50570;A8K1B6;P50570-2	Dynamin-2	DNM2	21
NaN	NaN	NaN	NaN	NaN	NaN	21.1	NaN		0	NaN	Q8WWM7-3;Q8WWM7;H3BUF6;Q63ZY4;Q8WWM7-2;A8K1R6;Q8WWM7-4;Q8WWM7-5;Q8WWM7-6;C9JXV8;Q8WWM7-7;H3BSK9	Q8WWM7-3;Q8WWM7;H3BUF6;Q63ZY4;Q8WWM7-2;A8K1R6;Q8WWM7-4;Q8WWM7-5;Q8WWM7-6;C9JXV8;Q8WWM7-7;H3BSK9	Ataxin-2-like protein	ATXN2L	12
NaN	NaN	NaN	NaN	NaN	NaN	NaN	20.072		0	NaN	P07947;P12931-2;P06241;P12931;P06241-2;P08631;H0Y3C5;P08631-4;P07948;A8K4G3;P08631-2;P08631-3;P07948-2;B3KPS6;Q5R3A8;P06241-3	P07947;P12931-2;P06241;P12931;P06241-2;P08631;H0Y3C5;P08631-4;P07948;A8K4G3;P08631-2;P08631-3;P07948-2;B3KPS6;Q5R3A8;P06241-3	Tyrosine-protein kinase Yes;Tyrosine-protein kinase Fyn;Proto-oncogene tyrosine-protein kinase Src;Tyrosine-protein kinase HCK;Tyrosine-protein kinase Lyn	YES1;FYN;SRC;HCK;LYN	16
NaN	NaN	NaN	NaN	NaN	20.3951	NaN	NaN		0	NaN	Q8TC07;Q8TC07-2;A8K8E1;C9JA93	Q8TC07;Q8TC07-2;A8K8E1;C9JA93	TBC1 domain family member 15	TBC1D15	4
NaN	NaN	20.7666	NaN	20.1579	20.5739	NaN	NaN		0	0.4007	P55196-5;A8MQ02;P55196;P55196-1;C9JX92;P55196-3;Q5TIG5;C9IYT9;P55196-6;P55196-2;H0YA98	P55196-5;A8MQ02;P55196;P55196-1;C9JX92;P55196-3;Q5TIG5;C9IYT9;P55196-6;P55196-2	Afadin	MLLT4	11
NaN	NaN	NaN	NaN	NaN	NaN	NaN	21.6801		0	NaN	H0Y3M2;E1P660;O43670;O43670-2;A8MTG3	H0Y3M2;E1P660;O43670;O43670-2;A8MTG3	Zinc finger protein 207	ZNF207	5
23.5948	23.488	NaN	22.673	23.0396	23.0636	23.0758	NaN		0.263349	0.192269	P30626;A8MTH6;B4DKK2;C9J0K6;B4DHQ6	P30626;A8MTH6;B4DKK2;C9J0K6;B4DHQ6	Sorcin	SRI	5
NaN	NaN	NaN	NaN	NaN	NaN	NaN	26.6798		0	NaN	A8MU27;B4DUW4;A8MUA9;P55854;H7BZT4;P61956;Q6EEV6;P61956-2	A8MU27;B4DUW4;A8MUA9;P55854;H7BZT4;P61956;Q6EEV6;P61956-2	Small ubiquitin-related modifier 3;Small ubiquitin-related modifier 2;Small ubiquitin-related modifier 4	SUMO3;SUMO2;SUMO4	8
22.2508	22.3871	23.227	22.8446	22.6454	22.6238	22.2683	NaN		0.2326	0.164868	Q13155;F8W950;A8MU58	Q13155;F8W950;A8MU58	Aminoacyl tRNA synthase complex-interacting multifunctional protein 2	AIMP2	3
27.5277	27.6903	27.9783	27.9512	27.5296	27.4405	27.6254	25.1823		0.680165	0.842424	P68366;A8MUB1;C9JJQ8;C9JQ00;C9JEV8;C9JDL2	P68366;A8MUB1	Tubulin alpha-4A chain	TUBA4A	6
NaN	NaN	NaN	NaN	NaN	NaN	NaN	21.1879		0	NaN	A8MUH2;P18859	A8MUH2;P18859	ATP synthase-coupling factor 6, mitochondrial	ATP5J	2
NaN	NaN	NaN	NaN	25.4094	NaN	NaN	25.4266		0	NaN	A8MUS3;A8MXA8;H7BY10;P62750	A8MUS3;A8MXA8;H7BY10;P62750	60S ribosomal protein L23a	RPL23A	4
25.0906	24.4394	23.7552	NaN	NaN	NaN	NaN	NaN		0	NaN	P02686;H7BYR8;P02686-3;P02686-4;A8MZH3;A8MUU4;P02686-5;P02686-6;E9PJ72;H0YEA2;H0YF02;P02686-2;E9PKX9;C9J6H1;E9PNZ1;F8WEU6;F5H7N4	P02686;H7BYR8;P02686-3;P02686-4;A8MZH3;A8MUU4;P02686-5;P02686-6;E9PJ72;H0YEA2;H0YF02;P02686-2;E9PKX9;C9J6H1;E9PNZ1;F8WEU6;F5H7N4	Myelin basic protein	MBP	17
NaN	21.1715	NaN	NaN	21.5358	21.7643	21.5033	NaN		0	-0.429637	A8MV58;Q16643-2;Q16643;D6R9W4;D6R9Q9;F8W9Z3;D6RFI1;D6RCR4	A8MV58;Q16643-2;Q16643;D6R9W4	Drebrin	DBN1	8
NaN	NaN	22.1438	NaN	NaN	NaN	NaN	NaN		0	NaN	P49589-3;P49589;B4DKY1;A8MVQ3;P49589-2	P49589-3;P49589;B4DKY1;A8MVQ3;P49589-2	Cysteine--tRNA ligase, cytoplasmic	CARS	5
NaN	NaN	NaN	NaN	NaN	NaN	NaN	18.9096		0	NaN	Q96G01;Q96G01-3;F8W113;A8MVZ6	Q96G01;Q96G01-3;F8W113;A8MVZ6	Protein bicaudal D homolog 1	BICD1	4
22.887	23.0106	22.7618	NaN	NaN	NaN	23.5793	NaN		0	-0.692856	C9JS35;Q92890-1;Q92890;A8MW31;A6NJ11;C9IZG3;C9J6N9;C9JNP9	C9JS35;Q92890-1;Q92890;A8MW31;A6NJ11;C9IZG3;C9J6N9	Ubiquitin fusion degradation protein 1 homolog	UFD1L	8
23.0738	23.123	23.6625	23.776	22.7908	23.9347	22.7901	23.57		0.154961	0.137399	O15371;A8MWD3;B4DVY1;B0QYA5;B0QYA7;B0QYA6;B0QYA8	O15371;A8MWD3;B4DVY1;B0QYA5	Eukaryotic translation initiation factor 3 subunit D	EIF3D	7
NaN	NaN	NaN	NaN	NaN	NaN	NaN	20.4336		0	NaN	A8MWH4;P04733	A8MWH4;P04733	Metallothionein;Metallothionein-1F	MT1F	2
NaN	NaN	NaN	NaN	19.9145	NaN	NaN	NaN		0	NaN	P34896;A8MYA6;P34896-2;P34896-3;A8MX84	P34896;A8MYA6;P34896-2;P34896-3;A8MX84	Serine hydroxymethyltransferase, cytosolic;Serine hydroxymethyltransferase	SHMT1	5
22.5457	22.1478	23.4478	22.7591	23.3621	23.6537	22.5183	22.6001		0.336984	-0.308429	A9R9N7;H3BM16;P01892;F8VU18;A9R9N8;H3BM09	A9R9N7;H3BM16;P01892;F8VU18;A9R9N8;H3BM09	HLA class I histocompatibility antigen, A-2 alpha chain	HLA-A	6
NaN	NaN	NaN	NaN	NaN	NaN	NaN	19.7324		0	NaN	E9PCT1;A9Z1X7;Q8IYB3;Q8IYB3-2	E9PCT1;A9Z1X7;Q8IYB3;Q8IYB3-2	Serine/arginine repetitive matrix protein 1	SRRM1	4
NaN	NaN	NaN	21.4486	21.4113	21.1132	21.3786	21.5434		0	0.0869613	B0LM41;Q9BWF3;E9PB51	B0LM41;Q9BWF3	RNA-binding protein 4	RBM14/RBM4 fusion;RBM4	3
NaN	21.8961	NaN	20.805	NaN	21.6469	NaN	NaN		0	-0.296401	E7EPZ3;O60784-2;O60784;B0QY01;Q6UW50;B7WP09;O60784-4;E7EPD0;O60784-3;B3KUU1;B0QY02;H7BYN7;F8WBB0;F8WE29;F8W928;F8WAW7;F8WB30	E7EPZ3;O60784-2;O60784;B0QY01;Q6UW50;B7WP09;O60784-4;E7EPD0;O60784-3;B3KUU1;B0QY02;H7BYN7;F8WBB0;F8WE29;F8W928;F8WAW7;F8WB30	Target of Myb protein 1	TOM1	17
24.2551	24.1	24.6821	24.8549	25.0361	24.9439	24.8972	24.6501		1.09019	-0.408784	B0QY89;Q9Y262;G8JLH4;B0QY90;B3KNG0;C9K0Q7;C9JHP4;H7C3A0;H0Y7E6	B0QY89;Q9Y262;G8JLH4;B0QY90;B3KNG0	Eukaryotic translation initiation factor 3 subunit L	EIF3EIP;EIF3L	9
NaN	NaN	NaN	NaN	NaN	NaN	NaN	24.3457		0	NaN	P02144;B0QYF8;F2Z2F1;F2Z337	P02144;B0QYF8;F2Z2F1;F2Z337	Myoglobin	MB	4
24.8108	25.3213	24.1239	24.4792	23.8229	24.3946	24.354	24.3642		0.767332	0.449872	Q01844-5;Q01844;Q01844-3;B0QYK0;B0QYK1;C9JGE3;Q01844-2;H7BY36	Q01844-5;Q01844;Q01844-3;B0QYK0;B0QYK1;C9JGE3;Q01844-2;H7BY36	RNA-binding protein EWS	EWSR1	8
NaN	NaN	NaN	NaN	NaN	NaN	NaN	21.2933		0	NaN	O75477;O94905;E5RHW4;B0QZ43;O94905-3;O94905-2	O75477;O94905;E5RHW4;B0QZ43;O94905-3;O94905-2	Erlin-1;Erlin-2	ERLIN1;ERLIN2	6
22.4541	23.2846	22.5408	23.4904	23.42	23.2925	23.2114	23.5947		0.791203	-0.43715	G3V1Z5;P46379-3;P46379;B0UX83;P46379-2;F8VX53;F8VXY4;E7EMZ4;F6TH84;F6S6P2	G3V1Z5;P46379-3;P46379;B0UX83;P46379-2;F8VX53;F8VXY4;E7EMZ4;F6TH84;F6S6P2	Large proline-rich protein BAG6	BAG6;BAT3	10
23.1891	22.6204	22.3835	NaN	NaN	NaN	NaN	NaN		0	NaN	P22105;E7EPZ9;E7EPQ1;E7EU03;E7EWZ8;P22105-3;B0UYX3;B0V046;G5E9A9;B0UYQ5;C9J7W4;H0Y3W5;H0Y6M7;P22105-2;Q9NPK8	P22105;E7EPZ9;E7EPQ1;E7EU03;E7EWZ8;P22105-3;B0UYX3;B0V046;G5E9A9;B0UYQ5;C9J7W4	Tenascin-X	TNXB	15
24.3934	24.6838	25.1946	25.0211	24.8629	24.9852	25.0072	25.0094		0.336194	-0.142975	B0V043;P26640;H0Y4A6;E7EVJ6;Q5SP20;H0Y426;A2ABF4;B0V044;B4DZ61;H0Y3X9	B0V043;P26640;H0Y4A6;E7EVJ6	Valine--tRNA ligase	VARS	10
23.4194	23.277	24.3131	24.8285	24.958	24.7283	24.2842	23.9749		0.574112	-0.526864	B0YIW6;P48444;E9PEU4;Q6P1Q5;E9PK34	B0YIW6;P48444;E9PEU4;Q6P1Q5	Coatomer subunit delta	ARCN1	5
NaN	NaN	NaN	NaN	NaN	20.7764	NaN	NaN		0	NaN	Q14166;B1AH89	Q14166;B1AH89	Tubulin--tyrosine ligase-like protein 12	TTLL12	2
NaN	NaN	NaN	NaN	NaN	NaN	NaN	18.7925		0	NaN	P09601;B1AHA8	P09601;B1AHA8	Heme oxygenase 1	HMOX1	2
NaN	NaN	NaN	NaN	NaN	NaN	NaN	21.0387		0	NaN	O75832;B1AJY7;B1AJY5	O75832;B1AJY7;B1AJY5	26S proteasome non-ATPase regulatory subunit 10	PSMD10	3
NaN	NaN	NaN	NaN	NaN	NaN	19.1387	NaN		0	NaN	P35914;B1AK13;P35914-2;F5GYT9	P35914;B1AK13;P35914-2;F5GYT9	Hydroxymethylglutaryl-CoA lyase, mitochondrial	HMGCL	4
21.5559	21.8396	20.9374	NaN	21.1069	NaN	21.3634	NaN		0.222576	0.209167	B1AK40;Q6P587-2;Q6P587	B1AK40;Q6P587-2;Q6P587	Acylpyruvase FAHD1, mitochondrial	FAHD1	3
NaN	NaN	NaN	NaN	NaN	24.219	NaN	NaN		0	NaN	Q5TZA2;B1AKD8;Q5TZA2-2	Q5TZA2;B1AKD8;Q5TZA2-2	Rootletin	CROCC	3
NaN	NaN	NaN	NaN	22.6535	22.0675	22.2753	21.7998		0	NaN	B1AKJ5;O43847-2;O43847;F5H6R2;G3V1R5;F5H7V1;E9PHF8;H0Y5G9	B1AKJ5;O43847-2;O43847;F5H6R2;G3V1R5;F5H7V1;E9PHF8;H0Y5G9	Nardilysin	NRD1	8
NaN	NaN	NaN	NaN	NaN	NaN	NaN	22.2793		0	NaN	B1AKR6;B4DFR2;Q9NP97;H3BQI1;Q8TF09	B1AKR6;B4DFR2;Q9NP97;H3BQI1;Q8TF09	Dynein light chain roadblock-type 1;Dynein light chain roadblock-type 2	DYNLRB1;DYNLRB2	5
22.2535	NaN	21.5647	21.7803	NaN	21.228	21.9467	21.9285		0.204339	0.165112	P50993;B1AKY9;B4DIQ8;H0Y7C1;P54707-2;P54707;P20648;Q13733;B4DHD7	P50993;B1AKY9;B4DIQ8;H0Y7C1	Sodium/potassium-transporting ATPase subunit alpha-2	ATP1A2	9
NaN	NaN	NaN	NaN	22.2572	NaN	22.5234	22.3598		0	NaN	Q15121;B1AKZ5	Q15121;B1AKZ5	Astrocytic phosphoprotein PEA-15	PEA15	2
NaN	NaN	NaN	NaN	NaN	NaN	NaN	20.4045		0	NaN	Q16513;Q16513-2;Q16513-3;Q16513-4;Q16513-5;B1AL79	Q16513;Q16513-2;Q16513-3;Q16513-4;Q16513-5;B1AL79	Serine/threonine-protein kinase N2	PKN2	6
NaN	NaN	NaN	NaN	NaN	NaN	NaN	19.9462		0	NaN	Q15063;B1ALD8;B1ALD9;Q15063-3;Q15063-2;Q15063-4;F5H628;F5H570	Q15063;B1ALD8;B1ALD9;Q15063-3;Q15063-2;Q15063-4;F5H628	Periostin	POSTN	8
NaN	26.2385	NaN	NaN	NaN	NaN	NaN	NaN		0	NaN	O95490-6;O95490-7;O95490;B1ALU3;O95490-5;O95490-2;B1ALU1;H0Y5C0;O95490-4;O95490-3	O95490-6;O95490-7;O95490;B1ALU3;O95490-5;O95490-2;B1ALU1;H0Y5C0;O95490-4;O95490-3	Latrophilin-2	LPHN2	10
NaN	NaN	19.5338	NaN	NaN	NaN	NaN	NaN		0	NaN	Q9Y3B2;B1AMU4;B1AMU3;B1AMU7	Q9Y3B2;B1AMU4;B1AMU3;B1AMU7	Exosome complex component CSL4	EXOSC1;RP11-452K12.9	4
NaN	NaN	NaN	NaN	NaN	18.551	NaN	NaN		0	NaN	Q3YEC7-2;Q3YEC7;G8JLF3;G3V154;B1AMX5	Q3YEC7-2;Q3YEC7;G8JLF3;G3V154;B1AMX5	Rab-like protein 1	PARF;C9orf86	5
23.0875	22.7771	22.8519	23.009	22.8504	23.0961	22.9404	22.9672		0.139719	-0.0321951	Q13310-3;Q13310;Q13310-2;B1ANR0;H0Y5F5;B1ANR1;H0YEU6;H0YEQ8;H0YCC8;H0Y6X6;H0YER0	Q13310-3;Q13310;Q13310-2;B1ANR0;H0Y5F5	Polyadenylate-binding protein 4	PABPC4	11
NaN	NaN	NaN	NaN	NaN	NaN	18.8407	NaN		0	NaN	O95155;O95155-2;B1AQ61	O95155;O95155-2;B1AQ61	Ubiquitin conjugation factor E4 B	UBE4B	3
NaN	NaN	NaN	NaN	20.9748	NaN	NaN	NaN		0	NaN	Q12955;E9PE32;H0Y3N0;E7EMJ1;F5H4S1;F5GXK0;B1AQT2;H0YH59;F8W854;H0YF76	Q12955;E9PE32;H0Y3N0;E7EMJ1;F5H4S1;F5GXK0;B1AQT2;H0YH59;F8W854;H0YF76	Ankyrin-3	ANK3	10
27.1876	27.9512	25.7152	25.8896	26.2663	26.2901	25.79	25.8262		0.540456	0.642784	B1AVU8;F8W6Z6;P07602-3;C9JIZ6;P07602-2;P07602;F5H0X6;Q5BJH1	B1AVU8;F8W6Z6;P07602-3;C9JIZ6;P07602-2;P07602;F5H0X6;Q5BJH1	Proactivator polypeptide;Saposin-A;Saposin-B-Val;Saposin-B;Saposin-C;Saposin-D	PSAP	8
23.1644	22.2194	NaN	22.0289	21.5347	22.2906	21.5061	NaN		0.730564	0.693801	B1PS43;P35749-2;P35749;P35749-3;Q3MIV8	B1PS43;P35749-2;P35749;P35749-3;Q3MIV8	Myosin-11	MYH11	5
23.1331	NaN	22.7736	22.6298	23.0546	23.2022	22.8094	23.1068		0.567846	-0.197757	Q16881;Q16881-6;E7EW10;Q16881-3;E7ESI6;E9PNQ6;Q16881-4;B7Z2S5;Q16881-2;E2QRB9;Q16881-5;B2R5P6;E9PIR7;E9PMY9;F5H780;Q9NNW7;D3YTF9;F5H2M2;F5H2V0;D3YTF8;Q9NNW7-2;E7ENA2;F5H1L4;E7EWK1;E9PKD3;E9PIZ5;E9PKI4;E9PLT3	Q16881;Q16881-6;E7EW10;Q16881-3;E7ESI6;E9PNQ6;Q16881-4;B7Z2S5;Q16881-2;E2QRB9;Q16881-5;B2R5P6;E9PIR7;E9PMY9;F5H780;Q9NNW7;D3YTF9;F5H2M2;F5H2V0;D3YTF8;Q9NNW7-2;E7ENA2;F5H1L4;E7EWK1;E9PKD3;E9PIZ5;E9PKI4;E9PLT3	Thioredoxin reductase 1, cytoplasmic;Thioredoxin reductase 2, mitochondrial	TXNRD1;TXNRD2	28
23.7552	23.8311	22.2907	22.4087	23.5989	23.5305	23.6426	24.2136		0.74172	-0.674966	Q8NBS9;Q86UY0;B2RDM2	Q8NBS9;Q86UY0;B2RDM2	Thioredoxin domain-containing protein 5	TXNDC5	3
23.9302	NaN	NaN	NaN	22.9108	NaN	NaN	NaN		0	1.01939	B3EWG3;B3EWG4;B3EWG5;B3EWG6	B3EWG3;B3EWG4;B3EWG5;B3EWG6	Protein FAM25A;Protein FAM25B;Protein FAM25C;Protein FAM25G	FAM25A;FAM25B;FAM25C;FAM25G	4
NaN	NaN	21.0494	NaN	21.9994	NaN	NaN	21.0378		0	-0.469218	P31751;B3KP61;C9K000;Q9Y243;Q9Y243-2;Q0VAN0;G3V3X1	P31751;B3KP61;C9K000;Q9Y243;Q9Y243-2;Q0VAN0;G3V3X1	RAC-beta serine/threonine-protein kinase;RAC-gamma serine/threonine-protein kinase	AKT2;AKT3;AKT1	7
NaN	NaN	NaN	NaN	NaN	NaN	19.8489	NaN		0	NaN	O95361;I3L4M9;B3KP96;O95361-2;Q309B1	O95361;I3L4M9;B3KP96;O95361-2;Q309B1	Tripartite motif-containing protein 16;Tripartite motif-containing protein 16-like protein	TRIM16;TRIM16L	5
NaN	NaN	23.5433	NaN	23.9801	NaN	23.5827	NaN		0	-0.238041	G3V0E4;O75439;E7ERZ4;B3KQ85;F8WAZ6	G3V0E4;O75439;E7ERZ4;B3KQ85;F8WAZ6	Mitochondrial-processing peptidase subunit beta	PMPCB	5
NaN	NaN	NaN	NaN	NaN	NaN	NaN	23.1072		0	NaN	O75718;Q8NB01;C9JP16;B3KQR7;B3KUP0	O75718;Q8NB01;C9JP16;B3KQR7;B3KUP0	Cartilage-associated protein	CRTAP	5
27.679	27.4554	27.5807	28.1929	28.034	28.2166	27.8917	28.1469		1.00618	-0.345324	P30101;G5EA52;B3KQT9;F5H119	P30101;G5EA52;B3KQT9;F5H119	Protein disulfide-isomerase A3	PDIA3	4
NaN	NaN	NaN	NaN	NaN	NaN	17.2215	NaN		0	NaN	Q8WXA9-2;B3KRJ9;E5RFV3	Q8WXA9-2;B3KRJ9;E5RFV3		SREK1	3
NaN	NaN	NaN	NaN	NaN	NaN	24.0797	24.2965		0	NaN	Q92769;B3KRS5;Q5TEE2;H3BM24;E5RFP9;E5RG37;E5RH52;E5RHE7;E5RGV4;E5RJ04;E5RFI6;E5RK19	Q92769;B3KRS5	Histone deacetylase 2;Histone deacetylase	HDAC2	12
NaN	NaN	NaN	NaN	NaN	NaN	18.6209	NaN		0	NaN	P06858;B3KRV7;F5H295	P06858;B3KRV7;F5H295	Lipoprotein lipase	LPL	3
NaN	NaN	23.8873	NaN	23.1149	23.0037	23.0928	NaN		0	0.816743	Q9HB71;B3KSF1;Q5R370	Q9HB71;B3KSF1;Q5R370	Calcyclin-binding protein	CACYBP	3
24.3283	24.1868	25.3162	25.2113	24.8729	24.5692	24.8723	24.7182		0.00279064	0.00252342	B3KSH1;O00303;B4DMT5;H0YDT6;E9PQV8	B3KSH1;O00303;B4DMT5	Eukaryotic translation initiation factor 3 subunit F	EIF3F	5
NaN	NaN	21.5595	20.8624	20.3859	NaN	20.8651	NaN		0.522111	0.585465	Q96S55;Q96S55-2;B3KT25;Q96S55-3;Q96S55-4	Q96S55;Q96S55-2;B3KT25;Q96S55-3;Q96S55-4	ATPase WRNIP1	WRNIP1	5
24.7968	25.1106	25.7191	25.0753	25.2	25.0513	25.4557	25.3725		0.170738	-0.0944052	P46777;B3KTM6;Q5T7N0	P46777;B3KTM6	60S ribosomal protein L5	RPL5	3
NaN	NaN	NaN	NaN	NaN	NaN	21.4252	NaN		0	NaN	P04899-4;F5H4U5;P04899;B3KTZ0;P04899-2;P04899-3;B4E2X5;F5GZL8	P04899-4;F5H4U5;P04899;B3KTZ0;P04899-2;P04899-3;B4E2X5;F5GZL8	Guanine nucleotide-binding protein G(i) subunit alpha-2	GNAI2	8
21.7026	NaN	NaN	NaN	NaN	NaN	21.0712	20.8579		0	0.73805	Q16654;B3KU25	Q16654;B3KU25	[Pyruvate dehydrogenase [lipoamide]] kinase isozyme 4, mitochondrial	PDK4	2
23.9836	23.2105	23.3233	23.3313	23.4841	23.4928	23.1638	23.6258		0.0352496	0.0205603	P14678-3;E7ENP4;B3KVR1;P14678;P63162;P14678-2	P14678-3;E7ENP4;B3KVR1;P14678;P63162;P14678-2	Small nuclear ribonucleoprotein-associated protein;Small nuclear ribonucleoprotein-associated proteins B and B;Small nuclear ribonucleoprotein-associated protein N	SNRPB;SNRPN	6
NaN	22.5194	NaN	NaN	NaN	NaN	NaN	NaN		0	NaN	P09417;B3KW71	P09417;B3KW71	Dihydropteridine reductase	QDPR	2
NaN	NaN	NaN	NaN	NaN	NaN	20.5145	NaN		0	NaN	Q5VYK3;B3KXF2;Q5VYK5	Q5VYK3;B3KXF2	Proteasome-associated protein ECM29 homolog	ECM29;KIAA0368	3
NaN	NaN	NaN	NaN	NaN	NaN	20.6756	NaN		0	NaN	P36776;B3KXS5;F5GZ27	P36776;B3KXS5;F5GZ27	Lon protease homolog, mitochondrial;Lon protease homolog	LONP1	3
22.7584	NaN	23.5126	23.9869	23.454	23.7907	23.4065	NaN		0.127369	-0.131163	B3KXW5;O43747-2;O43747;E7EUH1;F5GZV5;H3BNN2;B3KNW1	B3KXW5;O43747-2;O43747;E7EUH1;F5GZV5	AP-1 complex subunit gamma-1	AP1G1	7
22.789	23.4248	23.8135	23.5904	23.8691	23.5961	23.7302	23.3488		0.416304	-0.231612	Q9BSJ8-2;Q9BSJ8;B3KY56	Q9BSJ8-2;Q9BSJ8;B3KY56	Extended synaptotagmin-1	ESYT1	3
NaN	NaN	NaN	NaN	NaN	NaN	NaN	18.2905		0	NaN	B3KYA7;Q13188	B3KYA7;Q13188	Serine/threonine-protein kinase 3;Serine/threonine-protein kinase 3 36kDa subunit;Serine/threonine-protein kinase 3 20kDa subunit	STK3	2
NaN	NaN	18.575	NaN	NaN	NaN	NaN	NaN		0	NaN	Q66PJ3;Q66PJ3-2;Q66PJ3-3;Q66PJ3-4;F5H7X4;F8WCT1;B3V0L1;H7BZV4;F5GYV5	Q66PJ3;Q66PJ3-2;Q66PJ3-3;Q66PJ3-4;F5H7X4;F8WCT1;B3V0L1;H7BZV4;F5GYV5	ADP-ribosylation factor-like protein 6-interacting protein 4	ARL6IP4	9
23.4488	NaN	23.0632	23.9911	23.072	23.4659	23.002	23.7216		0.247911	0.185688	B4DUT8;Q99439;B4DDF4;E7ENR3;Q99439-2;H3BTZ5;H3BVI6;H3BQH0;H3BQR6	B4DUT8;Q99439;B4DDF4;E7ENR3;Q99439-2;H3BTZ5;H3BVI6;H3BQH0	Calponin-2	CNN2	9
27.8171	27.5694	27.3584	27.2762	27.6944	27.6712	27.8727	27.6893		0.881518	-0.226632	P30153;B4DDF7;F5H3X9;E9PH38;B4E1Q0;P30154-2;P30154-3;P30154;F8W8G1;A8MY67;E7EUF3;H0YDG7;C9J9C1	P30153;B4DDF7;F5H3X9;E9PH38	Serine/threonine-protein phosphatase 2A 65 kDa regulatory subunit A alpha isoform	PPP2R1A	13
26.0143	25.6914	25.6154	25.4842	25.0997	25.3212	25.7081	25.9278		0.372858	0.187071	E7EWS7;P68036;B4DDG1	E7EWS7;P68036;B4DDG1	Ubiquitin-conjugating enzyme E2 L3	UBE2L3	3
NaN	NaN	NaN	NaN	NaN	NaN	21.1419	NaN		0	NaN	Q9BXS5-2;Q9BXS5;E7ENJ6;B4DDG7	Q9BXS5-2;Q9BXS5;E7ENJ6;B4DDG7	AP-1 complex subunit mu-1	AP1M1	4
NaN	NaN	NaN	NaN	NaN	NaN	21.5934	NaN		0	NaN	P54725;B4DDJ7	P54725;B4DDJ7	UV excision repair protein RAD23 homolog A	RAD23A	2
24.5571	24.5676	25.353	25.2051	25.0867	25.0222	24.7088	25.1611		0.119182	-0.0740304	Q99613;H3BRV0;B4DVQ5;B4DDN4;B4DVU3;B4DRU0;B5ME19;F5H4V1;C9J1F3;H3BPE4;H3BPE3;H3BTY8	Q99613;H3BRV0;B4DVQ5;B4DDN4;B4DVU3;B4DRU0;B5ME19;F5H4V1;C9J1F3	Eukaryotic translation initiation factor 3 subunit C	EIF3C;EIF3CL	12
NaN	NaN	NaN	NaN	NaN	NaN	21.1656	NaN		0	NaN	P54619;B4DDT7;F8VYY9;F8W9D1;H0YIC9;F8VVA3;F8VPF5	P54619;B4DDT7;F8VYY9;F8W9D1	5-AMP-activated protein kinase subunit gamma-1	PRKAG1	7
NaN	NaN	NaN	NaN	NaN	19.9583	NaN	NaN		0	NaN	Q13325;B4DDV1	Q13325;B4DDV1	Interferon-induced protein with tetratricopeptide repeats 5	IFIT5	2
23.3058	NaN	NaN	NaN	22.3302	22.0337	22.0064	22.891		0	0.990444	B4DE64;O14737;Q3HM38	B4DE64;O14737;Q3HM38	Programmed cell death protein 5	PDCD5	3
25.3068	25.2607	23.636	23.5083	24.0819	NaN	24.4352	24.5485		0.0420331	0.0727803	Q9UN36;B4DE86;Q9UN36-2;G3V3N4;H0YJT9;G3V578;Q9UN36-3;Q9UN36-5;Q9UN36-4;G3V4S9;G3V5L7;G3V5H8;H0YJS7;G3V2I9;G3V5G0;G3V392;G3V5S0;G3V383;G3V5B7;G3V2A6;H0YJ56	Q9UN36;B4DE86;Q9UN36-2;G3V3N4;H0YJT9;G3V578;Q9UN36-3;Q9UN36-5;Q9UN36-4;G3V4S9;G3V5L7;G3V5H8;H0YJS7	Protein NDRG2	NDRG2	21
27.8292	27.5344	26.757	26.4817	26.4834	26.4245	26.2986	26.5117		1.18165	0.721028	P49821;G3V0I5;P49821-2;B4DE93;E7ETQ4;H0YE81;E9PLC6;H0YD04;E9PMX3;E9PQP1;E9PJL9;E9PPR0;E9PPD6	P49821;G3V0I5;P49821-2;B4DE93;E7ETQ4;H0YE81	NADH dehydrogenase [ubiquinone] flavoprotein 1, mitochondrial	NDUFV1	13
NaN	NaN	NaN	22.1792	NaN	NaN	NaN	NaN		0	NaN	B4DKT0;Q9H8Y8;B4DEI4;Q9H8Y8-2	B4DKT0;Q9H8Y8;B4DEI4;Q9H8Y8-2	Golgi reassembly-stacking protein 2	GORASP2	4
NaN	NaN	NaN	22.438	NaN	NaN	NaN	NaN		0	NaN	O60749;B4DEK4;Q13596;A6NKH4;Q13596-2;H0YK42;H0Y2M5	O60749;B4DEK4;Q13596;A6NKH4;Q13596-2;H0YK42	Sorting nexin-2;Sorting nexin-1	SNX2;SNX1	7
26.0571	25.979	26.604	26.044	26.4551	26.3004	26.2421	26.1551		0.31196	-0.117161	P50990;G5E9B2;B4DEM7;B4DQH4;H7C4C8	P50990;G5E9B2;B4DEM7;B4DQH4	T-complex protein 1 subunit theta	CCT8	5
22.9351	23.1446	23.4514	23.4105	22.7597	22.9683	23.0225	23.1978		0.82084	0.248334	Q9P2J5;B4DER1;F5H698;B4DJ10;Q2TU79	Q9P2J5;B4DER1;F5H698;B4DJ10	Leucine--tRNA ligase, cytoplasmic	LARS	5
22.3331	NaN	21.6795	21.0629	22.0423	NaN	22.7382	21.962		0.557591	-0.555646	P46459;I3L0N3;B4DFA2	P46459;I3L0N3;B4DFA2	Vesicle-fusing ATPase	NSF	3
23.0733	22.6504	NaN	23.4492	22.5427	22.689	23.4005	23.0683		0.169801	0.132545	P35659;B4DFG0;P35659-2;H0Y8X0;D6RDA2;H0Y993;D6R9L5	P35659;B4DFG0;P35659-2;H0Y8X0;D6RDA2	Protein DEK	DEK	7
NaN	NaN	21.9884	NaN	22.1992	22.975	20.9573	NaN		0	-0.0554536	Q9H2U2-2;Q9H2U2;E2QRM6;H0Y9D8;B4DFH3;D6R967;Q9H2U2-3;F8WDN9;D6RGV9	Q9H2U2-2;Q9H2U2;E2QRM6;H0Y9D8;B4DFH3;D6R967;Q9H2U2-3;F8WDN9	Inorganic pyrophosphatase 2, mitochondrial	PPA2	9
NaN	NaN	NaN	NaN	NaN	NaN	18.9593	NaN		0	NaN	P82663;B4DFJ5;B4DQG6;E7EPW2	P82663;B4DFJ5;B4DQG6;E7EPW2	28S ribosomal protein S25, mitochondrial	MRPS25	4
21.4992	23.0768	NaN	NaN	NaN	NaN	NaN	NaN		0	NaN	B4DFL0;O60936;O60936-2;H3BUN4;H3BUP2;H3BM67;H3BQJ5	B4DFL0;O60936;O60936-2;H3BUN4;H3BUP2;H3BM67;H3BQJ5	Nucleolar protein 3	NOL3	7
NaN	NaN	NaN	NaN	NaN	NaN	17.5051	NaN		0	NaN	Q8N668;B4DFQ4	Q8N668;B4DFQ4	COMM domain-containing protein 1	COMMD1	2
NaN	NaN	NaN	NaN	NaN	21.934	NaN	NaN		0	NaN	Q969G3;B4DGM3;Q969G3-2;B4DFR4;C0IMW5;H7C3F6;H7BXG8;H7C048	Q969G3;B4DGM3;Q969G3-2;B4DFR4;C0IMW5;H7C3F6;H7BXG8;H7C048	SWI/SNF-related matrix-associated actin-dependent regulator of chromatin subfamily E member 1	SMARCE1	8
25.3317	25.1361	25.0265	25.1476	25.0017	24.9395	25.0928	24.695		1.12538	0.228223	P47755;F8W9N7;B4DG50;C9JUG7;B4DE01	P47755;F8W9N7;B4DG50;C9JUG7	F-actin-capping protein subunit alpha-2	CAPZA2	5
23.3145	23.4153	24.3506	23.8041	24.0931	24.0572	23.6188	24.0664		0.400904	-0.237747	E7ENR4;P19367-3;P19367;P19367-2;B4DG62;P19367-4;Q2TB90;P52790;B1AR63;B1AR61;B1AR62	E7ENR4;P19367-3;P19367;P19367-2;B4DG62;P19367-4	Hexokinase-1	HK1	11
22.8436	23.0182	22.4097	22.5059	22.3171	22.1252	22.278	22.6475		1.00884	0.352395	Q9NZU5;B4DG80;B4DEY6;F5GX84;C9IYS1;H7C3D2	Q9NZU5;B4DG80;B4DEY6;F5GX84;C9IYS1;H7C3D2	LIM and cysteine-rich domains protein 1	LMCD1	6
24.3629	24.7249	23.6764	23.0738	24.0727	23.9399	23.7359	23.2918		0.194141	0.199409	P35222;B4DGU4;P35222-2	P35222;B4DGU4	Catenin beta-1	CTNNB1	3
NaN	NaN	NaN	NaN	NaN	NaN	NaN	23.4381		0	NaN	C9JPG0;Q12765;B4DIP5;B4DH22	C9JPG0;Q12765;B4DIP5;B4DH22	Secernin-1	SCRN1	4
NaN	NaN	NaN	NaN	NaN	NaN	NaN	20.7731		0	NaN	O15400;O15400-2;B4DH37	O15400;O15400-2;B4DH37	Syntaxin-7	STX7	3
NaN	NaN	NaN	NaN	NaN	NaN	NaN	19.6412		0	NaN	P45985-2;P45985;B4DH44;H0YG34	P45985-2;P45985;B4DH44;H0YG34	Dual specificity mitogen-activated protein kinase kinase 4	MAP2K4	4
NaN	19.1654	NaN	NaN	NaN	NaN	NaN	NaN		0	NaN	Q96DH6;B4DHE8;Q96DH6-2	Q96DH6;B4DHE8;Q96DH6-2	RNA-binding protein Musashi homolog 2	MSI2	3
23.5832	23.4935	24.1372	23.593	23.3647	23.106	23.5392	23.2043		1.20023	0.398193	P31150;B4DHX4;G5E9U5	P31150;B4DHX4	Rab GDP dissociation inhibitor alpha	GDI1	3
23.8345	24.4942	23.8934	23.6908	23.7234	23.632	23.7816	24.1212		0.338356	0.16371	B4DHX5;E7EQC1;P22570;B4DQQ4;P22570-2;B7Z7G2;G3V0F2	B4DHX5;E7EQC1;P22570;B4DQQ4;P22570-2;B7Z7G2;G3V0F2	NADPH:adrenodoxin oxidoreductase, mitochondrial	FDXR	7
NaN	NaN	NaN	NaN	NaN	NaN	24.7975	NaN		0	NaN	P20073;P20073-2;B4DHY4;B4DT77	P20073;P20073-2;B4DHY4;B4DT77	Annexin A7;Annexin	ANXA7	4
NaN	NaN	NaN	NaN	NaN	23.3566	NaN	NaN		0	NaN	O14958;B4DIB0	O14958;B4DIB0	Calsequestrin-2;Calsequestrin	CASQ2	2
NaN	22.8279	22.8765	NaN	22.5644	21.8063	23.065	NaN		0.312428	0.373585	B4DIH5;P61201-2;P61201;H0YM03;H0YKU5;H0YMC2	B4DIH5;P61201-2;P61201	COP9 signalosome complex subunit 2	COPS2	6
NaN	NaN	20.6096	NaN	NaN	NaN	NaN	NaN		0	NaN	P05067;P05067-9;P05067-8;B4DII8;P05067-7;E9PG40;H7C0V9	P05067;P05067-9;P05067-8;B4DII8;P05067-7;E9PG40;H7C0V9	Amyloid beta A4 protein;N-APP;Soluble APP-alpha;Soluble APP-beta;C99;Beta-amyloid protein 42;Beta-amyloid protein 40;C83;P3(42);P3(40);C80;Gamma-secretase C-terminal fragment 59;Gamma-secretase C-terminal fragment 57;Gamma-secretase C-terminal fragment 50;C31	APP	7
NaN	NaN	NaN	NaN	23.1306	NaN	NaN	NaN		0	NaN	P21980;F5H6P0;B4DIT7;P21980-2;P49221	P21980;F5H6P0;B4DIT7	Protein-glutamine gamma-glutamyltransferase 2	TGM2	5
NaN	21.7133	23.1205	23.152	22.366	NaN	21.8398	NaN		0.348125	0.559076	P61086;C9JGP1;B4DIZ2;D6RDM7	P61086;C9JGP1;B4DIZ2;D6RDM7	Ubiquitin-conjugating enzyme E2 K	UBE2K	4
NaN	NaN	NaN	22.3818	NaN	NaN	NaN	NaN		0	NaN	E9PFW3;Q96CW1;Q96CW1-2;F5H0H0;B4DJB1;H7C4C3	E9PFW3;Q96CW1;Q96CW1-2;F5H0H0;B4DJB1;H7C4C3	AP-2 complex subunit mu	AP2M1	6
24.6007	24.4078	24.5791	24.1694	24.4197	NaN	25.0412	24.7097		0.705825	-0.284314	P62318;B4DJP7	P62318;B4DJP7	Small nuclear ribonucleoprotein Sm D3	SNRPD3	2
NaN	NaN	NaN	NaN	NaN	NaN	NaN	21.0362		0	NaN	Q9UNH7;B4DJS7;C0H5W9	Q9UNH7;B4DJS7;C0H5W9	Sorting nexin-6	SNX6	3
27.9016	27.3014	27.4857	27.5029	27.3157	27.4635	27.1789	27.4787		0.619625	0.188686	O75390;B4DJV2;H0YH82;F8W4S1;F8W1S4;F8VPA1;F8VPF9;F8VX68;F8VRP1;F8VRI6;F8VWQ5;H0YIC4;F8VX07;F8VZK9;F8VTT8;F8VR34;F8VVF6;F8W642	O75390;B4DJV2	Citrate synthase, mitochondrial;Citrate synthase	CS	18
24.2144	24.2958	24.0159	24.048	24.2235	24.2108	24.3809	24.1457		0.537062	-0.0967088	Q15029;B4DK30	Q15029;B4DK30	116 kDa U5 small nuclear ribonucleoprotein component	EFTUD2	2
NaN	NaN	21.7172	21.5191	21.8562	21.9101	NaN	NaN		0.910036	-0.26498	P52895;Q04828;B4DK69;H0Y804;P52895-2	P52895;Q04828;B4DK69;H0Y804;P52895-2	Aldo-keto reductase family 1 member C2;Aldo-keto reductase family 1 member C1	AKR1C2;AKR1C1	5
NaN	NaN	NaN	NaN	NaN	NaN	NaN	19.7537		0	NaN	P29353-6;P29353;B4DL02;P29353-7;P29353-2;P29353-3;P29353-5;E9PFM5;H0Y539	P29353-6;P29353;B4DL02;P29353-7;P29353-2;P29353-3;P29353-5;E9PFM5;H0Y539	SHC-transforming protein 1	SHC1	9
24.0712	24.5916	25.212	25.9401	25.8529	25.927	25.7054	26.3336		1.24716	-1.00101	P36542;P36542-2;B4DL14	P36542;P36542-2;B4DL14	ATP synthase subunit gamma, mitochondrial;ATP synthase gamma chain	ATP5C1	3
NaN	NaN	NaN	NaN	21.075	NaN	NaN	NaN		0	NaN	P43246;B4E2Z2;B4DL39;E9PHA6;B4DSB9;E7EU21;E7EQQ1;E9PCI8	P43246;B4E2Z2;B4DL39;E9PHA6;B4DSB9;E7EU21;E7EQQ1	DNA mismatch repair protein Msh2	MSH2	8
24.2906	24.251	24.1264	24.8102	24.5788	24.2407	23.7937	24.2474		0.29196	0.154421	B4DLN1;P52815	B4DLN1;P52815	39S ribosomal protein L12, mitochondrial	SLC25A10;MRPL12	2
NaN	NaN	NaN	NaN	19.4575	NaN	NaN	NaN		0	NaN	B4DLP0;O00338-2;O00338;B8ZZF7	B4DLP0;O00338-2;O00338;B8ZZF7	Sulfotransferase 1C2	SULT1C2	4
NaN	22.2794	22.7369	22.6858	22.6628	22.5544	22.7113	22.6154		0.212342	-0.0686199	O75694;B4DLT2;O75694-2;E9PF10	O75694;B4DLT2;O75694-2;E9PF10	Nuclear pore complex protein Nup155	NUP155	4
24.4116	23.9949	23.8737	23.7143	24.1437	23.8989	24.4084	24.3522		0.487808	-0.202177	O15145;B4DM63;C9JZD1;F8VR50	O15145;B4DM63;C9JZD1	Actin-related protein 2/3 complex subunit 3	ARPC3	4
NaN	NaN	NaN	NaN	NaN	22.8608	22.9051	22.9154		0	NaN	Q02543;B4DM74	Q02543;B4DM74	60S ribosomal protein L18a	RPL18A	2
21.4573	NaN	21.5883	21.6102	21.746	21.6107	21.7571	21.8849		1.29285	-0.197729	Q9BW27;B4DMQ3;B4DPW1;F5H0B4	Q9BW27;B4DMQ3;B4DPW1;F5H0B4	Nuclear pore complex protein Nup85	NUP85	4
NaN	NaN	NaN	NaN	NaN	21.3442	NaN	NaN		0	NaN	Q9UHB6-4;Q9UHB6;B4DN52;Q9UHB6-2;F8VQE1;Q9UHB6-3;F8VS07;F8VRN8	Q9UHB6-4;Q9UHB6;B4DN52;Q9UHB6-2;F8VQE1;Q9UHB6-3;F8VS07;F8VRN8	LIM domain and actin-binding protein 1	LIMA1	8
24.8125	24.9083	25.0967	25.0961	25.2148	25.3003	24.9897	25.0127		0.705711	-0.150988	B4DNJ6;Q9Y3F4;B0AZV0;H0YH33	B4DNJ6;Q9Y3F4;B0AZV0	Serine-threonine kinase receptor-associated protein	STRAP	4
24.8266	24.5246	25.0047	25.0511	23.8154	24.9135	23.7312	24.6468		0.914241	0.575027	Q12904-2;Q12904;B4DNK3;D6R937	Q12904-2;Q12904;B4DNK3	Aminoacyl tRNA synthase complex-interacting multifunctional protein 1;Endothelial monocyte-activating polypeptide 2	AIMP1	4
23.0119	NaN	NaN	22.4226	23.0718	22.5694	22.9925	22.8444		0.245551	-0.152248	Q96IU4;F8W9U3;B4DNR3;B4DQI4;Q96IU4-2	Q96IU4;F8W9U3;B4DNR3;B4DQI4;Q96IU4-2	Abhydrolase domain-containing protein 14B	ABHD14B	5
NaN	NaN	NaN	NaN	NaN	NaN	NaN	22.9108		0	NaN	Q86XR2;B4DNU3	Q86XR2;B4DNU3	Niban-like protein 2	FAM129C	2
NaN	NaN	NaN	NaN	18.0541	NaN	NaN	NaN		0	NaN	H0Y8K2;B4E220;P29972;B4DNW4;F8W6T5;E7EM69;F5GY19;E9PC21	H0Y8K2;B4E220;P29972;B4DNW4;F8W6T5;E7EM69;F5GY19;E9PC21	Aquaporin-1	AQP1	8
25.9031	25.778	26.1055	26.4525	26.2727	26.5505	26.6663	26.3515		1.22528	-0.400477	Q15185;B4DP11;B4DP21;B4DHP2;B4DDC6	Q15185;B4DP11;B4DP21;B4DHP2	Prostaglandin E synthase 3	PTGES3	5
NaN	NaN	NaN	NaN	NaN	20.7462	NaN	NaN		0	NaN	Q15363;B4DP27;E7EQ72;F6QWA0;F5GX39	Q15363;B4DP27;E7EQ72;F6QWA0;F5GX39	Transmembrane emp24 domain-containing protein 2	TMED2	5
NaN	NaN	NaN	NaN	NaN	NaN	NaN	19.3206		0	NaN	Q14558-2;Q14558;B4DP31;C9J168;C9JUN4	Q14558-2;Q14558;B4DP31;C9J168;C9JUN4	Phosphoribosyl pyrophosphate synthase-associated protein 1	PRPSAP1	5
24.7259	24.6603	24.982	25.5888	24.9782	24.8355	25.0872	24.9534		0.0409231	0.0256534	P40227;B4DPJ8;A6NCD2;Q92526;B4DX20;Q92526-2	P40227;B4DPJ8;A6NCD2	T-complex protein 1 subunit zeta	CCT6A	6
23.3729	22.7545	23.6773	23.8121	23.3484	23.4581	23.4614	23.4368		0.0319838	-0.0219946	Q9BY44;F8WAE5;B4DQ14;C9IZE1;B4DF96;H7C5Q3;Q9BY44-2;H7C5R5;F8WAT3;F8WF18	Q9BY44;F8WAE5;B4DQ14;C9IZE1;B4DF96;H7C5Q3	Eukaryotic translation initiation factor 2A	EIF2A	10
NaN	NaN	NaN	NaN	22.114	NaN	NaN	NaN		0	NaN	Q13595;B4DUA9;B4DQI6;Q13595-2	Q13595;B4DUA9;B4DQI6;Q13595-2	Transformer-2 protein homolog alpha	TRA2A	4
NaN	NaN	NaN	NaN	NaN	20.5279	NaN	NaN		0	NaN	B4DQJ1;Q96DI7;Q9NSS8	B4DQJ1;Q96DI7;Q9NSS8	U5 small nuclear ribonucleoprotein 40 kDa protein	SNRNP40;DKFZp434D199	3
25.8673	25.9019	26.3197	26.5241	26.4611	26.5812	26	26.2816		0.378714	-0.177734	P52209;B4DQJ8;F5H7U0;F5H0L3;B4DV68	P52209;B4DQJ8;F5H7U0;F5H0L3	6-phosphogluconate dehydrogenase, decarboxylating	PGD	5
NaN	NaN	NaN	NaN	NaN	NaN	NaN	20.1145		0	NaN	O95219;B4DQV4	O95219;B4DQV4	Sorting nexin-4	SNX4	2
23.3945	23.7177	24.3411	23.68	23.4561	23.4439	24.0403	23.0402		0.451785	0.288225	G3V3D1;E7EMS2;G3V3E8;H0YIZ1;P61916;B4DQV7;G3V2V8	G3V3D1;E7EMS2;G3V3E8;H0YIZ1;P61916;B4DQV7;G3V2V8	Epididymal secretory protein E1	NPC2	7
NaN	NaN	21.3278	NaN	NaN	NaN	NaN	NaN		0	NaN	Q15942;H0Y2Y8;B4DQR8;B4DQX7;H7C3D3;H7C3R3	Q15942;H0Y2Y8;B4DQR8;B4DQX7;H7C3D3	Zyxin	ZYX	6
29.738	30.8427	31.1535	29.8826	29.6017	29.2182	29.7469	30.0123		1.011	0.759448	B4DR52;Q5QNW6-2;O60814;P57053;P58876;P62807;Q5QNW6;Q93079;Q99877;Q99879;Q99880	B4DR52;Q5QNW6-2;O60814;P57053;P58876;P62807;Q5QNW6;Q93079;Q99877;Q99879;Q99880	Histone H2B;Histone H2B type 1-K;Histone H2B type F-S;Histone H2B type 1-D;Histone H2B type 1-C/E/F/G/I;Histone H2B type 2-F;Histone H2B type 1-H;Histone H2B type 1-N;Histone H2B type 1-M;Histone H2B type 1-L	HIST2H2BF;HIST1H2BK;H2BFS;HIST1H2BD;HIST1H2BC;HIST1H2BH;HIST1H2BN;HIST1H2BM;HIST1H2BL	11
NaN	NaN	NaN	NaN	NaN	22.4392	21.2919	NaN		0	NaN	P62191;B4DR63;G3V4X1	P62191;B4DR63	26S protease regulatory subunit 4	PSMC1	3
26.4996	26.0184	25.4748	25.455	25.7906	25.9391	26.0686	25.9057		0.0911502	-0.0640588	H3BPE7;P35637;P35637-2;B4DR70	H3BPE7;P35637;P35637-2;B4DR70	RNA-binding protein FUS	FUS	4
NaN	NaN	NaN	NaN	20.7505	NaN	NaN	NaN		0	NaN	B4DR87;Q02809;E7EWK8;Q5JXB7;Q5JXB8;Q5JXB9	B4DR87;Q02809;E7EWK8;Q5JXB7;Q5JXB8;Q5JXB9	Procollagen-lysine,2-oxoglutarate 5-dioxygenase 1	PLOD1	6
NaN	NaN	NaN	NaN	NaN	NaN	17.2447	NaN		0	NaN	P49641;P49641-1;H0YLB9;H0YKH9;B4DRE0;H0YLU3	P49641;P49641-1;H0YLB9;H0YKH9;B4DRE0;H0YLU3	Alpha-mannosidase 2x	MAN2A2	6
NaN	NaN	NaN	NaN	NaN	NaN	18.643	NaN		0	NaN	Q9H3S7;B4DST5;E9PHR4	Q9H3S7;B4DST5;E9PHR4	Tyrosine-protein phosphatase non-receptor type 23	PTPN23	3
24.7004	24.3852	24.4241	24.6689	24.6529	25.2002	24.2932	24.8052		0.418398	-0.193254	Q15907;P62491;H3BSC1;B4DT13;H3BMH2;B4DQU5	Q15907;P62491;H3BSC1;B4DT13;H3BMH2	Ras-related protein Rab-11B;Ras-related protein Rab-11A	RAB11B;RAB11A	6
NaN	NaN	NaN	NaN	NaN	NaN	NaN	19.6958		0	NaN	Q7Z3B4;B4DT35;E7EUM5;Q7Z3B4-2	Q7Z3B4;B4DT35;E7EUM5;Q7Z3B4-2	Nucleoporin p54	NUP54	4
NaN	NaN	NaN	NaN	NaN	NaN	NaN	NaN		0	NaN	B4DT67;Q9NUQ6;B8ZZZ7;Q9NUQ6-2;F8W6C2	B4DT67;Q9NUQ6;B8ZZZ7;Q9NUQ6-2;F8W6C2	SPATS2-like protein	SPATS2L	5
27.8289	27.3981	26.1443	26.0597	26.0147	25.8305	26.3175	25.8662		0.945608	0.850518	P09622;B4DT69;F5H4I0;E9PEX6;B4DHG0;F2Z2E3;F8WDM5	P09622;B4DT69;F5H4I0;E9PEX6;B4DHG0	Dihydrolipoyl dehydrogenase, mitochondrial;Dihydrolipoyl dehydrogenase	DLD	7
24.5408	24.2675	24.2229	24.7646	24.5568	24.2456	24.5153	23.738		0.350596	0.185015	O43242;F5H8K4;B4DT72;H0YGV8	O43242;F5H8K4;B4DT72	26S proteasome non-ATPase regulatory subunit 3	PSMD3	4
NaN	NaN	NaN	NaN	NaN	NaN	20.0865	NaN		0	NaN	P46937;F5H202;P46937-2;P46937-3;E9PRV2;F5GWC5;B4DTY1;H0YCI3	P46937;F5H202;P46937-2;P46937-3;E9PRV2;F5GWC5;B4DTY1;H0YCI3	Yorkie homolog	YAP1	8
26.4779	25.9728	25.8433	25.4703	26.4366	26.1566	26.2884	26.5883		0.955215	-0.426405	P40121;B4DU58;B8ZZS7;E7ENU9;B8ZZL6;H7C0X8	P40121;B4DU58;B8ZZS7;E7ENU9;B8ZZL6	Macrophage-capping protein	CAPG	6
NaN	NaN	22.8139	NaN	NaN	NaN	NaN	NaN		0	NaN	P33240;P33240-2;B4DUD5;E9PID8;E7EWR4	P33240;P33240-2;B4DUD5;E9PID8;E7EWR4	Cleavage stimulation factor subunit 2	CSTF2	5
NaN	NaN	NaN	NaN	NaN	22.4554	NaN	NaN		0	NaN	Q15746;Q15746-6;Q15746-3;Q15746-2;Q15746-5;Q15746-4;Q15746-7;B4DUE3;Q15746-8	Q15746;Q15746-6;Q15746-3;Q15746-2;Q15746-5;Q15746-4;Q15746-7;B4DUE3;Q15746-8	Myosin light chain kinase, smooth muscle;Myosin light chain kinase, smooth muscle, deglutamylated form	MYLK	9
21.0657	NaN	NaN	19.6825	NaN	20.1034	19.9376	NaN		0.179038	0.353573	Q96MF2;Q96MF2-2;B4DUK9	Q96MF2;Q96MF2-2;B4DUK9	SH3 and cysteine-rich domain-containing protein 3	STAC3	3
NaN	NaN	NaN	NaN	NaN	23.4261	NaN	NaN		0	NaN	O95433;B4DUR9;H0YJG7;G3V438;H0YJ63	O95433;B4DUR9;H0YJG7;G3V438;H0YJ63	Activator of 90 kDa heat shock protein ATPase homolog 1	AHSA1	5
NaN	NaN	NaN	NaN	NaN	21.9717	21.6338	NaN		0	NaN	O95861-2;C9JI50;O95861;B4DUS9;F8W1J0;F8VZG4;A6NF51;B4DPS5;F8VVW8;F8VRY7	O95861-2;C9JI50;O95861;B4DUS9;F8W1J0;F8VZG4;A6NF51;B4DPS5;F8VVW8;F8VRY7	3(2),5-bisphosphate nucleotidase 1	BPNT1	10
NaN	NaN	NaN	21.9285	NaN	NaN	NaN	NaN		0	NaN	P50995;B4DVE7;E9PDK5	P50995;B4DVE7;E9PDK5	Annexin A11;Annexin	ANXA11	3
NaN	NaN	NaN	NaN	NaN	NaN	NaN	19.2442		0	NaN	Q9GZM7;Q9GZM7-3;B4DVG5;Q9GZM7-2;E7EUP2;B4DNS5	Q9GZM7;Q9GZM7-3;B4DVG5;Q9GZM7-2;E7EUP2;B4DNS5	Tubulointerstitial nephritis antigen-like	TINAGL1	6
NaN	NaN	NaN	NaN	NaN	NaN	NaN	23.1796		0	NaN	B4DW52	B4DW52		ACTB	1
NaN	21.5922	NaN	NaN	21.3517	21.2703	21.2261	NaN		0	0.30947	Q16822;B4DW73;H0YML5;P35558;H0YM31;Q16822-2;B4DT64;H0YFK2	Q16822;B4DW73;H0YML5;P35558;H0YM31;Q16822-2;B4DT64;H0YFK2	Phosphoenolpyruvate carboxykinase [GTP], mitochondrial;Phosphoenolpyruvate carboxykinase, cytosolic [GTP]	PCK2;PCK1	8
NaN	NaN	NaN	NaN	NaN	NaN	19.477	NaN		0	NaN	P08253;E9PE45;B4DWH3;H3BR66;H3BV48	P08253;E9PE45;B4DWH3;H3BR66;H3BV48	72 kDa type IV collagenase;PEX	MMP2	5
24.4662	24.273	25.3674	25.1821	25.0744	24.7822	24.9108	25.0169		0.175423	-0.123893	P47897;B4DWJ2;B4DNN3;H7C0R3;C9J165;B7Z840;C9JSG9;F2Z2V6	P47897;B4DWJ2;B4DNN3;H7C0R3	Glutamine--tRNA ligase	QARS	8
22.4078	NaN	21.8134	22.0797	22.1905	22.1679	22.5145	22.4535		0.600153	-0.231282	P49903;B4DWK0;D6PSQ9;Q5T5U9	P49903;B4DWK0;D6PSQ9;Q5T5U9	Selenide, water dikinase 1	SEPHS1	4
NaN	NaN	NaN	NaN	NaN	NaN	21.3635	NaN		0	NaN	P11279;B4DWL3	P11279;B4DWL3	Lysosome-associated membrane glycoprotein 1	LAMP1	2
NaN	NaN	NaN	NaN	NaN	NaN	19.1632	NaN		0	NaN	Q15758;E9PC01;B4DWS4	Q15758;E9PC01;B4DWS4	Neutral amino acid transporter B(0)	SLC1A5	3
NaN	NaN	NaN	NaN	NaN	NaN	18.7643	NaN		0	NaN	P40616;B4DWW1;B4DZG7;F8W1Z8	P40616;B4DWW1;B4DZG7;F8W1Z8	ADP-ribosylation factor-like protein 1	ARL1	4
NaN	NaN	NaN	21.4331	21.7305	21.8474	21.8965	NaN		0	-0.391719	Q15637-5;Q15637;Q15637-2;Q15637-3;C9JJE2;Q15637-6;Q15637-4;B4DX42	Q15637-5;Q15637;Q15637-2;Q15637-3;C9JJE2;Q15637-6;Q15637-4;B4DX42	Splicing factor 1	SF1	8
NaN	NaN	21.8003	21.2661	NaN	NaN	22.3059	NaN		0	-0.772725	O14744;O14744-2;G3V5W5;B4DX49;B4DV00;A8MTP3;H0YJX6;C9JSX3;G3V580;G3V2X6;G3V2L6;H0YJD3;G3V5L5	O14744;O14744-2;G3V5W5;B4DX49;B4DV00;A8MTP3;H0YJX6;C9JSX3;G3V580	Protein arginine N-methyltransferase 5;Protein arginine N-methyltransferase 5, N-terminally processed	PRMT5	13
22.6625	22.4789	22.8163	22.735	22.6697	22.4506	22.8715	23.0719		0.249462	-0.0927329	P25685;B4DX52	P25685;B4DX52	DnaJ homolog subfamily B member 1	DNAJB1	2
NaN	NaN	NaN	NaN	NaN	NaN	17.9601	NaN		0	NaN	B4DXI4;Q7Z2W9;F5H7V8	B4DXI4;Q7Z2W9;F5H7V8	39S ribosomal protein L21, mitochondrial	MRPL21	3
NaN	NaN	NaN	NaN	NaN	NaN	NaN	17.164		0	NaN	O15523;B4DXX7;C9J081	O15523;B4DXX7	ATP-dependent RNA helicase DDX3Y	DDX3Y	3
NaN	NaN	NaN	23.0585	23.0514	NaN	22.5716	22.4607		0	0.363895	P51114;B4DXZ6;P51114-2;P51114-3;E9PFF5;E7EU85;C9JY20;C9JZE0	P51114;B4DXZ6;P51114-2;P51114-3;E9PFF5;E7EU85	Fragile X mental retardation syndrome-related protein 1	FXR1	8
NaN	NaN	22.0768	19.9017	22.5397	22.1326	22.6095	22.5486		1.00429	-1.46833	Q9UBE0;B4DY66	Q9UBE0;B4DY66	SUMO-activating enzyme subunit 1	SAE1	2
NaN	NaN	NaN	NaN	NaN	NaN	NaN	21.0628		0	NaN	Q8NFH5;B4DYB4;F8WEL4;F8WCF5;C9IYQ7	Q8NFH5;B4DYB4;F8WEL4;F8WCF5;C9IYQ7	Nucleoporin NUP53	NUP35	5
29.7855	29.5293	28.0985	28.1821	28.6219	28.3994	28.4232	28.2431		0.483872	0.476926	Q86TD4;Q86TD4-2;B4DYT9	Q86TD4;Q86TD4-2;B4DYT9	Sarcalumenin	SRL	3
NaN	NaN	NaN	NaN	NaN	NaN	NaN	21.7786		0	NaN	P48163;B4DZ70;F5H4W0;H0YGB9	P48163;B4DZ70;F5H4W0;H0YGB9	NADP-dependent malic enzyme;Malic enzyme	ME1	4
NaN	NaN	NaN	NaN	NaN	20.7334	NaN	NaN		0	NaN	O94826;B4DZ87	O94826;B4DZ87	Mitochondrial import receptor subunit TOM70	TOMM70A	2
NaN	NaN	NaN	NaN	NaN	NaN	22.1917	NaN		0	NaN	Q9H0D6;B4DZC3;Q9H0D6-2	Q9H0D6;B4DZC3;Q9H0D6-2	5-3 exoribonuclease 2	XRN2	3
23.9485	24.1264	24.8659	24.7839	24.9126	24.5982	24.5829	24.6724		0.487671	-0.260351	P35606;B4DZI8;D6R997;D6RBT6;D6RBG7;D6RCL6;D6RBZ7;H0Y938	P35606;B4DZI8	Coatomer subunit beta	COPB2	8
23.4348	23.4099	23.1808	23.3778	23.1328	23.943	23.1994	23.3736		0.118508	-0.0613732	Q16401;B4DZM8;F2Z3J2	Q16401;B4DZM8	26S proteasome non-ATPase regulatory subunit 5	PSMD5	3
NaN	NaN	NaN	20.9789	NaN	NaN	20.7063	20.5357		0	0.357868	O43237;B4DZP4;B4E2E0	O43237;B4DZP4;B4E2E0	Cytoplasmic dynein 1 light intermediate chain 2	DYNC1LI2	3
NaN	NaN	21.1533	NaN	NaN	NaN	21.412	NaN		0	-0.258667	B4E040;Q6ZS74;P11233;P11234	B4E040;Q6ZS74;P11233;P11234	Ras-related protein Ral-A;Ras-related protein Ral-B	RALB;RALA	4
NaN	NaN	NaN	21.8213	20.4586	20.4785	NaN	NaN		0	1.35277	Q04206;Q04206-3;Q04206-2;B4E082;E9PKH5;Q2TAM5;Q04206-4;Q96CP1;E9PKV4;E9PQS6;E9PI38	Q04206;Q04206-3;Q04206-2;B4E082;E9PKH5;Q2TAM5;Q04206-4;Q96CP1;E9PKV4;E9PQS6;E9PI38	Transcription factor p65	RELA	11
22.092	22.389	23.0193	22.5853	22.8155	23.2002	22.9005	NaN		0.881726	-0.450632	Q16539;Q16539-2;B4E0K5;Q16539-3;Q16539-4;B5TY33;E7EX54;H7C4E2	Q16539;Q16539-2;B4E0K5;Q16539-3	Mitogen-activated protein kinase 14	MAPK14	8
NaN	NaN	NaN	NaN	NaN	NaN	18.8726	NaN		0	NaN	Q99436;Q5TBG5;B4E0P1	Q99436;Q5TBG5;B4E0P1	Proteasome subunit beta type-7;Proteasome subunit beta type	PSMB7	3
25.3368	25.6903	25.3273	25.4056	25.2372	24.918	25.491	25.3367		0.624264	0.194254	E9PEB5;F8W7W2;Q96AE4-2;Q96AE4;B4E0X8;B4DT31;C9JSZ1	E9PEB5;F8W7W2;Q96AE4-2;Q96AE4;B4E0X8;B4DT31	Far upstream element-binding protein 1	FUBP1	7
NaN	NaN	20.6765	NaN	NaN	20.3427	20.5521	NaN		0	0.229139	Q6ZN66;B4E1U2;F5H7G9;Q6ZN66-2	Q6ZN66;B4E1U2;F5H7G9;Q6ZN66-2	Guanylate-binding protein 6	GBP6	4
25.5209	26.2109	25.821	25.2204	26.6578	25.9946	26.1113	26.1036		1.04677	-0.523541	P84103;B4E241	P84103;B4E241	Serine/arginine-rich splicing factor 3	SRSF3	2
NaN	NaN	NaN	NaN	25.8742	26.1622	25.5801	NaN		0	NaN	Q5VT52-3;B4E2Q6;Q5VT52;Q5VT52-2	Q5VT52-3;B4E2Q6;Q5VT52;Q5VT52-2	Regulation of nuclear pre-mRNA domain-containing protein 2	RPRD2	4
NaN	NaN	23.6854	23.5892	22.9869	NaN	NaN	NaN		0	0.650376	P08195-4;P08195;F5GZS6;P08195-3;P08195-2;B4E2Z3;H0YFS2;F5H0E2;F5H867;H0YFX4	P08195-4;P08195;F5GZS6;P08195-3;P08195-2;B4E2Z3;H0YFS2	4F2 cell-surface antigen heavy chain	SLC3A2	10
22.8117	21.5021	22.3938	22.4379	22.4843	22.5749	22.9102	NaN		0.476641	-0.370075	Q9P287-2;Q9P287;Q9P287-3;Q9P287-4;B4E318	Q9P287-2;Q9P287;Q9P287-3;Q9P287-4;B4E318	BRCA2 and CDKN1A-interacting protein	BCCIP	5
NaN	19.6647	NaN	NaN	NaN	NaN	20.4124	NaN		0	-0.747774	O60256;E7EMY2;B7ZKZ1;B4E329;E7EPA1;I3L0S1;C9K0K7;C9JJS3;C9JDU5	O60256;E7EMY2;B7ZKZ1;B4E329;E7EPA1;I3L0S1;C9K0K7;C9JJS3;C9JDU5	Phosphoribosyl pyrophosphate synthase-associated protein 2	PRPSAP2	9
NaN	NaN	22.898	23.4354	NaN	23.5475	NaN	NaN		0	-0.38076	P18621;B4E3C2	P18621;B4E3C2	60S ribosomal protein L17	RPL17	2
NaN	NaN	21.4411	19.5763	NaN	NaN	NaN	NaN		0	NaN	Q15435;Q15435-3;B5MBZ8;H7C003;Q15435-2;C9J177;C9JD73;Q15435-4;B5MCY6;C9JRC4	Q15435;Q15435-3;B5MBZ8;H7C003;Q15435-2;C9J177;C9JD73;Q15435-4;B5MCY6;C9JRC4	Protein phosphatase 1 regulatory subunit 7	PPP1R7	10
NaN	NaN	NaN	NaN	NaN	NaN	NaN	22.2936		0	NaN	Q9UDX4;B5MC44;E7EN74;E9PE57	Q9UDX4;B5MC44;E7EN74;E9PE57	SEC14-like protein 3	SEC14L3	4
27.0165	27.0801	26.7939	27.4822	27.3623	27.2063	27.3944	27.1905		0.604754	-0.19521	Q15084-2;B5MCQ5;F8WA83;Q15084;B7Z254	Q15084-2;B5MCQ5;F8WA83;Q15084;B7Z254	Protein disulfide-isomerase A6	PDIA6	5
NaN	NaN	NaN	18.4987	NaN	NaN	NaN	NaN		0	NaN	Q9P0U1;B5MD00	Q9P0U1;B5MD00	Mitochondrial import receptor subunit TOM7 homolog	TOMM7	2
NaN	NaN	NaN	NaN	NaN	NaN	NaN	21.7803		0	NaN	P83916;B5MD17	P83916;B5MD17	Chromobox protein homolog 1	CBX1	2
23.2618	23.215	NaN	23.1891	NaN	NaN	23.2191	23.3228		0.423104	-0.0489826	Q53EL6;B5ME91	Q53EL6;B5ME91	Programmed cell death protein 4	PDCD4	2
NaN	NaN	NaN	NaN	NaN	NaN	NaN	22.8013		0	NaN	B7WPD3;I3L0M9;Q15370;B8ZZU8	B7WPD3;I3L0M9;Q15370;B8ZZU8	Transcription elongation factor B polypeptide 2	TCEB2	4
NaN	NaN	NaN	NaN	NaN	NaN	23.4378	NaN		0	NaN	Q13418;B7Z418;B7Z1I0	Q13418;B7Z418;B7Z1I0	Integrin-linked protein kinase	ILK	3
28.5562	28.4854	27.5722	27.3417	26.7	27.1824	27.2769	27.4888		1.23936	0.82683	P09972;B7Z1N6;B7Z3K7;A8MVZ9;C9J8F3	P09972;B7Z1N6;B7Z3K7;A8MVZ9	Fructose-bisphosphate aldolase C;Fructose-bisphosphate aldolase	ALDOC	5
24.4532	24.3791	24.7344	24.4898	24.4667	24.7923	24.6965	24.5836		0.535702	-0.120667	P38606;B7Z1R5;B7Z2V6;C9JVW8;C9JA17	P38606;B7Z1R5;B7Z2V6	V-type proton ATPase catalytic subunit A	ATP6V1A	5
NaN	21.2427	NaN	NaN	NaN	NaN	NaN	NaN		0	NaN	E9PD65;Q15118;B7Z7N6;B7Z207;C9IYB4;C9JKT3	E9PD65;Q15118;B7Z7N6;B7Z207;C9IYB4;C9JKT3	[Pyruvate dehydrogenase [lipoamide]] kinase isozyme 1, mitochondrial	PDK1	6
NaN	NaN	NaN	NaN	19.6424	NaN	NaN	NaN		0	NaN	Q9C0B6;Q76B58;Q9C0B6-2;B7Z260;F5H8E0	Q9C0B6;Q76B58;Q9C0B6-2;B7Z260;F5H8E0	Protein FAM5B;Protein FAM5C	FAM5B;FAM5C	5
NaN	NaN	NaN	NaN	NaN	NaN	19.3426	NaN		0	NaN	O43511;B7Z6M6;B7Z266	O43511;B7Z6M6;B7Z266	Pendrin	SLC26A4	3
NaN	20.8213	NaN	NaN	21.3928	21.8408	21.4072	NaN		0	-0.725553	Q6ZVM7;B7Z2L7;Q6ZVM7-3;Q6ZVM7-2;B7Z2U2;F5H3S6;F5GXH5;Q6ZVM7-4	Q6ZVM7;B7Z2L7;Q6ZVM7-3;Q6ZVM7-2;B7Z2U2;F5H3S6;F5GXH5;Q6ZVM7-4	TOM1-like protein 2	TOM1L2	8
NaN	NaN	NaN	NaN	NaN	20.5442	NaN	NaN		0	NaN	Q96A65;B7Z321;F5H222;E9PED2	Q96A65;B7Z321;F5H222;E9PED2	Exocyst complex component 4	EXOC4	4
NaN	NaN	NaN	NaN	29.5783	NaN	NaN	NaN		0	NaN	Q9Y2Z9;B7Z3K8;G3XA86;Q86U30;G3V434;B7Z3V2;G3V4A6;G3V2W8;G3V2L5	Q9Y2Z9;B7Z3K8;G3XA86;Q86U30;G3V434;B7Z3V2;G3V4A6;G3V2W8;G3V2L5	Ubiquinone biosynthesis monooxygenase COQ6	COQ6	9
24.4838	24.7398	24.5585	24.4723	24.6619	24.9282	24.5837	24.5244		0.461461	-0.110959	F5H3A1;P05023;B7Z3U6;P05023-2;H7BXX5;E9PC51;B7Z2T0;F5H6J6;P13637;E9PC07;B7Z1Q9;F5H0J0	F5H3A1;P05023;B7Z3U6;P05023-2;H7BXX5	Sodium/potassium-transporting ATPase subunit alpha-1	ATP1A1	12
NaN	NaN	NaN	20.7754	NaN	NaN	NaN	NaN		0	NaN	Q9UHG3;B7Z9P8;B7Z3Y2;F8W8W4;C9K055;C9JM55	Q9UHG3;B7Z9P8;B7Z3Y2;F8W8W4;C9K055;C9JM55	Prenylcysteine oxidase 1	PCYOX1	6
NaN	23.9384	NaN	NaN	NaN	23.5854	NaN	NaN		0	0.352974	E7EMY5;Q9HC38;Q9HC38-2;B7Z403;I3L3Q4;Q9HC38-3;I3L1I0	E7EMY5;Q9HC38;Q9HC38-2;B7Z403;I3L3Q4;Q9HC38-3	Glyoxalase domain-containing protein 4	GLOD4	7
NaN	24.4162	NaN	NaN	22.8354	22.3446	23.2231	NaN		0	1.61515	B7Z452;P33121;P33121-2;E7EPM6;B7Z3Z9;D6RER0;H0Y9Z9	B7Z452;P33121;P33121-2;E7EPM6;B7Z3Z9;D6RER0	Long-chain-fatty-acid--CoA ligase 1	ACSL1	7
24.3184	24.2567	24.8618	24.4638	24.2064	24.2693	24.4133	24.223		0.658367	0.197185	P55786;E9PLK3;B7Z463;F5H0W3;H0YDG0;A6NEC2;E7EWZ2;E5RJ24;H0YAQ6;H0YCQ5;F5GZY4;A6NEC2-2;E9PP11;A6NEC2-3;E9PPD4;E9PJY4	P55786;E9PLK3;B7Z463	Puromycin-sensitive aminopeptidase	NPEPPS	16
NaN	NaN	NaN	NaN	NaN	NaN	21.8368	NaN		0	NaN	B7Z468;P20810-6;P20810-7;E7ESM9;G5E9D3;P20810;B7Z574;E7EVY3;G5E946;P20810-4;E7ES10;E9PDE4;H0Y9H6;H0YD33;H0Y7F0;E7EQA0;E7EQ12;E9PSG1;H0YA91;H0Y944;E7EN75;D6RBR1;D6RGF7;D6RC54;E7EQK6;D6RAA8	B7Z468;P20810-6;P20810-7;E7ESM9;G5E9D3;P20810;B7Z574;E7EVY3;G5E946;P20810-4;E7ES10;E9PDE4;H0Y9H6;H0YD33;H0Y7F0;E7EQA0;E7EQ12	Calpastatin	CAST	26
NaN	NaN	NaN	22.0989	22.0614	22.36	22.3657	NaN		0	-0.163436	Q9BZK7;B7Z475;O60907;O60907-2;Q9BQ87;F5H6C0;C9IYU9;C9JBN1;C9JCK0;C9JLJ1	Q9BZK7;B7Z475;O60907;O60907-2;Q9BQ87;F5H6C0	F-box-like/WD repeat-containing protein TBL1XR1;F-box-like/WD repeat-containing protein TBL1X;F-box-like/WD repeat-containing protein TBL1Y	TBL1XR1;TBL1X;TBL1Y	10
NaN	NaN	NaN	20.9603	NaN	NaN	NaN	NaN		0	NaN	Q9BUJ2;Q9BUJ2-2;B7Z4B8;Q9BUJ2-4;Q9BUJ2-3	Q9BUJ2;Q9BUJ2-2;B7Z4B8;Q9BUJ2-4;Q9BUJ2-3	Heterogeneous nuclear ribonucleoprotein U-like protein 1	HNRNPUL1	5
NaN	NaN	NaN	NaN	NaN	NaN	21.4706	NaN		0	NaN	Q99538;B7Z4S8;Q86TV3;Q86TV2;F5H2T8;G3V4E4;G3V2T4;H0YJN9	Q99538;B7Z4S8;Q86TV3;Q86TV2;F5H2T8;G3V4E4;G3V2T4;H0YJN9	Legumain	LGMN	8
NaN	NaN	NaN	NaN	NaN	NaN	NaN	21.1667		0	NaN	Q15631;E9PGT1;B7Z5D9	Q15631;E9PGT1;B7Z5D9	Translin	TSN	3
NaN	NaN	21.4134	NaN	NaN	NaN	NaN	NaN		0	NaN	B7Z5W1;Q9Y624;B7Z941	B7Z5W1;Q9Y624;B7Z941	Junctional adhesion molecule A	F11R	3
NaN	NaN	NaN	NaN	NaN	NaN	NaN	17.0152		0	NaN	Q01484;Q01484-2;F8WEF9;Q01484-5;E9PHW9;D6RHE1;B7Z651;D6R9U4;D6RIY9	Q01484;Q01484-2;F8WEF9;Q01484-5;E9PHW9;D6RHE1;B7Z651;D6R9U4;D6RIY9	Ankyrin-2	ANK2	9
22.7881	22.2233	23.6804	24.2049	23.2009	23.2681	23.8804	24.0086		0.315422	-0.365383	B7Z6C0;P52943;H0YFA4;H0YHD8	B7Z6C0;P52943;H0YFA4	Cysteine-rich protein 2	CRIP2	4
NaN	NaN	NaN	NaN	NaN	NaN	NaN	22.4024		0	NaN	B7Z6H3;O95302;B7Z1U8;B7Z230	B7Z6H3;O95302;B7Z1U8;B7Z230	Peptidyl-prolyl cis-trans isomerase FKBP9	FKBP9	4
23.6249	23.1614	21.2732	NaN	21.7845	21.7604	21.6202	NaN		0.598779	0.964747	Q9NZQ9;B7Z6N9;Q5JR82	Q9NZQ9;B7Z6N9	Tropomodulin-4	TMOD4	3
NaN	NaN	NaN	NaN	NaN	NaN	NaN	20.0647		0	NaN	Q9Y5Y2;H3BQR2;B7Z6P0	Q9Y5Y2;H3BQR2;B7Z6P0	Cytosolic Fe-S cluster assembly factor NUBP2	NUBP2	3
24.8044	25.4092	25.3029	25.2065	25.0344	24.9724	25.3141	25.4546		0.0256858	-0.0131221	P43487;B7Z6U1;C9JJ34;C9JGV6;C9JXG8;C9JDM3;B3KUP2;H7C137;C9JIC6	P43487;B7Z6U1;C9JJ34;C9JGV6;C9JXG8;C9JDM3	Ran-specific GTPase-activating protein	RANBP1	9
NaN	NaN	NaN	NaN	NaN	NaN	NaN	18.296		0	NaN	B7Z713;D6RCM8;O95379;O95379-2;O95379-3;E5RIJ3	B7Z713;D6RCM8;O95379;O95379-2;O95379-3;E5RIJ3	Tumor necrosis factor alpha-induced protein 8	TNFAIP8	6
NaN	NaN	NaN	20.1565	NaN	NaN	NaN	NaN		0	NaN	B7Z765;Q9UL01	B7Z765;Q9UL01	Dermatan-sulfate epimerase	DSE	2
NaN	NaN	NaN	NaN	NaN	NaN	21.491	NaN		0	NaN	Q9BZE4;B7Z7A3;Q5T3R7;B4DY13	Q9BZE4;B7Z7A3;Q5T3R7;B4DY13	Nucleolar GTP-binding protein 1	GTPBP4	4
NaN	23.5839	23.9561	24.1835	24.0378	23.993	23.3063	23.5009		0.319377	0.198316	P62495;B7Z7P8;Q96CG1;I3L492;D6RJE8;D6RCB3	P62495;B7Z7P8;Q96CG1	Eukaryotic peptide chain release factor subunit 1	ETF1	6
21.084	21.0013	NaN	20.6067	20.8351	21.1153	21.2338	20.9631		0.371771	-0.139516	Q93009;B7Z815;F5H8E5;H3BND8;B7Z7T5;F5H2X1	Q93009;B7Z815;F5H8E5;H3BND8;B7Z7T5	Ubiquitin carboxyl-terminal hydrolase 7;Ubiquitin carboxyl-terminal hydrolase	USP7	6
NaN	NaN	NaN	NaN	20.1336	NaN	NaN	NaN		0	NaN	P62820;B7Z8M7;E7END7;P62820-2;E7ETK2;P62820-3	P62820;B7Z8M7;E7END7;P62820-2;E7ETK2;P62820-3	Ras-related protein Rab-1A	RAB1A	6
NaN	NaN	NaN	NaN	NaN	NaN	18.2422	NaN		0	NaN	Q4G0N4;Q4G0N4-2;B7Z8V7;Q4G0N4-3	Q4G0N4;Q4G0N4-2;B7Z8V7;Q4G0N4-3	NAD kinase domain-containing protein 1	NADKD1	4
NaN	NaN	NaN	NaN	NaN	NaN	NaN	NaN		0	NaN	Q10471;G3V1S6;B7Z8V8	Q10471;G3V1S6;B7Z8V8	Polypeptide N-acetylgalactosaminyltransferase 2;Polypeptide N-acetylgalactosaminyltransferase 2 soluble form	GALNT2	3
NaN	NaN	NaN	NaN	NaN	NaN	19.4437	NaN		0	NaN	Q5VW32;B7Z9G5;F5GXQ0;Q5VW33	Q5VW32;B7Z9G5;F5GXQ0;Q5VW33	BRO1 domain-containing protein BROX	BROX;C1orf58	4
24.6702	23.3098	NaN	NaN	24.2099	23.4654	NaN	NaN		0.0643003	0.152363	Q5T4U5;P11310-2;P11310;B7Z9I1;B4DJE7;E9PJM9;E9PRX4	Q5T4U5;P11310-2;P11310;B7Z9I1;B4DJE7	Medium-chain specific acyl-CoA dehydrogenase, mitochondrial	ACADM	7
25.2898	25.802	26.2477	26.6134	26.4948	26.7792	26.2301	25.9264		0.497873	-0.369366	P50991;B7Z9L0;F5H5W3;B7Z2F4	P50991;B7Z9L0;F5H5W3;B7Z2F4	T-complex protein 1 subunit delta	CCT4	4
24.2375	NaN	22.9429	23.9522	24.1829	23.2719	23.7854	NaN		0.0253716	-0.035834	F8W8S0;Q13409;Q13409-5;Q13409-2;B7ZA04;Q13409-3;Q13409-6;E7EQL5;E7EV09;E7EMU4;E7ESD3;E7EQU2;E7ETL8;E7ET01;E7ERH4;E7ERR6;E7EUM4;E9PGG1	F8W8S0;Q13409;Q13409-5;Q13409-2;B7ZA04;Q13409-3;Q13409-6	Cytoplasmic dynein 1 intermediate chain 2	DYNC1I2	18
NaN	NaN	24.3365	NaN	22.9681	NaN	24.1531	NaN		0	0.775949	Q9UBQ5;B7ZAM9	Q9UBQ5;B7ZAM9	Eukaryotic translation initiation factor 3 subunit K	EIF3K	2
21.9	22.0039	22.5157	22.6196	22.1581	22.9592	22.7277	22.0953		0.346936	-0.225262	B7ZKL3;Q9H6S3;Q9H6S3-2	B7ZKL3;Q9H6S3;Q9H6S3-2	Epidermal growth factor receptor kinase substrate 8-like protein 2	EPS8L2	3
NaN	NaN	21.1624	NaN	21.533	NaN	21.3781	NaN		0	-0.293139	Q15020;B7ZKM0;F8VV04;E7EMI4;F5H0B8;Q15020-2;F8W667;Q15020-3	Q15020;B7ZKM0;F8VV04;E7EMI4;F5H0B8;Q15020-2	Squamous cell carcinoma antigen recognized by T-cells 3	SART3	8
19.5975	20.6975	21.4933	NaN	22.0162	21.6878	21.0769	21.3824		0.893437	-0.94473	B7ZKM8;O95487;O95487-2	B7ZKM8;O95487;O95487-2	Protein transport protein Sec24B	SEC24B	3
NaN	NaN	NaN	NaN	NaN	NaN	NaN	19.8741		0	NaN	B7ZKT7;Q9BQS8	B7ZKT7;Q9BQS8	FYVE and coiled-coil domain-containing protein 1	FYCO1	2
21.561	NaN	21.668	21.7192	22.1971	21.8927	21.7557	NaN		1.01343	-0.299071	D6REX3;O94979-8;O94979;O94979-2;H7C2W3;O94979-4;B7ZL00;O94979-3;O94979-6;H7BXG7;O94979-7;D6RHZ5;O94979-5;H0YAB3;H0Y8V7;H0Y9K1	D6REX3;O94979-8;O94979;O94979-2;H7C2W3;O94979-4;B7ZL00;O94979-3;O94979-6;H7BXG7;O94979-7;D6RHZ5;O94979-5;H0YAB3;H0Y8V7	Protein transport protein Sec31A	SEC31A	16
20.9062	NaN	20.9151	NaN	21.0098	NaN	NaN	NaN		0	-0.0992002	Q7Z460;F8WA11;Q7Z460-3;F5GWS0;B7ZLX3;E7EUA5;Q7Z460-2;F5GWM7;F5H2E2;E7EW49;E7ERI8;F5H604;O75122;E3W994;E9PBA6;F5H3X0;H0Y5T1	Q7Z460;F8WA11;Q7Z460-3;F5GWS0;B7ZLX3;E7EUA5;Q7Z460-2;F5GWM7;F5H2E2;E7EW49;E7ERI8;F5H604;O75122;E3W994;E9PBA6	CLIP-associating protein 1;CLIP-associating protein 2	CLASP1;CLASP2	17
NaN	NaN	NaN	16.8577	NaN	NaN	NaN	NaN		0	NaN	F5H0X3;E7ETU8;Q9ULU4-7;Q9ULU4-11;Q9ULU4-10;Q9ULU4-13;Q9ULU4;Q9ULU4-5;F8WAN7;Q9ULU4-9;Q9ULU4-12;Q2HXV3;Q9ULU4-14;Q2HXV1;Q9ULU4-8;H7C0U2;H7C4X9;B7ZM62;Q9ULU4-6;Q9ULU4-3;Q9ULU4-4;Q9ULU4-2	F5H0X3;E7ETU8;Q9ULU4-7;Q9ULU4-11;Q9ULU4-10;Q9ULU4-13;Q9ULU4;Q9ULU4-5;F8WAN7;Q9ULU4-9;Q9ULU4-12;Q2HXV3;Q9ULU4-14;Q2HXV1;Q9ULU4-8;H7C0U2;H7C4X9;B7ZM62;Q9ULU4-6;Q9ULU4-3;Q9ULU4-4;Q9ULU4-2	Protein kinase C-binding protein 1	ZMYND8	22
NaN	NaN	21.1363	NaN	NaN	NaN	NaN	NaN		0	NaN	B7ZM82	B7ZM82		WIZ	1
NaN	NaN	NaN	NaN	21.8341	NaN	NaN	NaN		0	NaN	Q99959;Q99959-2;B8QGS9	Q99959;Q99959-2;B8QGS9	Plakophilin-2	PKP2	3
NaN	NaN	NaN	22.7417	22.7984	22.0152	NaN	NaN		0	0.334888	P23497-4;P23497;E7EUA7;P23497-3;P23497-2;E9PBK3;P23497-5;E9PHV6;F8WFE2;B8ZZD8;C9JBL0;Q9H930;Q9H930-2;Q9H930-1;H7BYP4;Q9H930-3	P23497-4;P23497;E7EUA7;P23497-3;P23497-2;E9PBK3;P23497-5;E9PHV6;F8WFE2;B8ZZD8;C9JBL0;Q9H930;Q9H930-2;Q9H930-1;H7BYP4;Q9H930-3	Nuclear autoantigen Sp-100;Nuclear body protein SP140-like protein	SP100;SP140L	16
NaN	NaN	NaN	NaN	NaN	NaN	22.6784	NaN		0	NaN	Q9Y4Y9;B8ZZF8	Q9Y4Y9;B8ZZF8	U6 snRNA-associated Sm-like protein LSm5	LSM5	2
23.2466	NaN	22.9493	22.8617	23.2321	22.9878	23.0838	23.421		0.488849	-0.161966	Q99627;B8ZZP3;E9PGT6;Q99627-2;H7C3S9	Q99627;B8ZZP3;E9PGT6;Q99627-2;H7C3S9	COP9 signalosome complex subunit 8	COPS8	5
24.1893	23.8096	25.143	24.9983	25.1268	24.9063	24.7876	25.4419		0.741513	-0.53058	P06454;P06454-2;B8ZZQ6;H7C2N1;B8ZZW7;B8ZZA1;E7EVV7	P06454;P06454-2;B8ZZQ6;H7C2N1;B8ZZW7;B8ZZA1;E7EVV7	Prothymosin alpha;Thymosin alpha-1	PTMA	7
NaN	NaN	17.215	NaN	NaN	NaN	NaN	NaN		0	NaN	Q9BV40;B8ZZT4	Q9BV40;B8ZZT4	Vesicle-associated membrane protein 8	VAMP8	2
NaN	NaN	NaN	NaN	NaN	NaN	19.8411	NaN		0	NaN	Q7Z3U7;Q7Z3U7-4;B9EGP5;F8VWA6;Q7Z3U7-2;F8W1Z6;F8VZV1	Q7Z3U7;Q7Z3U7-4;B9EGP5;F8VWA6;Q7Z3U7-2;F8W1Z6;F8VZV1	Protein MON2 homolog	MON2	7
NaN	NaN	21.4249	21.4849	21.4599	20.6616	21.9773	21.837		0.0218744	-0.0290384	H9KV28;O60610;E9PEZ3;E7ET75;E9PEZ2;E9PHQ0;B9ZVX0;O60610-2;E7ERW8;E7EMV0	H9KV28;O60610;E9PEZ3;E7ET75;E9PEZ2;E9PHQ0;B9ZVX0;O60610-2;E7ERW8;E7EMV0	Protein diaphanous homolog 1	DIAPH1	10
NaN	NaN	NaN	NaN	NaN	NaN	NaN	NaN		0	NaN	Q99543;Q99543-2;H7C3L7;F5H621;C9IZ83	Q99543;Q99543-2;H7C3L7;F5H621;C9IZ83	DnaJ homolog subfamily C member 2	DNAJC2	5
24.8908	24.1115	24.513	24.5079	24.7611	25.0187	24.6388	23.9468		0.113843	-0.0855236	C9IZE4;Q15008;Q6UV22;E9PHI9;C9J7B7;H7C531;C9J0E9	C9IZE4;Q15008;Q6UV22;E9PHI9	26S proteasome non-ATPase regulatory subunit 6	PSMD6	7
NaN	NaN	18.8714	NaN	NaN	NaN	20.8059	NaN		0	-1.93452	Q9Y5L0;Q9Y5L0-3;C9IZM0;C9J7E5;Q9Y5L0-1;E9PFH4	Q9Y5L0;Q9Y5L0-3;C9IZM0;C9J7E5;Q9Y5L0-1;E9PFH4	Transportin-3	TNPO3	6
NaN	NaN	NaN	NaN	NaN	NaN	20.2402	NaN		0	NaN	Q969T4;Q96LR5;C9IZU6;C9IYU3	Q969T4;Q96LR5;C9IZU6;C9IYU3	Ubiquitin-conjugating enzyme E2 E3;Ubiquitin-conjugating enzyme E2 E2	UBE2E3;UBE2E2	4
NaN	NaN	NaN	NaN	NaN	NaN	NaN	21.3435		0	NaN	Q96GG9;C9JVE2;E7ETP2;C9J8R4;C9JUW4;C9J0B2;C9JRU6	Q96GG9;C9JVE2;E7ETP2;C9J8R4;C9JUW4;C9J0B2;C9JRU6	DCN1-like protein 1	DCUN1D1	7
NaN	NaN	21.5685	21.5673	NaN	21.6194	NaN	NaN		0	-0.0515108	O43324;C9J1V9;D6RBD7;C9JLK5;H0YAL7	O43324;C9J1V9;D6RBD7;C9JLK5;H0YAL7	Eukaryotic translation elongation factor 1 epsilon-1	EEF1E1	5
NaN	NaN	NaN	NaN	NaN	NaN	NaN	22.2129		0	NaN	C9J2C0;Q9NY65;Q9NY65-2	C9J2C0;Q9NY65;Q9NY65-2	Tubulin alpha-8 chain	TUBA8	3
NaN	NaN	NaN	NaN	NaN	NaN	NaN	19.3175		0	NaN	P51965;C9J8K2;H7C061;C9J2P0	P51965;C9J8K2;H7C061;C9J2P0	Ubiquitin-conjugating enzyme E2 E1	UBE2E1	4
NaN	NaN	NaN	NaN	NaN	NaN	NaN	20.438		0	NaN	P30876;C9J2Y9;C9J4M6	P30876;C9J2Y9;C9J4M6	DNA-directed RNA polymerase II subunit RPB2;DNA-directed RNA polymerase	POLR2B	3
NaN	NaN	NaN	NaN	NaN	NaN	NaN	19.0714		0	NaN	Q9NYL2;Q9NYL2-2;Q9NYL2-3;C9J3F7	Q9NYL2;Q9NYL2-2;Q9NYL2-3;C9J3F7	Mitogen-activated protein kinase kinase kinase MLT	MLTK;ZAK	4
21.5292	NaN	NaN	21.6742	22.3603	NaN	NaN	NaN		0	-0.758652	P18754-2;P18754;C9JW69;C9JQZ4;C9J3R0;C9JMJ4;C9JRH2;H7C497	P18754-2;P18754;C9JW69;C9JQZ4;C9J3R0;C9JMJ4;C9JRH2;H7C497	Regulator of chromosome condensation	RCC1	8
NaN	NaN	NaN	NaN	NaN	NaN	21.4969	NaN		0	NaN	P55327-3;D0UFD1;C9J502;D0UFD3;P55327;P55327-4;D3YTI0;P55327-2;F5H0B0;D0UFD5;H0YC44;E5RFR7;E5RK35	P55327-3;D0UFD1;C9J502;D0UFD3;P55327;P55327-4;D3YTI0;P55327-2;F5H0B0;D0UFD5;H0YC44;E5RFR7;E5RK35	Tumor protein D52	PrLZ;TPD52	13
21.1496	NaN	NaN	NaN	NaN	NaN	NaN	NaN		0	NaN	Q9BUR5;Q9BUR5-2;C9J574;H7C1U8	Q9BUR5;Q9BUR5-2;C9J574;H7C1U8	Apolipoprotein O	APOO	4
NaN	NaN	17.5471	NaN	NaN	NaN	NaN	NaN		0	NaN	C9J5Y6	C9J5Y6		COBLL1	1
NaN	NaN	21.3067	NaN	20.8241	NaN	21.806	NaN		0	-0.00835133	C9J6D7;O75153;I3L4B5	C9J6D7;O75153	Protein KIAA0664	KIAA0664	3
NaN	NaN	NaN	NaN	NaN	NaN	NaN	22.143		0	NaN	Q7RTY8;C9J6U6	Q7RTY8;C9J6U6	Transmembrane protease serine 7	TMPRSS7	2
NaN	NaN	24.1394	NaN	NaN	NaN	23.628	NaN		0	0.511375	P35080;C9J712;G5E9Q6;P35080-2;C9J2N0;C9JQ45;C9J0J7	P35080;C9J712;G5E9Q6;P35080-2;C9J2N0;C9JQ45;C9J0J7	Profilin-2;Profilin	PFN2	7
NaN	NaN	19.3852	NaN	NaN	NaN	NaN	NaN		0	NaN	O76064;H7C4L7;C9J858	O76064;H7C4L7;C9J858	E3 ubiquitin-protein ligase RNF8	RNF8	3
NaN	NaN	NaN	NaN	NaN	22.5945	NaN	NaN		0	NaN	G3V325;C9JU26;P56134;F5H4H2;P56134-2;F8W7V3;C9JJT5;C9J8H9	G3V325;C9JU26;P56134;F5H4H2;P56134-2;F8W7V3;C9JJT5;C9J8H9	ATP synthase subunit f, mitochondrial	PTCD1;ATP5J2	8
20.676	NaN	NaN	NaN	NaN	NaN	NaN	NaN		0	NaN	G5E949;P51649;C9J8Q5;F5H328	G5E949;P51649;C9J8Q5;F5H328	Succinate-semialdehyde dehydrogenase, mitochondrial	ALDH5A1	4
NaN	NaN	NaN	NaN	NaN	NaN	20.323	NaN		0	NaN	P43363;C9J958;C9J9A2	P43363;C9J958;C9J9A2	Melanoma-associated antigen 10	MAGEA10	3
28.6897	28.3173	28.9417	29.0881	29.0569	28.9647	29.1441	29.0545		0.862	-0.295886	P08865;C9J9K3;A6NE09;C9JQR9	P08865;C9J9K3;A6NE09	40S ribosomal protein SA	RPSA;RPSAP58	4
23.9212	24.2674	NaN	NaN	23.9294	23.8334	24.2661	24.2252		0.0550959	0.0307732	Q16629;C9JAB2;G5E9M3;Q16629-2;Q16629-3	Q16629;C9JAB2;G5E9M3;Q16629-2;Q16629-3	Serine/arginine-rich splicing factor 7	SRSF7	5
NaN	NaN	NaN	NaN	NaN	NaN	18.7407	NaN		0	NaN	C9JNU6;Q9Y241;C9JAW5	C9JNU6;Q9Y241;C9JAW5	HIG1 domain family member 1A	HIGD1A	3
22.3484	23.5047	22.8656	21.4548	21.985	23.0802	22.9425	23.1934		0.197284	-0.256906	O75431;Q8IZ68;C9JAZ1;C9JNK6	O75431;Q8IZ68;C9JAZ1;C9JNK6	Metaxin-2	MTX2	4
NaN	NaN	NaN	NaN	NaN	NaN	NaN	21.6898		0	NaN	H0YKD8;E9PB24;P46779-2;P46779;H0YMF4;H0YLP6;G5E9L2;C9JB50	H0YKD8;E9PB24;P46779-2;P46779;H0YMF4;H0YLP6;G5E9L2;C9JB50	60S ribosomal protein L28	RPL28	8
NaN	NaN	NaN	21.8865	NaN	NaN	NaN	NaN		0	NaN	O75521;O75521-2;C9JB63;F1LLU7;F8WAW4;F8W6J1	O75521;O75521-2;C9JB63;F1LLU7;F8WAW4;F8W6J1	Enoyl-CoA delta isomerase 2, mitochondrial	ECI2	6
NaN	NaN	NaN	NaN	NaN	NaN	NaN	24.5051		0	NaN	Q14964;P20340;P20340-2;Q9NRW1;H0YGL6;F5H668;H7BYW1;F5GZB1;C9JU14;F5GXN4;C9JB90	Q14964;P20340;P20340-2;Q9NRW1;H0YGL6;F5H668;H7BYW1;F5GZB1;C9JU14;F5GXN4;C9JB90	Ras-related protein Rab-39A;Ras-related protein Rab-6A;Ras-related protein Rab-6B	RAB39A;RAB6A;RAB6B	11
25.4036	25.5353	23.5368	23.6271	23.3127	23.2368	23.9288	23.7544		0.850151	0.96756	P43155;P43155-2;C9JBD1;P43155-3;A6PVN3;H0Y4Z7	P43155;P43155-2;C9JBD1;P43155-3	Carnitine O-acetyltransferase	CRAT	6
NaN	NaN	17.9317	NaN	NaN	NaN	NaN	NaN		0	NaN	Q5T7P3;C9JCA3;O14633;Q5TA81;Q5TA82;Q5TA79;Q5TA78;Q9BYE3;Q5TA76	Q5T7P3;C9JCA3;O14633;Q5TA81;Q5TA82;Q5TA79;Q5TA78;Q9BYE3;Q5TA76	Late cornified envelope protein 1B;Late cornified envelope protein 2B;Late cornified envelope protein 2C;Late cornified envelope protein 2D;Late cornified envelope protein 2A;Late cornified envelope protein 4A;Late cornified envelope protein 3D;Late cornified envelope protein 3A	LCE1B;LCE2B;LCE2C;LCE2D;LCE2A;LCE4A;LCE3D;LCE3A	9
NaN	NaN	21.173	NaN	NaN	NaN	NaN	NaN		0	NaN	F8W8J4;Q9NZM1;C9JCN0;Q9NZM1-3;Q9NZM1-6;Q9NZM1-2;Q9NZM1-5;H0YD14;Q9NZM1-7;Q9NZM1-8;Q9NZM1-4	F8W8J4;Q9NZM1;C9JCN0;Q9NZM1-3;Q9NZM1-6;Q9NZM1-2;Q9NZM1-5;H0YD14;Q9NZM1-7	Myoferlin	MYOF	11
NaN	NaN	21.8419	NaN	NaN	NaN	NaN	NaN		0	NaN	C9JCU7;P52434;C9JLU1;C9J413;C9JBJ6	C9JCU7;P52434;C9JLU1;C9J413;C9JBJ6	DNA-directed RNA polymerases I, II, and III subunit RPABC3	POLR2H	5
22.3632	22.4632	22.682	22.3261	22.0964	21.4967	22.4392	22.3026		0.843407	0.374907	C9JEJ2;P49585;B4E322;C9J050;C9J2E1;F8WAZ5;C9JPY0;C9JVS0;Q9Y5K3;E9PD84;Q9Y5K3-3;Q9Y5K3-2;H7C1T3;F2Z2B1;F8WBU2	C9JEJ2;P49585;B4E322;C9J050;C9J2E1;F8WAZ5;C9JPY0;C9JVS0	Choline-phosphate cytidylyltransferase A	PCYT1A	15
23.793	24.2247	24.2923	24.1057	24.0002	24.0718	24.3209	24.1591		0.0953519	-0.0340247	Q9UJ70;C9JEV6;H7C3G9;H0YEB7;H7C1L7;H0YF44	Q9UJ70;C9JEV6;H7C3G9;H0YEB7	N-acetyl-D-glucosamine kinase	NAGK	6
NaN	21.4414	22.0241	22.2244	21.4338	21.7409	22.0361	21.8466		0.211283	0.132244	Q8IZL8-2;C9JFV4;I3L3A8;Q8IZL8;F8WDZ1;I3L4M7;I3L445;I3L1P4;I3L4I3	Q8IZL8-2;C9JFV4;I3L3A8;Q8IZL8;F8WDZ1;I3L4M7	Proline-, glutamic acid- and leucine-rich protein 1	PELP1	9
24.265	24.0902	24.7611	24.8095	24.8352	24.9085	24.7837	24.4238		0.57464	-0.256348	G5E9M5;Q12906;C9JFV5;Q12906-3;Q12906-6;Q12906-2;Q12906-4;Q12906-5;B4DFG4	G5E9M5;Q12906;C9JFV5;Q12906-3;Q12906-6;Q12906-2;Q12906-4;Q12906-5;B4DFG4	Interleukin enhancer-binding factor 3	ILF3	9
NaN	NaN	NaN	21.6835	NaN	NaN	NaN	NaN		0	NaN	Q9NYK5-2;Q9NYK5;C9JG87	Q9NYK5-2;Q9NYK5;C9JG87	39S ribosomal protein L39, mitochondrial	MRPL39	3
25.6573	25.2431	24.4133	NaN	24.2403	23.7496	24.5796	NaN		0.978847	0.914753	Q8WXC9;E7ESZ7;C9JGP9;O95299;H7C2X4;H7C1Y7;H7C2W5;C9J6X0;Q8N1B9	Q8WXC9;E7ESZ7;C9JGP9;O95299;H7C2X4;H7C1Y7;H7C2W5	NADH dehydrogenase [ubiquinone] 1 alpha subcomplex subunit 10, mitochondrial	NDUFA10	9
NaN	NaN	NaN	NaN	NaN	19.8966	21.5527	NaN		0	NaN	I1E4Y6;Q6Y7W6-3;Q6Y7W6;E9PBB0;E7ESB6;F5H3C2;C9JHW1;E9PC50;C9JRZ2;C9JHT0;C9J0V6;C9JXQ0;C9JPV7;F8WCD5;C9JW88	I1E4Y6;Q6Y7W6-3;Q6Y7W6;E9PBB0;E7ESB6;F5H3C2;C9JHW1;E9PC50;C9JRZ2;C9JHT0;C9J0V6;C9JXQ0;C9JPV7;F8WCD5	PERQ amino acid-rich with GYF domain-containing protein 2	GIGYF2	15
23.3141	NaN	NaN	NaN	NaN	NaN	NaN	NaN		0	NaN	O15061;O15061-2;C9JIE4;O15061-3	O15061;O15061-2;C9JIE4;O15061-3	Synemin	SYNM	4
NaN	21.48	NaN	21.9254	22.6486	22.0361	22.2524	NaN		0.914311	-0.609661	C9JIF9;P13798;H7C393;H7C1U0;C9JLK2;F8WEH5	C9JIF9;P13798;H7C393	Acylamino-acid-releasing enzyme	APEH	6
NaN	NaN	NaN	NaN	NaN	NaN	NaN	18.0962		0	NaN	Q9Y4P1-2;Q9Y4P1;Q9Y4P1-6;C9JQ72;C9JIK8;F2Z2K8;H0Y2Y0	Q9Y4P1-2;Q9Y4P1;Q9Y4P1-6;C9JQ72;C9JIK8;F2Z2K8;H0Y2Y0	Cysteine protease ATG4B	ATG4B	7
NaN	22.304	23.2012	22.7026	22.8793	22.701	22.5571	22.0548		0.251161	0.187888	P23229;P23229-6;P23229-9;G5E9H1;P23229-3;C9JK10;P23229-5;P23229-2;P23229-4;P23229-7;C9JXX7;H7BZ97	P23229;P23229-6;P23229-9;G5E9H1;P23229-3;C9JK10;P23229-5;P23229-2;P23229-4;P23229-7	Integrin alpha-6;Integrin alpha-6 heavy chain;Integrin alpha-6 light chain	ITGA6	12
NaN	NaN	NaN	NaN	NaN	NaN	NaN	NaN		0	NaN	P13674;P13674-2;C9JL12	P13674;P13674-2;C9JL12	Prolyl 4-hydroxylase subunit alpha-1	P4HA1	3
NaN	NaN	NaN	NaN	NaN	NaN	19.4857	NaN		0	NaN	O60336;O60336-6;C9JL14;O60336-3;F8WC21;O60336-2;O60336-4	O60336;O60336-6;C9JL14;O60336-3;F8WC21;O60336-2;O60336-4	Mitogen-activated protein kinase-binding protein 1	MAPKBP1	7
21.5407	NaN	NaN	22.9529	NaN	NaN	21.791	NaN		0	0.455735	I3L4Q0;C9JLW8;I3L2L5;I3L317	I3L4Q0;C9JLW8;I3L2L5;I3L317	Protein FAM195B	FAM195B	4
NaN	NaN	NaN	NaN	NaN	NaN	NaN	18.9765		0	NaN	Q13427;E9PG73;C9JM79;Q32LZ0;Q13427-2	Q13427;E9PG73;C9JM79;Q32LZ0;Q13427-2	Peptidyl-prolyl cis-trans isomerase G	PPIG	5
23.5725	22.9228	24.1893	24.0667	23.3676	23.8955	23.7254	23.6354		0.0357283	0.0318575	Q59F66;H3BLZ8;Q92841;C9JMU5;Q92841-2;Q92841-3;Q92841-1;Q9UQL5;G5E9L5	Q59F66;H3BLZ8;Q92841;C9JMU5;Q92841-2;Q92841-3;Q92841-1	Probable ATP-dependent RNA helicase DDX17	DDX17	9
NaN	NaN	23.9926	NaN	NaN	NaN	NaN	NaN		0	NaN	P83731;C9JNW5;C9JXB8	P83731;C9JNW5;C9JXB8	60S ribosomal protein L24	RPL24	3
NaN	NaN	NaN	NaN	NaN	22.7519	NaN	NaN		0	NaN	Q9NR56;C9JP00;Q86VM6	Q9NR56;C9JP00;Q86VM6	Muscleblind-like protein 1	MBNL1	3
23.118	23.235	NaN	NaN	NaN	NaN	20.858	NaN		0	2.31848	P05165;P05165-2;C9JPQ8;H0Y5U0;Q5JTW5	P05165;P05165-2;C9JPQ8;H0Y5U0;Q5JTW5	Propionyl-CoA carboxylase alpha chain, mitochondrial	PCCA	5
NaN	NaN	NaN	NaN	NaN	NaN	21.8554	NaN		0	NaN	P08697;P08697-2;C9JPV4	P08697;P08697-2;C9JPV4	Alpha-2-antiplasmin	SERPINF2	3
NaN	NaN	19.6042	NaN	NaN	NaN	NaN	NaN		0	NaN	Q4VC31;H7C525;C9JQ41	Q4VC31;H7C525;C9JQ41	Coiled-coil domain-containing protein 58	CCDC58	3
NaN	NaN	NaN	NaN	NaN	NaN	20.1885	NaN		0	NaN	P46976;P46976-2;D3DNH0;C9JQ42;P46976-3;G5E9W8	P46976;P46976-2;D3DNH0;C9JQ42;P46976-3;G5E9W8	Glycogenin-1	GYG1	6
20.6345	NaN	NaN	NaN	NaN	NaN	NaN	NaN		0	NaN	E7EX59;C9JQS9;P05166-2;E9PDR0;P05166;E7ETT1;E7EUY3;E7ETT4;E9PEC3;F8WBI9;E7ENC1;H7C5C9;C9JVW9;C9JAW3	E7EX59;C9JQS9;P05166-2;E9PDR0;P05166;E7ETT1;E7EUY3;E7ETT4;E9PEC3;F8WBI9;E7ENC1;H7C5C9;C9JVW9;C9JAW3	Propionyl-CoA carboxylase beta chain, mitochondrial	PCCB	14
NaN	NaN	NaN	NaN	NaN	NaN	18.5443	NaN		0	NaN	Q13501;E7EMC7;Q13501-2;E3W990;E9PFW8;C9JRJ8	Q13501;E7EMC7;Q13501-2;E3W990;E9PFW8;C9JRJ8	Sequestosome-1	SQSTM1	6
22.1493	NaN	NaN	NaN	NaN	NaN	NaN	NaN		0	NaN	C9JSL2;Q5JRX3-2;Q5JRX3;E9PDX6;E7ES23	C9JSL2;Q5JRX3-2;Q5JRX3;E9PDX6;E7ES23	Presequence protease, mitochondrial	PITRM1	5
NaN	NaN	NaN	NaN	NaN	NaN	NaN	20.4241		0	NaN	Q5VWP3-3;D6RE05;Q5VWP3;E9PFJ4;Q5VWP4;C9JSN1	Q5VWP3-3;D6RE05;Q5VWP3;E9PFJ4;Q5VWP4;C9JSN1	Muscular LMNA-interacting protein	MLIP;C6orf142	6
NaN	NaN	NaN	NaN	NaN	NaN	NaN	18.654		0	NaN	C9JT23;Q86Y39-2;Q86Y39	C9JT23;Q86Y39-2;Q86Y39	NADH dehydrogenase [ubiquinone] 1 alpha subcomplex subunit 11	NDUFA11	3
NaN	NaN	NaN	NaN	NaN	NaN	NaN	19.6044		0	NaN	Q9NZI8;C9JT33	Q9NZI8;C9JT33	Insulin-like growth factor 2 mRNA-binding protein 1	IGF2BP1	2
NaN	NaN	NaN	NaN	NaN	NaN	NaN	19.4994		0	NaN	Q9Y508;C9JU49;Q9Y508-2	Q9Y508;C9JU49;Q9Y508-2	RING finger protein 114	RNF114	3
NaN	NaN	NaN	19.5804	NaN	NaN	NaN	NaN		0	NaN	P40938;C9JU95	P40938;C9JU95	Replication factor C subunit 3	RFC3	2
NaN	NaN	NaN	NaN	NaN	19.7039	NaN	NaN		0	NaN	Q9BVK6;Q7Z7H5;C9JUN6;Q7Z7H5-2;Q7Z7H5-3;F8W7F7	Q9BVK6;Q7Z7H5;C9JUN6;Q7Z7H5-2;Q7Z7H5-3;F8W7F7	Transmembrane emp24 domain-containing protein 9;Transmembrane emp24 domain-containing protein 4	TMED9;TMED4	6
23.1356	NaN	NaN	NaN	NaN	NaN	NaN	NaN		0	NaN	Q93052;C9JUT4;C9JXK9	Q93052;C9JUT4;C9JXK9	Lipoma-preferred partner	LPP	3
NaN	NaN	NaN	NaN	NaN	NaN	19.4915	NaN		0	NaN	C9JUU1;Q6DD88;F5H6I7	C9JUU1;Q6DD88;F5H6I7	Atlastin-3	ATL3	3
NaN	NaN	NaN	NaN	NaN	20.4871	NaN	NaN		0	NaN	P00734;E9PIT3;C9JV37	P00734;E9PIT3;C9JV37	Prothrombin;Activation peptide fragment 1;Activation peptide fragment 2;Thrombin light chain;Thrombin heavy chain	F2	3
NaN	NaN	NaN	NaN	NaN	NaN	NaN	17.602		0	NaN	O75717;C9JW18;F8W7P7	O75717;C9JW18;F8W7P7	WD repeat and HMG-box DNA-binding protein 1	WDHD1	3
NaN	NaN	NaN	NaN	NaN	NaN	NaN	19.0089		0	NaN	Q9UM00;C9JX01;Q9UM00-2	Q9UM00;C9JX01;Q9UM00-2	Transmembrane and coiled-coil domain-containing protein 1	TMCO1	3
24.8688	24.5113	24.8109	25.0415	25.1412	25.4019	24.8677	25.09		1.05673	-0.317075	O60716;O60716-2;O60716-3;C9JZR2;O60716-5;O60716-9;O60716-10;O60716-11;O60716-13;O60716-17;O60716-18;O60716-19;O60716-21;O60716-4;F8WA43;O60716-6;O60716-7;E9PIE5;O60716-8;O60716-12;O60716-14;O60716-15;O60716-16;O60716-20;O60716-22;O60716-23;O60716-24;O60716-25;O60716-26;O60716-27;O60716-29;O60716-28;O60716-30;O60716-31;O60716-32;E9PRE2;E9PKY0;E9PKL1;H0YC95	O60716;O60716-2;O60716-3;C9JZR2;O60716-5;O60716-9;O60716-10;O60716-11;O60716-13;O60716-17;O60716-18;O60716-19;O60716-21;O60716-4;F8WA43;O60716-6;O60716-7;E9PIE5;O60716-8;O60716-12;O60716-14;O60716-15;O60716-16;O60716-20;O60716-22;O60716-23;O60716-24;O60716-25;O60716-26;O60716-27;O60716-29;O60716-28;O60716-30;O60716-31;O60716-32	Catenin delta-1	CTNND1	39
NaN	22.5793	NaN	NaN	NaN	NaN	NaN	NaN		0	NaN	Q04837;E7EUY5;C9K0U8	Q04837;E7EUY5;C9K0U8	Single-stranded DNA-binding protein, mitochondrial	SSBP1	3
NaN	NaN	NaN	20.071	NaN	NaN	20.8447	NaN		0	-0.773642	P30038;D2D4A3;P30038-2;Q5TF55;C9JTC4	P30038;D2D4A3;P30038-2;Q5TF55;C9JTC4	Delta-1-pyrroline-5-carboxylate dehydrogenase, mitochondrial	ALDH4A1	5
22.5592	NaN	NaN	NaN	23.2716	22.9413	22.4458	22.6486		0	-0.267632	P27144;D3DQ64	P27144;D3DQ64	Adenylate kinase isoenzyme 4, mitochondrial	AK4	2
22.6313	22.439	23.6486	23.5266	23.1116	23.1417	23.1094	23.0794		0.0563227	-0.0491199	D3DQV9;P78344;H0Y3P2;P78344-2;H0YCH5;H0YD77;H0YEC5;E9PCV8;E9PKF8;H0YE22	D3DQV9;P78344;H0Y3P2;P78344-2;H0YCH5;H0YD77	Eukaryotic translation initiation factor 4 gamma 2	EIF4G2	10
NaN	NaN	22.6203	23.0391	24.1465	24.1201	23.1849	22.8272		0.647412	-0.739976	P09914;D3DR31	P09914;D3DR31	Interferon-induced protein with tetratricopeptide repeats 1	IFIT1	2
NaN	NaN	NaN	23.8533	24.3831	24.8689	24.1242	24.2164		0	-0.544856	P78417;D3DRA3;Q5TA02;F5H7H0;Q5TA01	P78417;D3DRA3;Q5TA02;F5H7H0;Q5TA01	Glutathione S-transferase omega-1	GSTO1	5
30.4483	30.8769	28.5587	29.0485	28.6799	28.5444	28.8132	28.8284		0.929335	1.01663	D3DTL2;P13929;P13929-2;P13929-3;E5RGZ4;E5RG95;E5RI09;E5RJH5;E5RJF2	D3DTL2;P13929;P13929-2;P13929-3;E5RGZ4	Beta-enolase;Enolase	ENO3	9
NaN	NaN	23.402	23.8587	23.2785	23.6155	23.5464	23.5219		0.322165	0.139756	F8W727;P62910;D3YTB1	F8W727;P62910;D3YTB1	60S ribosomal protein L32	RPL32	3
NaN	NaN	NaN	NaN	NaN	NaN	NaN	NaN		0	NaN	Q9UHB4-2;Q9UHB4;D3YTG6;D3YTH9	Q9UHB4-2;Q9UHB4;D3YTG6;D3YTH9	NADPH-dependent diflavin oxidoreductase 1	NDOR1	4
NaN	NaN	NaN	20.4473	NaN	NaN	NaN	NaN		0	NaN	Q9NX40;G8JLN7;Q9NX40-2;Q9NX40-3;D6RIT9;D6RG39;D6RC55;D6RA54;D6RDI5;D6RBC5;D6R918	Q9NX40;G8JLN7;Q9NX40-2;Q9NX40-3;D6RIT9;D6RG39;D6RC55;D6RA54;D6RDI5;D6RBC5;D6R918	OCIA domain-containing protein 1	OCIAD1	11
NaN	21.6559	NaN	NaN	20.7309	20.8766	21.4726	NaN		0	0.629222	E9PF82;Q13557-11;Q13557-4;Q13557-6;E9PBG7;Q13557-3;Q13557;D6R938;Q13557-5;Q13557-10;Q13557-9;Q13557-12;Q13557-8;Q9UQM7-2;Q9UQM7;H0Y9C2;H0Y9J2;E7EQE4;E9PBE8;D6RHX9	E9PF82;Q13557-11;Q13557-4;Q13557-6;E9PBG7;Q13557-3;Q13557;D6R938;Q13557-5;Q13557-10;Q13557-9;Q13557-12;Q13557-8;Q9UQM7-2;Q9UQM7;H0Y9C2;H0Y9J2	Calcium/calmodulin-dependent protein kinase type II subunit delta;Calcium/calmodulin-dependent protein kinase type II subunit alpha	CAMK2D;CAMK2A	20
26.3533	26.3881	26.0035	26.134	26.3421	26.2204	26.141	26.4932		0.275387	-0.079453	Q99729-2;D6RBZ0;Q99729-3;D6RD18;D6R9P3;Q99729;Q99729-4	Q99729-2;D6RBZ0;Q99729-3;D6RD18;D6R9P3;Q99729;Q99729-4	Heterogeneous nuclear ribonucleoprotein A/B	HNRNPAB	7
22.406	22.1361	22.9662	22.6889	22.3835	22.2995	22.4499	22.0532		0.600512	0.252771	P46926;D6R9P4;D6RAY7;D6RFF8;B7Z3X4;D6RB13;D6R917;E7EVU7	P46926;D6R9P4;D6RAY7;D6RFF8;B7Z3X4;D6RB13;D6R917	Glucosamine-6-phosphate isomerase 1	GNPDA1	8
NaN	22.8941	23.4434	23.2751	23.3766	22.943	24.1705	23.2229		0.268561	-0.224042	Q9UKY7;Q9UKY7-2;H0Y8K3;D6R9V8;Q9UKY7-3;D6RFH2;D6RDN0;D6RAV0	Q9UKY7;Q9UKY7-2;H0Y8K3;D6R9V8;Q9UKY7-3;D6RFH2;D6RDN0;D6RAV0	Protein CDV3 homolog	CDV3	8
NaN	NaN	NaN	NaN	NaN	NaN	NaN	19.2397		0	NaN	O95359;E9PBC6;O95359-3;H7BXY4;E7EMZ9;O95359-5;Q4VXL8;O95359-1;D6RAA5;O95359-6;E9PGB3;Q4VXL4;O95359-2;H0Y911	O95359;E9PBC6;O95359-3;H7BXY4;E7EMZ9;O95359-5;Q4VXL8;O95359-1;D6RAA5;O95359-6;E9PGB3;Q4VXL4;O95359-2;H0Y911	Transforming acidic coiled-coil-containing protein 2	TACC2	14
27.4698	27.4385	26.9689	27.3074	26.833	27.2333	27.1384	27.5254		0.253703	0.113605	Q14103;Q14103-3;D6RAF8;Q14103-2;B4DTC3;Q14103-4;H7BXN2;H0Y8G5;H0YA96;D6RF44;D6RBQ9;D6RD83;F5H6R6	Q14103;Q14103-3;D6RAF8;Q14103-2;B4DTC3;Q14103-4;H7BXN2;H0Y8G5;H0YA96;D6RF44;D6RBQ9;D6RD83	Heterogeneous nuclear ribonucleoprotein D0	HNRNPD	13
NaN	NaN	NaN	NaN	NaN	18.6745	NaN	NaN		0	NaN	Q13423;E9PCX7;D6RAI5;D6RHU2;D6RCR6	Q13423;E9PCX7;D6RAI5;D6RHU2;D6RCR6	NAD(P) transhydrogenase, mitochondrial	NNT	5
24.7316	24.838	25.3137	24.38	25.6426	24.9597	25.1027	25.1323		0.802693	-0.393503	P32969;D6RAN4;H0Y9V9;E7ESE0;B4E1M5;H0Y9R4	P32969;D6RAN4;H0Y9V9;E7ESE0;B4E1M5	60S ribosomal protein L9	RPL9	6
NaN	NaN	18.004	NaN	NaN	NaN	NaN	NaN		0	NaN	Q9H832;F8WBS1;Q9H832-2;D6RB11;I3L286	Q9H832;F8WBS1;Q9H832-2;D6RB11;I3L286	Ubiquitin-conjugating enzyme E2 Z	UBE2Z	5
25.1964	24.8566	24.5963	24.3815	24.8608	24.4433	24.6852	24.4489		0.308046	0.148156	D6RB78;Q96HC4;Q96HC4-4;E9PBF5;F5H7Y0;H0Y8Y3	D6RB78;Q96HC4;Q96HC4-4;E9PBF5;F5H7Y0;H0Y8Y3	PDZ and LIM domain protein 5	PDLIM5	6
NaN	NaN	20.1014	NaN	NaN	NaN	NaN	NaN		0	NaN	Q9H201;Q9H201-2;D6REL6;D6RFG3;D6RBR6;F6QWW5;E7EQK8;B4DIQ9;D6RBI9;D6R907	Q9H201;Q9H201-2;D6REL6;D6RFG3;D6RBR6;F6QWW5;E7EQK8;B4DIQ9;D6RBI9;D6R907	Epsin-3	EPN3	10
NaN	NaN	NaN	19.3203	NaN	NaN	NaN	NaN		0	NaN	Q8NC56;D6RBV0	Q8NC56;D6RBV0	LEM domain-containing protein 2	LEMD2	2
21.984	22.2033	NaN	NaN	21.3588	21.7521	22.1479	NaN		0.4614	0.340779	P06730-2;D6RBW1;P06730-3;P06730;H0Y8J7;A6NMX2;H0Y8X3;D6RHE2	P06730-2;D6RBW1;P06730-3;P06730;H0Y8J7	Eukaryotic translation initiation factor 4E	EIF4E	8
NaN	22.489	NaN	NaN	NaN	NaN	22.1334	NaN		0	0.355574	Q9NX24;D6RCB9;D6RC52;H0YC83	Q9NX24;D6RCB9;D6RC52;H0YC83	H/ACA ribonucleoprotein complex subunit 2	NHP2	4
NaN	NaN	NaN	NaN	19.4988	NaN	NaN	NaN		0	NaN	E9PF86;D6RF12;O95394;D6RF77;D6RCQ8;D6RC77;D6RCD1	E9PF86;D6RF12;O95394;D6RF77;D6RCQ8;D6RC77;D6RCD1	Phosphoacetylglucosamine mutase	PGM3	7
NaN	NaN	19.7261	NaN	NaN	NaN	NaN	NaN		0	NaN	Q96EI5-2;Q96EI5;D6RD44;D6RCE9;D6RIH3;D6RHZ1	Q96EI5-2;Q96EI5;D6RD44;D6RCE9;D6RIH3;D6RHZ1	Transcription elongation factor A protein-like 4	TCEAL4	6
26.7913	24.8754	26.1099	NaN	25.5647	25.1802	25.3782	25.3251		0.534717	0.56345	P49773;D6RD60;D6RE99;D6REP8;D6RC06	P49773;D6RD60;D6RE99;D6REP8;D6RC06	Histidine triad nucleotide-binding protein 1	HINT1	5
NaN	NaN	NaN	NaN	NaN	NaN	NaN	20.9847		0	NaN	Q96CN7;E7ENF9;D6RE73;D6RGE2	Q96CN7;E7ENF9;D6RE73;D6RGE2	Isochorismatase domain-containing protein 1	ISOC1	4
23.9054	23.7251	24.5024	NaN	23.6786	23.9319	23.8188	24.1554		0.261492	0.14813	D6RER5;Q9NVA2;D6RGI3;Q9NVA2-2;D6RDU5;Q92599;F8W8I8;F5H1J5;F6W7K9;A6NFQ9;Q14141;B1AMS2;A6NMH6;Q14141-4;Q92599-2;Q14141-2;B4E049;Q92599-3;F8W8Q8;Q14141-3;H0Y961;D6R9Y6;C9JV02;D6RDP1;H0Y9G8	D6RER5;Q9NVA2;D6RGI3;Q9NVA2-2;D6RDU5	Septin-11	SEPT11	25
NaN	NaN	NaN	NaN	NaN	22.2538	NaN	NaN		0	NaN	G5E9P9;P52306;P52306-3;P52306-2;E9PH06;D6RHH8;D6RF90;D6RHZ7;H0Y9J0	G5E9P9;P52306;P52306-3;P52306-2;E9PH06;D6RHH8;D6RF90;D6RHZ7;H0Y9J0	Rap1 GTPase-GDP dissociation stimulator 1	RAP1GDS1	9
25.6611	27.2271	25.4015	25.3402	24.9203	24.85	24.959	24.6447		1.24967	1.06396	P31040;D6RFM5;E9PBJ5;E9PEF8;H0Y8X1	P31040;D6RFM5;E9PBJ5;E9PEF8	Succinate dehydrogenase [ubiquinone] flavoprotein subunit, mitochondrial	SDHA	5
NaN	22.0011	20.0526	22.1618	22.2281	23.0617	22.0117	22.4666		0.797904	-1.03685	D6RFN0;Q9BT78;D6RAX7;B3KST5;D6RD63	D6RFN0;Q9BT78;D6RAX7;B3KST5;D6RD63	COP9 signalosome complex subunit 4	COPS4	5
NaN	NaN	22.767	22.7397	22.8997	22.6053	23.172	22.3646		0.00881395	-0.00705576	Q6IBS0;D6RG15;H0Y858	Q6IBS0;D6RG15	Twinfilin-2	TWF2	3
24.2194	NaN	NaN	NaN	NaN	NaN	NaN	NaN		0	NaN	D6RGV5;D6RIE3;P14406;D6R9C3	D6RGV5;D6RIE3;P14406;D6R9C3	Cytochrome c oxidase subunit 7A2, mitochondrial	COX7A2	4
20.9941	NaN	NaN	NaN	NaN	NaN	NaN	NaN		0	NaN	D6RH22;Q9NRP0	D6RH22;Q9NRP0	Oligosaccharyltransferase complex subunit OSTC	OSTC	2
NaN	NaN	NaN	NaN	NaN	NaN	20.9529	NaN		0	NaN	P55212;D6RHU3;D6RBM3	P55212;D6RHU3;D6RBM3	Caspase-6;Caspase-6 subunit p18;Caspase-6 subunit p11	CASP6	3
NaN	NaN	NaN	NaN	NaN	NaN	NaN	23.9187		0	NaN	P09497;P09497-2;D6RJD1	P09497;P09497-2;D6RJD1	Clathrin light chain B	CLTB	3
23.3017	22.8763	23.9684	24.2824	23.5414	23.731	23.3926	23.6202		0.0381867	0.0359235	Q14498;Q14498-2;Q14498-3;E1P5S2;G3XAC6;H0Y4X3;Q5QP23;Q5QP21;Q5QP22	Q14498;Q14498-2;Q14498-3;E1P5S2;G3XAC6;H0Y4X3	RNA-binding protein 39	RBM39	9
NaN	NaN	NaN	NaN	NaN	NaN	NaN	19.4073		0	NaN	Q32P28-3;Q32P28;Q32P28-2;E2QRI1	Q32P28-3;Q32P28;Q32P28-2;E2QRI1	Prolyl 3-hydroxylase 1	LEPRE1	4
NaN	NaN	NaN	NaN	NaN	NaN	NaN	18.9902		0	NaN	Q5BKZ1;Q5BKZ1-2;E2QRN4	Q5BKZ1;Q5BKZ1-2;E2QRN4	DBIRD complex subunit ZNF326	ZNF326	3
NaN	NaN	NaN	NaN	21.4175	21.6981	NaN	NaN		0	NaN	E5KLJ5;O60313-2;E5KLJ9;E5KLJ6;E5KLK1;O60313;H7C141	E5KLJ5;O60313-2;E5KLJ9;E5KLJ6;E5KLK1;O60313	Dynamin-like 120 kDa protein, mitochondrial;Dynamin-like 120 kDa protein, form S1	OPA1	7
NaN	NaN	NaN	NaN	NaN	NaN	NaN	21.1201		0	NaN	Q9H7X3;Q8IXZ2-2;E5RG39;E5RJV3;E5RFI7;E5RH99;E5RH76	Q9H7X3;Q8IXZ2-2;E5RG39;E5RJV3;E5RFI7;E5RH99;E5RH76	Zinc finger protein 696	ZNF696	7
NaN	NaN	20.4916	NaN	NaN	NaN	NaN	NaN		0	NaN	Q8WVJ2;E5RFP0	Q8WVJ2;E5RFP0	NudC domain-containing protein 2	NUDCD2	2
NaN	NaN	NaN	NaN	NaN	NaN	NaN	21.8441		0	NaN	O94903;H0YBB9;E5RG77;E5RFX7	O94903;H0YBB9;E5RG77;E5RFX7	Proline synthase co-transcribed bacterial homolog protein	PROSC	4
NaN	NaN	NaN	NaN	NaN	NaN	21.3969	NaN		0	NaN	E5RG17;Q6P1N9;Q6P1N9-2;E5RGF2;G5EA19;H0YBX2;E5RJY6;E5RID7;E5RI69	E5RG17;Q6P1N9;Q6P1N9-2;E5RGF2;G5EA19;H0YBX2;E5RJY6;E5RID7;E5RI69	Putative deoxyribonuclease TATDN1	TATDN1	9
24.0094	23.5728	NaN	23.4257	23.4371	23.992	24.1493	24.0198		0.423813	-0.230264	O75608;O75608-2;E5RGR0;E5RJA0;B4DP64;E5RJ48	O75608;O75608-2;E5RGR0;E5RJA0;B4DP64	Acyl-protein thioesterase 1	LYPLA1	6
23.9594	23.8466	23.9905	24.7063	23.7705	23.7712	23.5126	23.8396		0.98965	0.40223	Q15369;E5RHG8;E5RJ89;E5RGD9	Q15369;E5RHG8;E5RJ89;E5RGD9	Transcription elongation factor B polypeptide 1	TCEB1	4
NaN	NaN	NaN	22.1637	21.7225	NaN	21.4271	20.95		0	0.797127	Q8N6T3-2;Q8N6T3;Q8N6T3-3;E7EV62;F8VWH9;F8W1U7;E5RHT6;B7Z8H8;E5RHC5;E5RHH7	Q8N6T3-2;Q8N6T3;Q8N6T3-3;E7EV62;F8VWH9;F8W1U7;E5RHT6;B7Z8H8;E5RHC5;E5RHH7	ADP-ribosylation factor GTPase-activating protein 1	ARFGAP1	10
25.2348	25.3803	25.6516	25.5263	25.1365	25.1714	25.5755	25.8851		0.0102958	0.00611162	P62888;E5RI99;E5RJH3	P62888;E5RI99	60S ribosomal protein L30	RPL30	3
NaN	21.4815	NaN	NaN	22.032	NaN	NaN	NaN		0	-0.550508	O00203;E5RJ68;F5GXG9;F5H093	O00203;E5RJ68;F5GXG9;F5H093	AP-3 complex subunit beta-1	AP3B1	4
NaN	NaN	NaN	NaN	NaN	21.6258	21.152	NaN		0	NaN	Q9BYD1;E5RJI7	Q9BYD1;E5RJI7	39S ribosomal protein L13, mitochondrial	MRPL13	2
NaN	NaN	24.675	24.6894	NaN	NaN	NaN	NaN		0	NaN	E5RJR5;P63208;P63208-2;F8W8N3;E7ERH2;E5RGM3	E5RJR5;P63208;P63208-2;F8W8N3;E7ERH2;E5RGM3	S-phase kinase-associated protein 1	SKP1	6
22.5157	22.3441	23.595	23.2789	23.4069	23.4214	23.0154	23.3832		0.550996	-0.373284	P33991;E7EM48;E5RG31;E7ER43;E5RFJ8	P33991;E7EM48	DNA replication licensing factor MCM4	MCM4	5
NaN	NaN	NaN	NaN	NaN	18.3485	NaN	NaN		0	NaN	P51398;E7EM60;P51398-2	P51398;E7EM60;P51398-2	28S ribosomal protein S29, mitochondrial	DAP3	3
NaN	NaN	NaN	NaN	NaN	NaN	20.3212	19.9222		0	NaN	Q13671;Q13671-2;E9PNR2;E7EM96	Q13671;Q13671-2;E9PNR2;E7EM96	Ras and Rab interactor 1	RIN1	4
23.0106	NaN	23.4256	22.8706	22.6814	NaN	22.6133	NaN		0.897621	0.454907	E7ETB3;Q9ULA0;E7EMB6;H0YGP0;E7EWP4;C9JBE1;F8WAN0;C9J1E2	E7ETB3;Q9ULA0;E7EMB6;H0YGP0	Aspartyl aminopeptidase	DNPEP	8
NaN	NaN	22.2085	21.8743	NaN	21.4972	21.6631	NaN		0.87959	0.461287	P00973-3;P00973;P00973-4;E7EMI9;P00973-2;F8VXY3;H0YIB8	P00973-3;P00973;P00973-4;E7EMI9;P00973-2;F8VXY3;H0YIB8	2-5-oligoadenylate synthase 1	OAS1	7
20.7243	21.4801	NaN	22.1913	21.9516	22.2455	21.4458	21.5676		0.343561	-0.33737	Q13867;E7EMN3	Q13867;E7EMN3	Bleomycin hydrolase	BLMH	2
24.3449	23.0919	22.9631	NaN	22.5709	22.7592	22.2527	22.4449		1.24387	0.959674	P07197;E7ESP9;E7EMV2	P07197;E7ESP9;E7EMV2	Neurofilament medium polypeptide	NEFM	3
22.2017	22.127	NaN	NaN	NaN	NaN	20.9845	NaN		0	1.17987	Q8N2S1;Q8N2S1-3;E7ENG9;Q8N2S1-2;E7EUU1;F5GXC9;Q8N2S1-4	Q8N2S1;Q8N2S1-3;E7ENG9;Q8N2S1-2;E7EUU1;F5GXC9;Q8N2S1-4	Latent-transforming growth factor beta-binding protein 4	LTBP4	7
24.6285	24.72	25.2234	25.1162	25.2207	25.2661	25.0816	25.3222		1.00006	-0.300642	E7ENH9;P53396;P53396-2;B4E3P0	E7ENH9;P53396;P53396-2;B4E3P0	ATP-citrate synthase	ACLY	4
25.0089	24.1144	22.4219	22.8985	21.9148	22.3782	22.7482	22.5876		1.01072	1.20372	P12111;E9PCV6;E7ENL6;P12111-2;E9PFQ6;E9PGQ9;P12111-3	P12111;E9PCV6;E7ENL6;P12111-2;E9PFQ6	Collagen alpha-3(VI) chain	COL6A3	7
23.1041	23.5954	24.1343	23.7	23.6921	23.7639	23.2693	23.5869		0.0842333	0.0553989	E7ENU4;P55265-4;P55265;P55265-5;P55265-2;H0YCK3;P55265-3	E7ENU4;P55265-4;P55265;P55265-5;P55265-2;H0YCK3;P55265-3	Double-stranded RNA-specific adenosine deaminase	ADAR	7
NaN	NaN	NaN	NaN	NaN	NaN	19.8489	NaN		0	NaN	P02461;E7ENY8;P02461-2	P02461;E7ENY8;P02461-2	Collagen alpha-1(III) chain	COL3A1	3
24.4146	24.1738	24.7145	24.9754	24.6809	24.7082	24.6773	25.0721		0.491774	-0.215039	P53992;G5EA31;E7EP00;B4DZT4	P53992;G5EA31;E7EP00	Protein transport protein Sec24C	SEC24C	4
25.3539	25.2892	26.4506	26.2804	25.3319	25.7175	24.7285	25.1379		0.83907	0.61457	P16070;P16070-5;E7EPC6;P16070-7;P16070-3;P16070-4;P16070-6;P16070-17;P16070-8;P16070-16;P16070-10;P16070-11;P16070-13;P16070-14;P16070-12;P16070-18;H0YD13;H0Y2P0;P16070-9;H0Y5E4;P16070-15;H0YCV9;H0YDW7;H0YD17;H0YDX6;H0YE40;E9PKC6;P16070-19;Q86UZ1	P16070;P16070-5;E7EPC6;P16070-7;P16070-3;P16070-4;P16070-6;P16070-17;P16070-8;P16070-16;P16070-10;P16070-11;P16070-13;P16070-14;P16070-12;P16070-18;H0YD13;H0Y2P0;P16070-9;H0Y5E4;P16070-15;H0YCV9;H0YDW7	CD44 antigen	CD44	29
NaN	23.887	NaN	NaN	21.6419	NaN	23.1683	22.7115		0	1.37972	E7EX17;P23588;E7EPC9;B4DS13;F8VX11;F8VP89;F8VSC7;F8VYE9;F8W0K0;F8VRU1	E7EX17;P23588;E7EPC9;B4DS13;F8VX11;F8VP89;F8VSC7;F8VYE9;F8W0K0	Eukaryotic translation initiation factor 4B	EIF4B	10
25.2738	25.4559	25.2745	25.4231	25.4518	25.3539	25.5088	25.6447		0.86295	-0.132977	Q16181;E7EPK1;E7ES33;Q16181-2;G3V1Q4;B4DNE4;H0YFF6;H0Y3Y4;F5GZE5;Q6ZU15;Q5JXL7	Q16181;E7EPK1;E7ES33;Q16181-2;G3V1Q4;B4DNE4;H0YFF6;H0Y3Y4	Septin-7	SEPT7	11
22.8963	22.4517	23.9461	23.9006	22.798	23.0889	22.8538	22.851		0.482197	0.40073	E7EPK6;P62847;P62847-3;E7ETK0;P62847-2	E7EPK6;P62847;P62847-3;E7ETK0;P62847-2	40S ribosomal protein S24	RPS24	5
NaN	22.4461	NaN	NaN	NaN	NaN	NaN	NaN		0	NaN	Q14112;Q14112-2;H0Y3N6;E7EPP3	Q14112;Q14112-2;H0Y3N6;E7EPP3	Nidogen-2	NID2	4
NaN	NaN	NaN	NaN	NaN	NaN	NaN	NaN		0	NaN	P46939;E7EPZ4;Q5SYY1	P46939;E7EPZ4;Q5SYY1	Utrophin	UTRN	3
22.2523	22.4966	22.8415	22.9585	22.853	22.6	23.6145	22.7446		0.523417	-0.315746	E7EQ04;Q7L576;E7EW33;Q7L576-2;Q7L576-3;H0YL50;H7C229;H0YN93;H0YL39;H0YLJ5	E7EQ04;Q7L576	Cytoplasmic FMR1-interacting protein 1	CYFIP1	10
NaN	NaN	NaN	NaN	NaN	NaN	19.1343	NaN		0	NaN	Q9GZZ9;E7EQ61;Q9GZZ9-2;E7EWE1	Q9GZZ9;E7EQ61;Q9GZZ9-2;E7EWE1	Ubiquitin-like modifier-activating enzyme 5	UBA5	4
25.1771	24.9997	24.6878	22.2443	23.324	23.2758	24.4835	24.0724		0.270077	0.488293	P51553;E9PDD5;E7EQB8;E9PF84;G5E9Q7;E9PCL6;H7C1W2	P51553;E9PDD5;E7EQB8;E9PF84;G5E9Q7;E9PCL6	Isocitrate dehydrogenase [NAD] subunit gamma, mitochondrial	IDH3G	7
23.5493	23.3265	22.6216	23.1992	22.4068	23.0769	22.7793	23.4068		0.385863	0.256724	Q14240-2;Q14240;E7EQG2;Q9NZE6;E7EMV8;F8WE11;E9PBH4;C9JUF0	Q14240-2;Q14240;E7EQG2;Q9NZE6	Eukaryotic initiation factor 4A-II	EIF4A2	8
NaN	NaN	NaN	NaN	NaN	NaN	NaN	19.8957		0	NaN	Q8TBA6;Q8TBA6-2;E7EQP0	Q8TBA6;Q8TBA6-2;E7EQP0	Golgin subfamily A member 5	GOLGA5	3
22.2315	22.3391	22.0902	22.4462	22.5992	21.9586	22.4121	22.1607		0.0124786	-0.00591278	Q9UKV3;Q9UKV3-5;E7EQT4;Q9UKV3-2;Q9UKV3-3;G3V3B0;G3V3T3	Q9UKV3;Q9UKV3-5;E7EQT4;Q9UKV3-2;Q9UKV3-3;G3V3B0	Apoptotic chromatin condensation inducer in the nucleus	ACIN1	7
NaN	NaN	NaN	NaN	23.2828	22.6749	NaN	NaN		0	NaN	O15347;E7EQU1;E7ES08;E9PES6	O15347;E7EQU1;E7ES08;E9PES6	High mobility group protein B3	HMGB3	4
NaN	20.3248	21.0151	20.6754	NaN	NaN	NaN	NaN		0	NaN	P41240;E7EQW6;P42679-2;P42679;Q9NST8;H3BUM9	P41240;E7EQW6;P42679-2;P42679;Q9NST8;H3BUM9	Tyrosine-protein kinase CSK;Megakaryocyte-associated tyrosine-protein kinase	CSK;MATK;DKFZp434N1212	6
NaN	NaN	NaN	NaN	NaN	18.9796	NaN	NaN		0	NaN	Q13330;E7ESY4;Q13330-3;Q9BTC8;E7EV10;F8W8M8;Q9BTC8-2;E7EQY4;Q13330-2;E9PCS8;E9PF88;H0YIT0	Q13330;E7ESY4;Q13330-3;Q9BTC8;E7EV10;F8W8M8;Q9BTC8-2;E7EQY4;Q13330-2;E9PCS8;E9PF88;H0YIT0	Metastasis-associated protein MTA1;Metastasis-associated protein MTA3	MTA1;MTA3	12
27.2442	26.8903	27.051	26.6914	26.9886	26.911	26.7526	26.3912		0.546351	0.208358	P51991-2;E7ERJ4;E7EWI9;P51991;H7C1J8	P51991-2;E7ERJ4;E7EWI9;P51991	Heterogeneous nuclear ribonucleoprotein A3	HNRNPA3	5
NaN	NaN	NaN	NaN	NaN	NaN	19.7252	NaN		0	NaN	Q03001;F8W9J4;E7ERU0;E9PEB9;E7ERU2;E9PHM6;F6QMI7;E7ETB9;Q03001-13;Q5T0V7	Q03001;F8W9J4;E7ERU0;E9PEB9;E7ERU2;E9PHM6;F6QMI7;E7ETB9;Q03001-13	Dystonin	DST	10
NaN	NaN	NaN	NaN	21.2306	21.4341	NaN	NaN		0	NaN	E7ES43;O95757;E9PDE8;D6RJ96	E7ES43;O95757;E9PDE8;D6RJ96	Heat shock 70 kDa protein 4L	HSPA4L	4
NaN	NaN	NaN	NaN	NaN	20.3317	NaN	NaN		0	NaN	Q9H0A0;E7ESU4;E9PMN9;E9PMU0	Q9H0A0;E7ESU4;E9PMN9	N-acetyltransferase 10	NAT10	4
NaN	NaN	NaN	NaN	NaN	20.2248	NaN	NaN		0	NaN	O95274;E7ET82	O95274;E7ET82	Ly6/PLAUR domain-containing protein 3	LYPD3	2
NaN	NaN	NaN	NaN	NaN	NaN	NaN	20.7416		0	NaN	Q9NP79;Q5TGM0;E7ETQ7	Q9NP79;Q5TGM0;E7ETQ7	Vacuolar protein sorting-associated protein VTA1 homolog	VTA1	3
24.4107	NaN	NaN	NaN	24.2691	24.3726	24.3391	23.7116		0	0.237649	E7ETU3;P60953	E7ETU3;P60953	Cell division control protein 42 homolog	CDC42	2
NaN	NaN	NaN	20.5366	NaN	NaN	NaN	NaN		0	NaN	O00469-2;O00469;E7ETU9;B3KWS3	O00469-2;O00469;E7ETU9;B3KWS3	Procollagen-lysine,2-oxoglutarate 5-dioxygenase 2	PLOD2	4
NaN	NaN	NaN	NaN	NaN	NaN	NaN	20.3505		0	NaN	Q9BVC6;E7ETZ3	Q9BVC6;E7ETZ3	Transmembrane protein 109	TMEM109	2
23.159	22.6535	22.8645	23.1872	23.2825	23.3504	22.5756	21.9015		0.205849	0.188559	Q9Y6E2;E7ETZ4;Q75MG1;B5MCH7;B5MCE7;E7EMS9;F8WDX8;C9JF98;E9PFD4	Q9Y6E2;E7ETZ4;Q75MG1;B5MCH7;B5MCE7;E7EMS9;F8WDX8;C9JF98;E9PFD4	Basic leucine zipper and W2 domain-containing protein 2	BZW2	9
26.7982	26.9007	27.377	27.4903	27.5475	27.823	27.4696	27.3599		1.07252	-0.408463	E7EU23;P50395;P50395-2;Q5SX87;E9PFL7;Q5SX91;Q5SX90;Q5SX86	E7EU23;P50395;P50395-2;Q5SX87	Rab GDP dissociation inhibitor beta	GDI2	8
NaN	NaN	22.3501	22.4681	NaN	NaN	NaN	NaN		0	NaN	O14964;E7EU53;O14964-2;I3L1P5	O14964;E7EU53;O14964-2;I3L1P5	Hepatocyte growth factor-regulated tyrosine kinase substrate	HGS	4
24.6651	24.169	25.194	24.5077	24.5069	24.8193	24.707	24.9632		0.193609	-0.115162	Q5U5J2;P68400;E7EU96;P68400-2	Q5U5J2;P68400;E7EU96;P68400-2	Casein kinase II subunit alpha	CSNK2A1	4
NaN	16.7257	NaN	NaN	NaN	NaN	NaN	NaN		0	NaN	Q9Y3L3;E7EUD3;F5GZA8;Q9Y3L3-2	Q9Y3L3;E7EUD3;F5GZA8;Q9Y3L3-2	SH3 domain-binding protein 1	SH3BP1	4
NaN	NaN	NaN	20.1462	NaN	NaN	NaN	NaN		0	NaN	E7EUT4;E7EUT5;O14556	E7EUT4;E7EUT5	Glyceraldehyde-3-phosphate dehydrogenase	GAPDH	3
23.3889	23.5596	23.9975	23.9481	23.548	23.5048	23.5874	23.6669		0.428699	0.146744	Q12874;E7EUT8	Q12874;E7EUT8	Splicing factor 3A subunit 3	SF3A3	2
23.7417	24.0694	25.0999	25.347	24.937	24.9429	24.8467	25.0617		0.435541	-0.382571	E9PFM1;Q04637;E7EUU4;Q04637-3;E9PGM1;Q04637-4;E7EX73;Q04637-5;G5E9S1;Q04637-6;C9JF13;C9J6B6;C9K073;C9J2Z7;H7C044;C9JWW9;H7C0V6;C9JSU8;C9JHW9;C9J556;C9JWH7;F8WCF2	E9PFM1;Q04637;E7EUU4;Q04637-3;E9PGM1;Q04637-4;E7EX73;Q04637-5;G5E9S1;Q04637-6;C9JF13;C9J6B6	Eukaryotic translation initiation factor 4 gamma 1	EIF4G1	22
24.6084	24.1717	25.7056	24.9596	24.3305	24.1602	24.4331	24.4653		0.764634	0.514058	P78527;P78527-2;E7EUY0	P78527;P78527-2;E7EUY0	DNA-dependent protein kinase catalytic subunit	PRKDC	3
NaN	NaN	NaN	23.2327	NaN	NaN	NaN	NaN		0	NaN	E7EUY1;P38484	E7EUY1;P38484	Interferon gamma receptor 2	IFNGR2	2
24.0989	24.4772	24.6701	24.7788	24.8195	24.5574	24.7965	24.8231		0.730765	-0.242878	E7EVA0;P27816;P27816-6;P27816-2;B9ZVR1;P27816-5;H7C456;E9PGM5;P27816-4;F8W9U4;H7C4C5;H0Y2V1;B5MEG9;B4DSQ1;P27816-7	E7EVA0;P27816;P27816-6;P27816-2;B9ZVR1;P27816-5	Microtubule-associated protein;Microtubule-associated protein 4	MAP4	15
21.9656	NaN	21.7259	NaN	21.9852	NaN	22.3798	NaN		0.549727	-0.336761	E7EVH7;Q07866-9;Q07866-4;G3V5R9;Q07866-6;F8VTM4;Q07866-5;G3V3H3;Q07866-7;F8W6L3;Q07866;Q07866-3;Q07866-2;G3V2E7;Q07866-8;Q9H0B6;G5E9S8;Q9H0B6-2;A8MZ87;A8MX29;E9PQ02	E7EVH7;Q07866-9;Q07866-4;G3V5R9;Q07866-6;F8VTM4;Q07866-5;G3V3H3;Q07866-7;F8W6L3;Q07866;Q07866-3;Q07866-2;G3V2E7;Q07866-8;Q9H0B6;G5E9S8;Q9H0B6-2;A8MZ87	Kinesin light chain 1;Kinesin light chain 2	KLC1;KLC2	21
NaN	NaN	NaN	NaN	NaN	NaN	NaN	19.9191		0	NaN	Q8WWY3;E7EVX8	Q8WWY3;E7EVX8	U4/U6 small nuclear ribonucleoprotein Prp31	PRPF31	2
NaN	NaN	20.2082	NaN	NaN	NaN	NaN	NaN		0	NaN	E7EW20;Q9UM54-6;Q9UM54;Q9UM54-1;Q9UM54-4;Q9UM54-2;Q9UM54-5	E7EW20;Q9UM54-6;Q9UM54;Q9UM54-1;Q9UM54-4;Q9UM54-2;Q9UM54-5	Unconventional myosin-VI	MYO6	7
24.7217	24.8274	26.2219	26.0771	25.9164	26.135	26.3051	25.8807		0.707348	-0.597288	P36578;E7EWF1;H3BTP7;H3BM89;B4DMJ2;H3BU31;B4DP82	P36578;E7EWF1;H3BTP7;H3BM89;B4DMJ2;H3BU31;B4DP82	60S ribosomal protein L4	RPL4	7
NaN	NaN	24.8612	24.2883	NaN	NaN	NaN	NaN		0	NaN	E7EWP3;P25189	E7EWP3;P25189	Myelin protein P0	MPZ	2
NaN	NaN	NaN	20.4118	NaN	NaN	NaN	NaN		0	NaN	P06756;P06756-2;E7EWZ6;B4DYQ7	P06756;P06756-2;E7EWZ6;B4DYQ7	Integrin alpha-V;Integrin alpha-V heavy chain;Integrin alpha-V light chain	ITGAV	4
NaN	NaN	NaN	NaN	NaN	NaN	22.0678	NaN		0	NaN	E7EWZ9;G3V4P8;P60983;O60234	E7EWZ9;G3V4P8;P60983;O60234	Glia maturation factor beta;Glia maturation factor gamma	GMFB;GMFG	4
NaN	NaN	NaN	NaN	NaN	NaN	NaN	22.6437		0	NaN	Q05682;Q05682-2;Q05682-6;Q05682-3;E7EX44;F5H1Z9;Q05682-4;E9PGZ1;Q05682-5;C9J813;E7EUR9	Q05682;Q05682-2;Q05682-6;Q05682-3;E7EX44;F5H1Z9;Q05682-4;E9PGZ1;Q05682-5;C9J813;E7EUR9	Caldesmon	CALD1	11
27.3218	26.9345	27.729	28.1172	28.0487	28.118	27.6865	27.904		0.745052	-0.413671	P19338;E7EX81;H7BY16;Q9BQ02	P19338;E7EX81;H7BY16	Nucleolin	NCL	4
21.17	22.3484	22.5269	22.0537	22.3126	22.559	22.8021	21.9081		0.470413	-0.370649	E7EX90;E9PGE1;E9PFS5;G5E9H4;Q14203;A8MY36;A8MWX9;Q14203-2;Q6AWB1	E7EX90;E9PGE1;E9PFS5;G5E9H4;Q14203;A8MY36;A8MWX9;Q14203-2	Dynactin subunit 1	DCTN1	9
25.2346	25.8322	25.8082	25.5286	25.5023	25.8439	26.0199	25.9216		0.577181	-0.221069	E9PAV3;F8VU71;Q13765;H0YHX9;F8VZJ2;F8W0W4;F8VNW4;F8W1N5;Q9BZK3;F8VZ58	E9PAV3;F8VU71;Q13765;H0YHX9;F8VZJ2;F8W0W4;F8VNW4;F8W1N5	Nascent polypeptide-associated complex subunit alpha	NACA	10
25.2341	24.4631	23.6024	NaN	NaN	22.8893	22.7559	NaN		1.10927	1.61062	O00330;E9PB14;E9PBP7;H0YD97;E9PRI6;E9PLU0	O00330;E9PB14;E9PBP7;H0YD97	Pyruvate dehydrogenase protein X component, mitochondrial	PDHX	6
NaN	NaN	NaN	NaN	NaN	NaN	21.9119	NaN		0	NaN	E9PB61;Q86V81	E9PB61;Q86V81	THO complex subunit 4	ALYREF	2
NaN	NaN	20.9874	NaN	NaN	NaN	NaN	NaN		0	NaN	O00139-4;O00139;E9PB70;O00139-1;O00139-2;D6R9M0	O00139-4;O00139;E9PB70;O00139-1;O00139-2;D6R9M0	Kinesin-like protein KIF2A	KIF2A	6
24.3695	23.8506	24.0442	24.1692	23.8816	23.8893	23.64	24.0537		0.884719	0.24226	P52789;E9PB90	P52789;E9PB90	Hexokinase-2	HK2	2
25.2135	25.0845	25.5803	25.8704	25.9095	25.9288	25.7923	25.6589		1.05635	-0.385202	P31939;E9PBU3;F5GWY2;C9JLK0;H7C1S2;H7C084;H7BZU3;F8WEF0	P31939;E9PBU3;F5GWY2	Bifunctional purine biosynthesis protein PURH;Phosphoribosylaminoimidazolecarboxamide formyltransferase;IMP cyclohydrolase	ATIC	8
NaN	19.5453	NaN	NaN	NaN	NaN	NaN	NaN		0	NaN	E9PBV3	E9PBV3		SBSN	1
NaN	NaN	NaN	NaN	NaN	NaN	19.6613	NaN		0	NaN	Q53H12;E9PC15;E9PG39	Q53H12;E9PC15;E9PG39	Acylglycerol kinase, mitochondrial	AGK	3
NaN	NaN	NaN	NaN	NaN	NaN	19.6948	NaN		0	NaN	P08575;E9PC28;P08575-2;F5H547;F5GXZ3;E9PMF8;E9PKH0	P08575;E9PC28;P08575-2;F5H547;F5GXZ3;E9PMF8;E9PKH0	Receptor-type tyrosine-protein phosphatase C	PTPRC	7
NaN	NaN	23.0178	NaN	24.214	23.6988	23.9865	23.9815		0	-0.952457	Q16576-2;Q16576;E9PC52;Q5JP01;Q5JP02;Q5JNZ6;C9J959	Q16576-2;Q16576;E9PC52;Q5JP01;Q5JP02	Histone-binding protein RBBP7	RBBP7	7
NaN	NaN	NaN	NaN	NaN	20.2611	NaN	NaN		0	NaN	P19525;E9PC80;Q05CP4	P19525;E9PC80;Q05CP4	Interferon-induced, double-stranded RNA-activated protein kinase	EIF2AK2	3
NaN	NaN	NaN	NaN	NaN	NaN	NaN	19.3076		0	NaN	Q9BYT8;F8W713;E9PCB6	Q9BYT8;F8W713;E9PCB6	Neurolysin, mitochondrial	NLN	3
NaN	NaN	NaN	NaN	20.8805	NaN	22.2545	22.4699		0	NaN	P12955;P12955-2;E9PCE8	P12955;P12955-2;E9PCE8	Xaa-Pro dipeptidase	PEPD	3
NaN	NaN	NaN	NaN	NaN	NaN	NaN	20.4879		0	NaN	P08243;E9PCI3;E9PCX6	P08243;E9PCI3;E9PCX6	Asparagine synthetase [glutamine-hydrolyzing];Asparagine synthetase	ASNS	3
NaN	NaN	NaN	NaN	NaN	22.2963	NaN	NaN		0	NaN	E9PCI5;O14558	E9PCI5;O14558	Heat shock protein beta-6	HSPB6	2
NaN	NaN	NaN	NaN	NaN	19.0851	NaN	NaN		0	NaN	E9PCL5;E9PCV2;F8WA69;P56945-2;F5H7Z0;P56945;F5GXA2;F5GXV6	E9PCL5;E9PCV2;F8WA69;P56945-2;F5H7Z0;P56945;F5GXA2;F5GXV6	Breast cancer anti-estrogen resistance protein 1	BCAR1	8
NaN	20.9229	NaN	NaN	NaN	NaN	NaN	NaN		0	NaN	Q9Y4E8;E9PCQ3;Q9Y4E8-3;Q9Y4E8-2	Q9Y4E8;E9PCQ3;Q9Y4E8-3;Q9Y4E8-2	Ubiquitin carboxyl-terminal hydrolase 15;Ubiquitin carboxyl-terminal hydrolase	USP15	4
28.4177	28.3783	27.0564	27.0533	27.1297	26.9324	27.0868	27.2188		0.804078	0.634521	E9PCR7;Q02218;E9PDF2;Q02218-2;F5H801;E9PFG7;Q02218-3;Q9ULD0;Q9ULD0-2;Q9ULD0-3;C9J4G7	E9PCR7;Q02218;E9PDF2;Q02218-2;F5H801;E9PFG7	2-oxoglutarate dehydrogenase, mitochondrial	OGDH	11
27.3449	27.5947	26.515	27.0408	27.1438	27.1807	27.1843	27.2663		0.110717	-0.0699358	G8JLB6;P31943;E9PCY7;H0YB39;D6RBM0;D6RIU0;E5RGV0;H0YBD7;D6RIH9;D6RJ04;D6RDU3;D6RIT2;D6RFM3;D6R9T0;D6RAM1;E7EQJ0;H0YBG7;E7EN40;E5RGH4;H0YAQ2;D6RDL0;D6RF17;D6R9D3;E5RJ94	G8JLB6;P31943;E9PCY7;H0YB39;D6RBM0;D6RIU0;E5RGV0	Heterogeneous nuclear ribonucleoprotein H;Heterogeneous nuclear ribonucleoprotein H, N-terminally processed	HNRNPH1	24
NaN	NaN	NaN	21.4172	NaN	NaN	NaN	NaN		0	NaN	P23921;H0YFI0;E9PD78;E9PL69;F5H861	P23921;H0YFI0;E9PD78;E9PL69;F5H861	Ribonucleoside-diphosphate reductase large subunit;Ribonucleoside-diphosphate reductase	RRM1	5
NaN	23.0717	23.7619	23.6292	22.9541	23.2671	22.8183	23.1587		1.02125	0.438068	O43795;E9PDF6;O43795-2;E9PHK2;E7EQD9;Q9UBC5;C9JYW1;F5GWY8;G3V342;E7EPB4;H7C2Y7;C9JUP5	O43795;E9PDF6;O43795-2;E9PHK2;E7EQD9	Unconventional myosin-Ib	MYO1B	12
23.8305	23.7709	24.5766	25.3285	24.6596	25.0194	24.7202	24.9049		0.557947	-0.449391	E9PDI4;O00515;H0Y901	E9PDI4;O00515	Ladinin-1	LAD1	3
24.0505	23.0958	23.1999	22.5489	22.4303	NaN	22.4247	NaN		0.789484	0.796263	F5H6K1;P11532;E9PDN5;H0YFQ3;P11532-4;F5GZT3;E7EQS7;P11532-2;E7EQS6;P11532-3;H0Y8D5;H0Y304;E7ESB2;F8VX32;E7EQS5;E7EQR9;F5GZY3	F5H6K1;P11532;E9PDN5;H0YFQ3;P11532-4;F5GZT3;E7EQS7;P11532-2;E7EQS6;P11532-3;H0Y8D5;H0Y304;E7ESB2;F8VX32;E7EQS5;E7EQR9;F5GZY3	Dystrophin	DMD	17
NaN	NaN	NaN	NaN	NaN	NaN	NaN	22.5297		0	NaN	P49458;P49458-2;E9PE20	P49458;P49458-2;E9PE20	Signal recognition particle 9 kDa protein	SRP9	3
27.1876	26.9498	28.2106	28.1289	27.6869	27.7976	28.0618	27.838		0.284583	-0.226811	P02751-15;P02751-7;P02751;P02751-3;E9PE77;F8W7G7;P02751-5;P02751-6;E7ERA1;P02751-11;P02751-8;P02751-13;P02751-14;P02751-9;P02751-10;P02751-4;P02751-12;H0Y7Z1;E9PG29;P02751-2;H0Y4K8	P02751-15;P02751-7;P02751;P02751-3;E9PE77;F8W7G7;P02751-5;P02751-6;E7ERA1;P02751-11;P02751-8;P02751-13;P02751-14;P02751-9;P02751-10;P02751-4;P02751-12	Fibronectin;Anastellin;Ugl-Y1;Ugl-Y2;Ugl-Y3	FN1	21
22.3813	22.3747	23.4183	23.4904	23.9239	23.5984	22.9027	23.267		0.635827	-0.506806	Q16186;E9PEC0	Q16186;E9PEC0	Proteasomal ubiquitin receptor ADRM1	ADRM1	2
NaN	NaN	NaN	NaN	NaN	NaN	NaN	20.0482		0	NaN	Q9BVJ6;Q5TAP6;E9PEL7;F8WD00;Q9BVJ6-2	Q9BVJ6;Q5TAP6;E9PEL7;F8WD00;Q9BVJ6-2	U3 small nucleolar RNA-associated protein 14 homolog A;U3 small nucleolar RNA-associated protein 14 homolog C	UTP14A;UTP14C	5
NaN	NaN	NaN	NaN	NaN	19.8286	NaN	NaN		0	NaN	F6XZQ7;P28161;E9PHN6;E9PEM9;E9PHN7;E9PLF1;P21266;Q03013;Q03013-2;Q4JNT8;B9ZVX7;H3BQT3	F6XZQ7;P28161;E9PHN6;E9PEM9;E9PHN7;E9PLF1;P21266;Q03013;Q03013-2;Q4JNT8;B9ZVX7;H3BQT3	Glutathione S-transferase Mu 2;Glutathione S-transferase Mu 3;Glutathione S-transferase Mu 4	GSTM2;GSTM3;GSTM4;GSTM1	12
23.1692	22.7282	22.1293	NaN	22.7677	22.5131	22.9664	NaN		0.0787618	-0.073438	Q16836-2;E9PF18;Q16836	Q16836-2;E9PF18;Q16836	Hydroxyacyl-coenzyme A dehydrogenase, mitochondrial	HADH	3
NaN	19.6865	NaN	NaN	NaN	NaN	NaN	NaN		0	NaN	Q9HBL0;E9PF55;E9PGF5;Q59G71;E7ERH1;E7EMG1;Q6IPI5;C9JI43	Q9HBL0;E9PF55;E9PGF5;Q59G71;E7ERH1;E7EMG1;Q6IPI5;C9JI43	Tensin-1	TNS1	8
NaN	NaN	NaN	NaN	NaN	NaN	NaN	19.3833		0	NaN	P40394-2;P40394;E9PFG0	P40394-2;P40394;E9PFG0	Alcohol dehydrogenase class 4 mu/sigma chain	ADH7	3
22.5997	22.4784	NaN	23.5018	23.2627	23.6822	22.941	NaN		0.489121	-0.435332	P05455;E9PFH8;E7ERC4;E9PFL9;F5H673	P05455;E9PFH8	Lupus La protein	SSB	5
NaN	NaN	NaN	NaN	NaN	NaN	20.8161	NaN		0	NaN	Q8IXQ6;Q8IXQ6-2;E9PFM7;C9K0E5	Q8IXQ6;Q8IXQ6-2;E9PFM7;C9K0E5	Poly [ADP-ribose] polymerase 9	PARP9	4
NaN	NaN	NaN	NaN	NaN	NaN	NaN	24.0715		0	NaN	Q14738;E9PFR3;Q14738-2;F5GWP3;H0YJ75;Q13362-4;Q13362;Q14738-3;Q13362-3;Q13362-2;Q96B13;E9PHN5;F5GYS1;H0Y8C4;H0YJU0;H0YJ35	Q14738;E9PFR3;Q14738-2;F5GWP3;H0YJ75;Q13362-4;Q13362;Q14738-3;Q13362-3;Q13362-2;Q96B13;E9PHN5;F5GYS1;H0Y8C4;H0YJU0;H0YJ35	Serine/threonine-protein phosphatase 2A 56 kDa regulatory subunit delta isoform;Serine/threonine-protein phosphatase 2A 56 kDa regulatory subunit gamma isoform	PPP2R5D;PPP2R5C	16
25.3367	25.7338	26.0258	26.0626	25.8696	25.8323	25.9488	25.9441		0.262622	-0.108936	E9PFU1;Q8WUM4;C9IZF9;F8WDK9;F8WBR8;F8WEQ7	E9PFU1;Q8WUM4	Programmed cell death 6-interacting protein	PDCD6IP	6
NaN	NaN	NaN	NaN	NaN	NaN	NaN	21.6252		0	NaN	P00450;E9PFZ2	P00450;E9PFZ2	Ceruloplasmin	CP	2
NaN	NaN	NaN	NaN	NaN	NaN	NaN	19.7964		0	NaN	E9PG89;Q12873;Q12873-2;Q14839-2;Q14839;F5GWX5;F5H2G1	E9PG89;Q12873;Q12873-2;Q14839-2;Q14839;F5GWX5;F5H2G1	Chromodomain-helicase-DNA-binding protein 3;Chromodomain-helicase-DNA-binding protein 4	CHD3;CHD4	7
21.4416	NaN	NaN	NaN	NaN	NaN	21.4071	NaN		0	0.0345001	Q04446;E9PGM4;F5H378	Q04446;E9PGM4;F5H378	1,4-alpha-glucan-branching enzyme	GBE1	3
NaN	NaN	NaN	21.0949	21.1373	21.4398	NaN	NaN		0	-0.193686	G3V3A4;Q13573;E9PGQ7;G3V5R3	G3V3A4;Q13573;E9PGQ7;G3V5R3	SNW domain-containing protein 1	SNW1	4
NaN	22.2602	NaN	NaN	22.7964	23.0101	22.3688	22.3507		0	-0.3713	Q5LJA9;Q5LJA5;Q9Y5K5;Q9Y5K5-3;Q9Y5K5-4;E9PGR0;Q9Y5K5-2;Q5LJB0;H0Y6Y4;B7Z9U9;B4DW59;H0Y4E0;H0Y636;H0Y4K0	Q5LJA9;Q5LJA5;Q9Y5K5;Q9Y5K5-3;Q9Y5K5-4;E9PGR0;Q9Y5K5-2;Q5LJB0	Ubiquitin carboxyl-terminal hydrolase isozyme L5	UCHL5	14
NaN	NaN	NaN	NaN	23.0336	23.1418	NaN	NaN		0	NaN	G5E9Q2;E9PGZ0;O75534;O75534-2;E9PLT0;E9PLD4;E9PKN4	G5E9Q2;E9PGZ0;O75534;O75534-2;E9PLT0;E9PLD4;E9PKN4	Cold shock domain-containing protein E1	CSDE1	7
25.4863	25.3591	25.1898	25.0987	25.2089	25.5985	25.3818	25.5832		0.595124	-0.159633	P30048;E9PH29	P30048;E9PH29	Thioredoxin-dependent peroxide reductase, mitochondrial	PRDX3	2
NaN	NaN	NaN	NaN	NaN	NaN	20.7914	NaN		0	NaN	Q14376;E9PH43;Q5QPP4;Q5QPP3;Q5QPP9	Q14376;E9PH43;Q5QPP4;Q5QPP3;Q5QPP9	UDP-glucose 4-epimerase	GALE	5
NaN	23.4548	NaN	23.8452	NaN	NaN	NaN	NaN		0	NaN	Q8NB12;E9PHG3	Q8NB12;E9PHG3	SET and MYND domain-containing protein 1	SMYD1	2
NaN	NaN	NaN	NaN	NaN	NaN	NaN	21.0207		0	NaN	P18827;H7C1K4;E9PHH3	P18827;H7C1K4;E9PHH3	Syndecan-1	SDC1	3
22.4439	NaN	22.239	23.0327	22.7367	22.8706	22.5938	22.6517		0.273019	-0.141334	Q9Y6G9;E9PHI6;C9JGM7	Q9Y6G9;E9PHI6	Cytoplasmic dynein 1 light intermediate chain 1	DYNC1LI1	3
NaN	NaN	NaN	NaN	NaN	NaN	19.7028	NaN		0	NaN	Q15555;E9PHR3;G5E9I6;F5H1V8;Q15555-2	Q15555;E9PHR3;G5E9I6;F5H1V8;Q15555-2	Microtubule-associated protein RP/EB family member 2	MAPRE2	5
NaN	NaN	20.9573	NaN	NaN	NaN	NaN	NaN		0	NaN	O43491;E9PHY5;E9PPD9;E9PK52;Q68DV2;E9PII3;O43491-2	O43491;E9PHY5;E9PPD9;E9PK52;Q68DV2;E9PII3;O43491-2	Band 4.1-like protein 2	EPB41L2;DKFZp781H1755	7
NaN	NaN	NaN	NaN	NaN	NaN	NaN	21.4576		0	NaN	E9PIE3;Q969G5	E9PIE3;Q969G5	Protein kinase C delta-binding protein	PRKCDBP	2
NaN	NaN	NaN	NaN	NaN	NaN	19.3817	NaN		0	NaN	Q9UBU9;E9PIN3	Q9UBU9;E9PIN3	Nuclear RNA export factor 1	NXF1	2
NaN	NaN	24.3804	NaN	24.7925	24.8674	25.6234	25.4452		0	-0.801702	P62917;E9PIZ3;E9PKZ0;E9PKU4;G3V1A1;E9PP36	P62917;E9PIZ3;E9PKZ0;E9PKU4;G3V1A1	60S ribosomal protein L8	RPL8	6
NaN	NaN	NaN	NaN	NaN	NaN	NaN	24.9943		0	NaN	E9PJ22	E9PJ22		MYH2	1
21.3289	22.2817	22.1101	22.2067	NaN	22.4013	22.5302	22.2219		0.703359	-0.402641	Q04323-2;Q04323;E9PRQ7;E9PJ81;B4E0P8	Q04323-2;Q04323;E9PRQ7;E9PJ81	UBX domain-containing protein 1	UBXN1	5
NaN	NaN	21.7265	NaN	NaN	NaN	NaN	NaN		0	NaN	Q9NYF8;Q9NYF8-2;E9PK91;Q9NYF8-3;E9PKI6;E9PQN2;Q9NYF8-4;E9PK09;E9PJA7;H0YF00	Q9NYF8;Q9NYF8-2;E9PK91;Q9NYF8-3;E9PKI6;E9PQN2;Q9NYF8-4;E9PK09;E9PJA7;H0YF00	Bcl-2-associated transcription factor 1	BCLAF1	10
NaN	23.9975	26.3162	25.7815	25.4061	25.5027	25.263	25.0164		0.0390061	0.0680243	P46776;E9PLL6;E9PJD9;E9PLX7	P46776;E9PLL6;E9PJD9	60S ribosomal protein L27a	RPL27A	4
27.389	27.2786	28.0686	28.3449	27.9459	28.0418	27.67	28.0543		0.232053	-0.157704	E9PRY8;P29692-2;P29692;E9PK01;F8W934;P29692-3;E9PI39;E9PQ49;E9PL12;E9PPR1;E9PBQ9;H0YCK7;E9PIZ1;E9PMW7;E9PQZ1;E9PL71;E9PK06;E9PN91;E9PK72;H0YE72;H0YE58;E9PKK3;E9PQC9;E9PJD0;E9PNW6	E9PRY8;P29692-2;P29692;E9PK01;F8W934;P29692-3;E9PI39;E9PQ49;E9PL12;E9PPR1;E9PBQ9;H0YCK7;E9PIZ1;E9PMW7;E9PQZ1;E9PL71	Elongation factor 1-delta	EEF1D	25
NaN	NaN	NaN	NaN	NaN	NaN	21.4023	NaN		0	NaN	Q5TGA3;Q9UNP9;Q9UNP9-2;E9PK21	Q5TGA3;Q9UNP9;Q9UNP9-2;E9PK21	Peptidyl-prolyl cis-trans isomerase E	PPIE	4
21.8428	21.4223	22.3085	22.0674	22.6415	21.9318	22.4178	22.3243		0.881707	-0.418595	P06737;E9PK47;F5H816	P06737;E9PK47;F5H816	Glycogen phosphorylase, liver form;Phosphorylase	PYGL	3
NaN	NaN	NaN	NaN	NaN	18.0177	NaN	NaN		0	NaN	E9PNI7;Q53GL7;E9PK67;F5H462	E9PNI7;Q53GL7;E9PK67;F5H462	Poly [ADP-ribose] polymerase 10	PARP10	4
NaN	NaN	NaN	NaN	NaN	NaN	22.4327	NaN		0	NaN	G5EA30;Q92879-4;Q92879;F8W940;Q92879-3;Q92879-2;E9PKU1;F5H0D8;E9PSH0;E9PQK4;F5H4Y5;E9PKA1	G5EA30;Q92879-4;Q92879;F8W940;Q92879-3;Q92879-2;E9PKU1;F5H0D8;E9PSH0;E9PQK4;F5H4Y5;E9PKA1	CUGBP Elav-like family member 1	CELF1	12
NaN	NaN	21.505	NaN	NaN	20.5936	20.9065	21.3958		0	0.5397	G8JLI3;Q5H9R7-5;Q5H9R7;Q5H9R7-2;Q5H9R7-6;E9PKF6;H7BXH2;Q5H9R7-4;Q5H9R7-3;E9PQP7;H0YEN2	G8JLI3;Q5H9R7-5;Q5H9R7;Q5H9R7-2;Q5H9R7-6;E9PKF6;H7BXH2;Q5H9R7-4;Q5H9R7-3;E9PQP7;H0YEN2	Serine/threonine-protein phosphatase 6 regulatory subunit 3	PPP6R3	11
24.4868	24.0995	NaN	NaN	23.5437	23.871	24.2502	24.6608		0.216335	0.211737	H7C2I1;Q99873;G5E9B6;Q99873-2;Q99873-3;E9PKG1;B4DJ87;E9PIX6;E9PQ98;H0YDE4;E9PNR9	H7C2I1;Q99873;G5E9B6;Q99873-2;Q99873-3;E9PKG1;B4DJ87;E9PIX6;E9PQ98	Protein arginine N-methyltransferase 1	PRMT1	11
NaN	NaN	NaN	NaN	NaN	21.9673	NaN	NaN		0	NaN	E9PL57;E9PS38;Q15843;F8VSA6	E9PL57;E9PS38;Q15843;F8VSA6	NEDD8	NEDD8-MDP1;NEDD8	4
24.4046	24.093	25.0321	25.1732	24.6086	24.9641	25.2208	NaN		0.315781	-0.255443	Q9H0U4;E9PLD0;Q92928;E7EWA5;P59190;P59190-2;P61006;Q92930;P51153;F5GY21;H0YNE9;H0YMN7;H0YL94;H0YLJ8	Q9H0U4;E9PLD0;Q92928	Ras-related protein Rab-1B;Putative Ras-related protein Rab-1C	RAB1B;RAB1C	14
NaN	21.8644	NaN	NaN	NaN	NaN	NaN	NaN		0	NaN	E9PLQ8;E9PRB8	E9PLQ8;E9PRB8		PSMC3	2
NaN	NaN	NaN	NaN	NaN	NaN	NaN	21.6218		0	NaN	O43504;E9PLX3	O43504;E9PLX3	Hepatitis B virus X-interacting protein	HBXIP	2
20.4634	NaN	NaN	20.3453	NaN	NaN	20.3451	20.7456		0.244748	-0.140967	Q96K76;E9PM46;Q96K76-2;F5H2L6	Q96K76;E9PM46;Q96K76-2;F5H2L6	Ubiquitin carboxyl-terminal hydrolase 47;Ubiquitin carboxyl-terminal hydrolase	USP47	4
26.0935	26.067	25.0622	25.2149	25.8325	25.7598	25.7374	24.606		0.116291	0.125458	P17980;E9PM69;E9PKD5;E9PMD8;E9PN50;E9PS45;E9PLG2	P17980;E9PM69;E9PKD5;E9PMD8;E9PN50	26S protease regulatory subunit 6A	PSMC3	7
NaN	NaN	NaN	NaN	NaN	NaN	NaN	20.3865		0	NaN	O00193;E9PM92;E3W975;E9PRZ9;E9PQA1	O00193;E9PM92;E3W975;E9PRZ9;E9PQA1	Small acidic protein	SMAP;C11orf58	5
22.1323	24.209	NaN	NaN	NaN	NaN	22.6322	NaN		0	0.538433	Q16798;E9PMB9	Q16798;E9PMB9	NADP-dependent malic enzyme, mitochondrial;Malic enzyme	ME3	2
NaN	NaN	NaN	NaN	NaN	NaN	20.4034	NaN		0	NaN	O00170;E9PMH2;E9PPD7	O00170;E9PMH2;E9PPD7	AH receptor-interacting protein;Peptidyl-prolyl cis-trans isomerase	AIP	3
22.2387	22.2268	NaN	22.5422	21.9575	22.5121	22.2476	22.5035		0.0608639	0.0307663	Q8WWI1-3;E9PMS6;Q8WWI1;E9PMT2;Q8WWI1-2;F8WD26;Q8WWI1-4;E9PLH4;E9PMP7;H0Y424;E9PJ10;E9PK58;E9PLU6	Q8WWI1-3;E9PMS6;Q8WWI1;E9PMT2;Q8WWI1-2;F8WD26;Q8WWI1-4;E9PLH4;E9PMP7	LIM domain only protein 7	LMO7	13
NaN	NaN	22.3849	23.0419	22.6446	22.5714	22.5337	NaN		0.196144	0.130149	Q13492;F8VPG7;Q13492-2;Q13492-3;E9PN05;F5GWN7;O60641;E9PDG8;E5RI02;O60641-3;E5RGY9;H0YCY1;E9PLJ8;E5RIJ5;E5RK51;E5RFC6;E9PI56;E9PKP6;E5RHK9;E5RFU0	Q13492;F8VPG7;Q13492-2;Q13492-3;E9PN05	Phosphatidylinositol-binding clathrin assembly protein	PICALM	20
NaN	NaN	NaN	22.9377	NaN	NaN	NaN	NaN		0	NaN	E9PR17;P13987;E9PNW4;H0YET2	E9PR17;P13987;E9PNW4;H0YET2	CD59 glycoprotein	CD59	4
NaN	NaN	NaN	21.168	NaN	NaN	20.5093	NaN		0	0.658669	E9PQ57;P78406;E9PPG9;B0QZ36;B0QZ37	E9PQ57;P78406;E9PPG9;B0QZ36;B0QZ37	mRNA export factor	RAE1	5
NaN	NaN	NaN	NaN	24.3001	NaN	NaN	NaN		0	NaN	Q9BTT0;Q5TB20;E9PPH5;E9PEA6;E9PLC4;Q5TB19	Q9BTT0;Q5TB20;E9PPH5	Acidic leucine-rich nuclear phosphoprotein 32 family member E	ANP32E	6
22.6501	22.723	23.4809	23.449	23.0537	23.1863	23.2821	NaN		0.13501	-0.0982997	Q13435;E9PPJ0;H0YCG1;E9PJ04;H0YEX5;E9PJT3;H0YDT7;E9PIL8	Q13435;E9PPJ0	Splicing factor 3B subunit 2	SF3B2	8
NaN	NaN	NaN	NaN	NaN	NaN	18.1769	NaN		0	NaN	P49354;P49354-2;E9PQP6;H0YE66;H0YCW1;E9PPM9	P49354;P49354-2;E9PQP6;H0YE66;H0YCW1;E9PPM9	Protein farnesyltransferase/geranylgeranyltransferase type-1 subunit alpha	FNTA	6
NaN	NaN	NaN	NaN	NaN	NaN	NaN	18.8726		0	NaN	Q9UHD1;Q9UHD1-2;E9PPQ5	Q9UHD1;Q9UHD1-2;E9PPQ5	Cysteine and histidine-rich domain-containing protein 1	CHORDC1	3
NaN	NaN	23.3283	22.7042	23.3406	23.1073	23.417	23.5302		0.643045	-0.332492	E9PPU0	E9PPU0		EPPK1	1
26.0051	25.8801	24.634	24.5405	24.674	24.838	25.053	24.7947		0.482311	0.424989	O00217;E9PPW7;E9PKH6;F8W9K7;E9PN51	O00217;E9PPW7;E9PKH6;F8W9K7;E9PN51	NADH dehydrogenase [ubiquinone] iron-sulfur protein 8, mitochondrial	NDUFS8	5
NaN	NaN	19.9004	NaN	NaN	NaN	NaN	NaN		0	NaN	O43159;E9PPY3	O43159;E9PPY3	Ribosomal RNA-processing protein 8	RRP8	2
NaN	NaN	NaN	NaN	NaN	NaN	NaN	20.3532		0	NaN	E9PQA6;Q96EY5;Q96EY5-3;Q96EY5-2;E9PJW8;E9PPW1	E9PQA6;Q96EY5;Q96EY5-3;Q96EY5-2;E9PJW8;E9PPW1	Multivesicular body subunit 12A	FAM125A	6
NaN	NaN	NaN	17.8784	NaN	NaN	NaN	NaN		0	NaN	Q9UHR6;E9PQB8	Q9UHR6;E9PQB8	Zinc finger HIT domain-containing protein 2	ZNHIT2	2
25.527	25.3022	26.6895	26.3439	26.4408	26.7465	26.5553	26.6017		0.944717	-0.620443	P15880;E9PQD7;H0YEN5;E9PMM9;E9PPT0;E9PM36;I3L404;H0YE27;H3BNG3	P15880;E9PQD7;H0YEN5;E9PMM9	40S ribosomal protein S2	RPS2	9
NaN	NaN	24.8211	NaN	NaN	NaN	NaN	NaN		0	NaN	E9PR30;P62861	E9PR30;P62861	40S ribosomal protein S30	FAU	2
27.88	27.9803	27.7615	27.252	27.2553	27.6559	27.5502	27.6521		0.456917	0.190089	P02511;E9PR44;E9PJL7;E9PRA8;E9PNH7;E9PS12;E9PRS4;H0YCW8	P02511;E9PR44;E9PJL7;E9PRA8;E9PNH7	Alpha-crystallin B chain	CRYAB	8
NaN	NaN	NaN	NaN	NaN	NaN	NaN	22.9227		0	NaN	P62277;E9PS50	P62277;E9PS50	40S ribosomal protein S13	RPS13	2
NaN	NaN	NaN	NaN	NaN	NaN	NaN	18.9028		0	NaN	F5H4L0;Q9BSJ2;F2Z2B9	F5H4L0;Q9BSJ2;F2Z2B9	Gamma-tubulin complex component 2	TUBGCP2	3
NaN	NaN	NaN	21.3826	NaN	NaN	NaN	NaN		0	NaN	Q9Y2L1;Q9Y2L1-2;G3V1J5;F2Z2C0	Q9Y2L1;Q9Y2L1-2;G3V1J5;F2Z2C0	Exosome complex exonuclease RRP44	DIS3	4
NaN	NaN	NaN	NaN	NaN	NaN	20.1012	NaN		0	NaN	O94832;F2Z2U7	O94832;F2Z2U7	Unconventional myosin-Id	MYO1D	2
22.9989	22.9815	22.2225	23.2409	22.6615	22.6475	22.8013	23.0703		0.0998411	0.0657811	G8JLL9;Q7Z406-2;F2Z2U8;Q7Z406-6;Q7Z406;F2Z2U9;Q7Z406-4;F2Z2S7;Q7Z406-5	G8JLL9;Q7Z406-2;F2Z2U8;Q7Z406-6;Q7Z406;F2Z2U9;Q7Z406-4;F2Z2S7;Q7Z406-5	Myosin-14	MYH14	9
23.4588	23.6131	23.8383	24.0124	24.0467	24.2407	24.0101	23.8328		1.05878	-0.301935	Q99829;F2Z2V0;A6PVH9;E7ENH5;Q5JX45;Q5JX52;Q5JX44;Q5JX60;Q5JX61;Q5JX59;Q5JX58;Q5JX56;Q5JX55;E7EV27;Q5JX57;Q5JX54;H0Y524;Q5JX53	Q99829;F2Z2V0;A6PVH9;E7ENH5;Q5JX45;Q5JX52;Q5JX44;Q5JX60;Q5JX61;Q5JX59;Q5JX58;Q5JX56	Copine-1	CPNE1	18
NaN	NaN	NaN	NaN	20.9582	20.1014	21.0421	20.9493		0	NaN	O00764;O00764-2;F2Z2Y4;F2Z3F8;O00764-3	O00764;O00764-2;F2Z2Y4;F2Z3F8;O00764-3	Pyridoxal kinase	PDXK	5
NaN	NaN	NaN	NaN	NaN	NaN	NaN	21.9845		0	NaN	P39687;F2Z3H3;H0YN26	P39687;F2Z3H3;H0YN26	Acidic leucine-rich nuclear phosphoprotein 32 family member A	ANP32A	3
25.7565	25.5199	26.033	26.1148	25.9474	26.4392	25.7488	25.9709		0.370864	-0.170504	P78371;F5GWF6;P78371-2;F8VQ14	P78371;F5GWF6;P78371-2;F8VQ14	T-complex protein 1 subunit beta	CCT2	4
32.6614	32.3715	32.0915	32.4336	32.5217	32.422	32.2225	32.4493		0.0372926	-0.0143948	F5GWP8;C9JKY1;C9JK18;C9J826;C9JTX4;C9JPI2	F5GWP8		JUP	6
NaN	NaN	NaN	NaN	NaN	NaN	18.6661	NaN		0	NaN	Q92804;Q92804-2;F5GWQ7	Q92804;Q92804-2;F5GWQ7	TATA-binding protein-associated factor 2N	TAF15	3
NaN	NaN	NaN	22.3697	NaN	NaN	NaN	NaN		0	NaN	Q9UJS0-2;Q9UJS0;F5GX33	Q9UJS0-2;Q9UJS0;F5GX33	Calcium-binding mitochondrial carrier protein Aralar2	SLC25A13	3
NaN	NaN	NaN	NaN	18.2912	NaN	NaN	NaN		0	NaN	Q5JPE7;P69849;Q15155;Q5JPE7-2;F5GX42;F5H826;Q4G177	Q5JPE7;P69849;Q15155;Q5JPE7-2;F5GX42;F5H826;Q4G177	Nodal modulator 2;Nodal modulator 3;Nodal modulator 1	NOMO2;NOMO3;NOMO1	7
NaN	NaN	NaN	NaN	19.2755	NaN	NaN	NaN		0	NaN	P34949;H3BPB8;F5GX71;P34949-2;H3BP57	P34949;H3BPB8;F5GX71;P34949-2;H3BP57	Mannose-6-phosphate isomerase	MPI	5
NaN	NaN	NaN	NaN	NaN	NaN	NaN	19.0767		0	NaN	Q6NZY4;Q6NZY4-2;F5GXQ6;F5GX80;F5H6J5;F5H803	Q6NZY4;Q6NZY4-2;F5GXQ6;F5GX80;F5H6J5;F5H803	Zinc finger CCHC domain-containing protein 8	ZCCHC8	6
27.4012	27.2407	25.976	26.4363	25.7878	26.1264	25.6969	26.2441		1.16127	0.79972	Q9P2R7;Q9P2R7-2;F5GXC8;F5H5G8;Q5T9Q5;F5H5Q7;Q5T9Q8	Q9P2R7;Q9P2R7-2;F5GXC8;F5H5G8;Q5T9Q5;F5H5Q7	Succinyl-CoA ligase [ADP-forming] subunit beta, mitochondrial	SUCLA2	7
NaN	NaN	NaN	NaN	NaN	NaN	NaN	21.038		0	NaN	Q9NR28;Q9NR28-3;Q9NR28-2;F5H796;F5GXT8	Q9NR28;Q9NR28-3;Q9NR28-2;F5H796;F5GXT8	Diablo homolog, mitochondrial	DIABLO	5
NaN	NaN	NaN	NaN	21.1143	NaN	21.199	21.2103		0	NaN	Q99622;F5GXW5	Q99622;F5GXW5	Protein C10	C12orf57	2
NaN	NaN	NaN	NaN	NaN	18.0993	NaN	NaN		0	NaN	O60826;F5GXW9	O60826;F5GXW9	Coiled-coil domain-containing protein 22	CCDC22	2
NaN	NaN	NaN	NaN	NaN	NaN	NaN	15.3617		0	NaN	Q14914;F5GY50;Q9H1X5	Q14914;F5GY50;Q9H1X5	Prostaglandin reductase 1	PTGR1	3
NaN	NaN	NaN	NaN	NaN	NaN	18.2361	NaN		0	NaN	O14519;F5GYA4;F5GZF0	O14519;F5GYA4;F5GZF0	Cyclin-dependent kinase 2-associated protein 1	CDK2AP1	3
NaN	NaN	NaN	NaN	NaN	NaN	NaN	19.7348		0	NaN	I3L0Q9;P04062;P04062-2;F5GYD8;F5H241;P04062-3	I3L0Q9;P04062;P04062-2;F5GYD8;F5H241;P04062-3	Glucosylceramidase	GBA	6
NaN	NaN	NaN	NaN	NaN	NaN	18.9211	NaN		0	NaN	Q9UBW8;F5H248;F5GYF7;F5H7C6;F5H4U8	Q9UBW8;F5H248;F5GYF7;F5H7C6;F5H4U8	COP9 signalosome complex subunit 7a	COPS7A	5
NaN	NaN	NaN	NaN	NaN	NaN	NaN	19.6092		0	NaN	Q9Y3B8;F5GYG5;Q9Y3B8-2;H0YG54;H0YGR4;F5H784;H0YF66	Q9Y3B8;F5GYG5;Q9Y3B8-2;H0YG54;H0YGR4;F5H784;H0YF66	Oligoribonuclease, mitochondrial	REXO2	7
NaN	20.4833	NaN	NaN	NaN	NaN	NaN	NaN		0	NaN	F5GYI6;P12830;Q9UII8;H7BXH4	F5GYI6;P12830;Q9UII8;H7BXH4	Cadherin-1;E-Cad/CTF1;E-Cad/CTF2;E-Cad/CTF3	CDH1	4
NaN	NaN	NaN	NaN	22.4867	22.6	22.4327	NaN		0	NaN	F5GYQ1;P61421;F8WEN9	F5GYQ1;P61421;F8WEN9	V-type proton ATPase subunit d 1	ATP6V0D1	3
26.4603	26.4344	26.6554	26.3508	26.4773	26.3918	26.0961	25.8794		0.877359	0.264063	P00367;F5GYQ4;F8WA20;B4DGN5;B3KV55;P49448;H0YFJ0	P00367;F5GYQ4;F8WA20;B4DGN5;B3KV55;P49448;H0YFJ0	Glutamate dehydrogenase 1, mitochondrial;Glutamate dehydrogenase;Glutamate dehydrogenase 2, mitochondrial	GLUD1;GLUD2	7
NaN	NaN	NaN	NaN	NaN	NaN	18.7827	NaN		0	NaN	F5GYW3;Q9UDT6;Q9UDT6-2	F5GYW3;Q9UDT6;Q9UDT6-2	CAP-Gly domain-containing linker protein 2	CLIP2	3
25.9705	25.8166	25.2249	26.0784	26.1776	25.5616	25.7473	25.9368		0.135782	-0.083231	Q13200;F5GZ16;E7EW34;E9PCS3;H0Y305;H7C1H2;C9JPC0;H7C2Q3;F8WBS8	Q13200;F5GZ16;E7EW34;E9PCS3;H0Y305	26S proteasome non-ATPase regulatory subunit 2	PSMD2	9
NaN	NaN	NaN	NaN	18.975	NaN	NaN	NaN		0	NaN	F5GZ51;Q8N5G0;Q8N5G0-2	F5GZ51;Q8N5G0;Q8N5G0-2	Uncharacterized protein C4orf52	C4orf52	3
NaN	NaN	NaN	NaN	NaN	NaN	20.8318	21.4464		0	NaN	F5GZE1;Q8N4X5-4;H0Y3K9;Q8N4X5;Q8N4X5-2;Q8N4X5-3	F5GZE1;Q8N4X5-4;H0Y3K9;Q8N4X5;Q8N4X5-2;Q8N4X5-3	Actin filament-associated protein 1-like 2	AFAP1L2	6
NaN	NaN	NaN	NaN	NaN	22.4278	NaN	NaN		0	NaN	Q86W92;Q86W92-2;Q86W92-4;Q86W92-3;F5GZP6;Q8ND30;E9PK77;F5GWB0;E9PMU1;E9PP16;H0YFE4;B3KM46	Q86W92;Q86W92-2;Q86W92-4;Q86W92-3;F5GZP6;Q8ND30;E9PK77;F5GWB0;E9PMU1;E9PP16;H0YFE4;B3KM46	Liprin-beta-1;Liprin-beta-2	PPFIBP1;PPFIBP2	12
NaN	NaN	NaN	NaN	NaN	NaN	19.6608	NaN		0	NaN	O95347;O95347-2;F5GZR0;Q5T821	O95347;O95347-2;F5GZR0;Q5T821	Structural maintenance of chromosomes protein 2	SMC2	4
NaN	NaN	20.6898	NaN	NaN	NaN	NaN	NaN		0	NaN	F5H012;P19474	F5H012;P19474	E3 ubiquitin-protein ligase TRIM21	TRIM21	2
NaN	NaN	NaN	22.2764	NaN	NaN	22.1305	NaN		0	0.145897	Q9Y6Y8;F5H0L8;Q9Y6Y8-2;H7C0V8;H7C4C4	Q9Y6Y8;F5H0L8;Q9Y6Y8-2;H7C0V8	SEC23-interacting protein	SEC23IP	5
NaN	NaN	NaN	20.6694	NaN	NaN	NaN	NaN		0	NaN	Q8IUD2;Q8IUD2-3;G8JLD3;G8JLM9;Q8IUD2-2;F5H185;Q8IUD2-4;F5H327;O15083;H7C4G9;F5GZU8	Q8IUD2;Q8IUD2-3;G8JLD3;G8JLM9;Q8IUD2-2;F5H185;Q8IUD2-4;F5H327;O15083;H7C4G9;F5GZU8	ELKS/Rab6-interacting/CAST family member 1;ERC protein 2	ERC1;ERC2	11
NaN	NaN	NaN	NaN	NaN	NaN	NaN	19.6442		0	NaN	Q8IXL7-2;F5H199;F5H7C4	Q8IXL7-2;F5H199;F5H7C4		MSRB3	3
NaN	NaN	19.6286	NaN	NaN	NaN	NaN	NaN		0	NaN	F5H1E9;P49736;H0Y8E6;F5H3V0	F5H1E9;P49736;H0Y8E6;F5H3V0	DNA replication licensing factor MCM2	MCM2	4
NaN	NaN	NaN	18.74	21.2452	20.9887	20.7832	NaN		0	-2.26566	Q9H9H4;F5H4M0;F5H1F6	Q9H9H4;F5H4M0;F5H1F6	Vacuolar protein sorting-associated protein 37B	VPS37B	3
21.4613	21.7797	NaN	NaN	20.3327	21.0695	NaN	20.9288		1.12458	0.843552	P11182;F5H1F9;Q5VVL7	P11182;F5H1F9;Q5VVL7	Lipoamide acyltransferase component of branched-chain alpha-keto acid dehydrogenase complex, mitochondrial	DBT	3
21.5876	NaN	NaN	NaN	NaN	21.9185	21.7478	21.6889		0	-0.197493	Q8IX12;Q8IX12-2;F5H2E6;F5H1H2;F5H3E1;F5H218	Q8IX12;Q8IX12-2;F5H2E6;F5H1H2;F5H3E1;F5H218	Cell division cycle and apoptosis regulator protein 1	CCAR1	6
NaN	NaN	20.3575	NaN	NaN	20.9481	NaN	NaN		0	-0.590607	Q9UPT5;Q9UPT5-6;Q9UPT5-1;Q9UPT5-5;Q9UPT5-2;F5H1P1;F8W6Q7;Q9UPT5-4;B5MCY9;C9JKC2;C9JME6	Q9UPT5;Q9UPT5-6;Q9UPT5-1;Q9UPT5-5;Q9UPT5-2;F5H1P1;F8W6Q7;Q9UPT5-4;B5MCY9;C9JKC2;C9JME6	Exocyst complex component 7	EXOC7	11
NaN	NaN	22.8357	22.7972	23.0965	22.9103	22.5176	NaN		0.0375665	-0.0249529	Q96AY3;F5H1P8;F8WA23;H0Y827;Q9H6J3	Q96AY3;F5H1P8	Peptidyl-prolyl cis-trans isomerase FKBP10	FKBP10	5
NaN	NaN	NaN	NaN	NaN	NaN	NaN	22.0309		0	NaN	O43852-3;O43852-4;O43852;O43852-2;F5H1Q9;H0Y875	O43852-3;O43852-4;O43852;O43852-2;F5H1Q9;H0Y875	Calumenin	CALU	6
22.3573	NaN	21.3076	NaN	22.1136	22.5069	22.4468	22.3296		0.677053	-0.516799	O95232;F5H1W9;B4DJ96;D6RDI2;C9JL41;O95232-2;E7EN55;H7C5U7	O95232;F5H1W9;B4DJ96;D6RDI2	Luc7-like protein 3	LUC7L3	8
NaN	NaN	22.5731	NaN	NaN	NaN	NaN	NaN		0	NaN	Q15643;F5H1Z0;H0YJ97	Q15643;F5H1Z0;H0YJ97	Thyroid receptor-interacting protein 11	TRIP11	3
23.1589	23.0221	23.675	23.1273	23.422	24.2223	23.6475	23.6792		1.16563	-0.496925	F5H2S7;Q13561-2;Q13561-3;Q13561;F5H223;F8WAG8;A8K8J9;F8W1I6;F8VW18;H0YI98;F8VRV7;F8VX93;H0YHL1	F5H2S7;Q13561-2;Q13561-3;Q13561;F5H223;F8WAG8;A8K8J9;F8W1I6;F8VW18;H0YI98	Dynactin subunit 2	DCTN2	13
NaN	NaN	NaN	NaN	NaN	NaN	NaN	22.1445		0	NaN	F5H6H0;F5H2A4;P52926;P52926-2;Q1M187;F5H2U8;Q1M186;Q1M188;Q1M185	F5H6H0;F5H2A4;P52926;P52926-2;Q1M187;F5H2U8;Q1M186;Q1M188;Q1M185	High mobility group protein HMGI-C	HMGA2	9
NaN	NaN	NaN	NaN	NaN	20.8238	NaN	NaN		0	NaN	O43148-2;O43148;F5H2D9	O43148-2;O43148;F5H2D9	mRNA cap guanine-N7 methyltransferase	RNMT	3
NaN	NaN	NaN	NaN	NaN	NaN	20.369	NaN		0	NaN	Q13523;F5H2U2;H0YDJ3;H0YEC8	Q13523;F5H2U2;H0YDJ3;H0YEC8	Serine/threonine-protein kinase PRP4 homolog	PRPF4B	4
NaN	NaN	NaN	NaN	20.3824	NaN	NaN	NaN		0	NaN	F5H301;Q9UDY2;Q9UDY2-3;F5H886;Q9UDY2-2;Q9UDY2-4;Q9UDY2-5	F5H301;Q9UDY2;Q9UDY2-3;F5H886;Q9UDY2-2;Q9UDY2-4;Q9UDY2-5	Tight junction protein ZO-2	TJP2	7
NaN	NaN	NaN	NaN	NaN	NaN	19.0005	NaN		0	NaN	Q9BVI4;F5H303	Q9BVI4;F5H303	Nucleolar complex protein 4 homolog	NOC4L	2
NaN	NaN	NaN	NaN	19.4908	NaN	NaN	NaN		0	NaN	Q9Y3A6;F5H307	Q9Y3A6;F5H307	Transmembrane emp24 domain-containing protein 5	TMED5	2
23.9618	23.2859	23.4936	23.8894	23.5017	23.3765	23.6874	23.5374		0.322954	0.131927	Q15436;F5H365;F5H6C4;B3KXI2;G3V531;G3V2R6;G3V3G5;G3V1W4;G3V4V1;G3V4Q2;G3V5X8	Q15436;F5H365;F5H6C4;B3KXI2	Protein transport protein Sec23A	SEC23A	11
24.2376	24.1856	24.734	24.6078	24.5419	24.8313	24.5048	24.6372		0.570654	-0.18756	O00159;F5H3W9;O00159-3;F5H6E2;O00159-2;F5H730;I3L204;I3L3Y6;I3L501;I3L4D4;I3L3F5;I3L168	O00159;F5H3W9;O00159-3;F5H6E2;O00159-2;F5H730	Unconventional myosin-Ic	MYO1C	12
NaN	NaN	NaN	NaN	NaN	NaN	21.268	NaN		0	NaN	O75822;F5H425;H0YGJ7;H0YLP3;B4DUI3	O75822;F5H425;H0YGJ7;H0YLP3	Eukaryotic translation initiation factor 3 subunit J	EIF3J	5
NaN	NaN	NaN	NaN	NaN	NaN	21.5876	NaN		0	NaN	Q13753;Q13753-2;F5H430	Q13753;Q13753-2;F5H430	Laminin subunit gamma-2	LAMC2	3
NaN	NaN	NaN	NaN	NaN	NaN	NaN	19.9296		0	NaN	Q9H6Z4;Q9H6Z4-2;Q9H6Z4-3;F5H4C2	Q9H6Z4;Q9H6Z4-2;Q9H6Z4-3;F5H4C2	Ran-binding protein 3	RANBP3	4
31.58	31.3773	30.0069	30.1247	29.882	30.1962	29.6549	29.8742		1.0617	0.870401	F5H4L2;P12883	F5H4L2;P12883	Myosin-7	MYH7	2
24.0113	23.6795	24.1706	23.9926	23.9385	22.9427	24.1216	24.3673		0.139218	0.120959	O75436;F5H4L7;G3V1N8;A8MZ56	O75436;F5H4L7;G3V1N8;A8MZ56	Vacuolar protein sorting-associated protein 26A	VPS26A	4
NaN	NaN	NaN	NaN	NaN	NaN	NaN	21.3271		0	NaN	Q6GQQ9;F5H4P2;Q5SZ59	Q6GQQ9;F5H4P2;Q5SZ59	OTU domain-containing protein 7B	OTUD7B	3
NaN	NaN	NaN	22.0276	21.8128	21.7741	21.5763	21.9558		0	0.247838	Q9NP72-2;Q9NP72;F5H4U3;Q5W0J0;B7Z333;H0Y6T8	Q9NP72-2;Q9NP72;F5H4U3;Q5W0J0;B7Z333	Ras-related protein Rab-18	RAB18	6
26.1014	25.9131	25.3004	25.7104	25.5005	25.557	25.3556	25.4858		0.789347	0.281624	Q9NZN4;F5H559;F5GXL2;B4DNU6;B7ZAY3;B4DE23	Q9NZN4;F5H559;F5GXL2;B4DNU6	EH domain-containing protein 2	EHD2	6
NaN	NaN	NaN	NaN	NaN	NaN	NaN	19.6752		0	NaN	F5H5D3;Q9BQE3;E9PGK3;F8VVB9;F8VS66;F8VRZ4;F8VWV9;F8VX09;C9K0S6;Q9H853;F8VRK0;F8W0F6;F8VXB8;F8VYI2;F8VS94;F8VXZ7	F5H5D3;Q9BQE3;E9PGK3;F8VVB9	Tubulin alpha-1C chain	TUBA1C;TUBA1B	16
NaN	NaN	NaN	NaN	NaN	21.2925	NaN	NaN		0	NaN	Q06828;F5H5M2	Q06828;F5H5M2	Fibromodulin	FMOD	2
22.9808	23.4166	NaN	NaN	NaN	NaN	NaN	NaN		0	NaN	F5H5P2;P12694;B4DP47;F5GXU9	F5H5P2;P12694;B4DP47;F5GXU9	2-oxoisovalerate dehydrogenase subunit alpha, mitochondrial	BCKDHA	4
22.7763	22.7166	22.7289	22.3589	22.9098	22.8121	22.85	NaN		0.892788	-0.212113	Q9HB07;F5H641;F8VQQ3;F8VR84	Q9HB07;F5H641;F8VQQ3;F8VR84	UPF0160 protein MYG1, mitochondrial	C12orf10	4
NaN	NaN	NaN	22.3044	NaN	NaN	NaN	NaN		0	NaN	Q8WXF1;F5H656;Q8WXF1-2	Q8WXF1;F5H656;Q8WXF1-2	Paraspeckle component 1	PSPC1	3
NaN	NaN	NaN	NaN	NaN	NaN	NaN	21.0397		0	NaN	Q9NUB1;Q9NUB1-2;Q6ZV30;F8W7Y1;F5H6F4;E9PC79	Q9NUB1;Q9NUB1-2;Q6ZV30;F8W7Y1;F5H6F4;E9PC79	Acetyl-coenzyme A synthetase 2-like, mitochondrial	ACSS1	6
NaN	NaN	23.8321	NaN	NaN	NaN	NaN	NaN		0	NaN	F5H6I0;P61769;H0YLF3	F5H6I0;P61769;H0YLF3	Beta-2-microglobulin;Beta-2-microglobulin form pI 5.3	B2M	3
23.7104	23.4662	24.3437	24.6989	24.627	24.3152	23.9493	23.7207		0.104348	-0.0982528	O43143;F5H6K0	O43143;F5H6K0	Putative pre-mRNA-splicing factor ATP-dependent RNA helicase DHX15	DHX15	2
NaN	NaN	NaN	NaN	NaN	NaN	21.3012	NaN		0	NaN	Q9H6R4;Q9H6R4-4;G8JLK7;F5H6M7;Q9H6R4-2	Q9H6R4;Q9H6R4-4;G8JLK7;F5H6M7;Q9H6R4-2	Nucleolar protein 6	NOL6	5
NaN	NaN	NaN	NaN	NaN	NaN	19.3498	NaN		0	NaN	O60568;H7C2V1;F5H723	O60568;H7C2V1;F5H723	Procollagen-lysine,2-oxoglutarate 5-dioxygenase 3	PLOD3	3
24.008	22.9483	22.1385	22.3188	22.1045	22.0177	21.9536	22.0582		0.995927	0.819903	F5H740;Q9Y277-2;Q9Y277;E5RHZ6;E5RJN6;E5RFP6;E5RK27;E5RHE1;E5RFL1;F8W7Y3	F5H740;Q9Y277-2;Q9Y277;E5RHZ6;E5RJN6;E5RFP6	Voltage-dependent anion-selective channel protein 3	VDAC3	10
NaN	19.3785	20.2169	19.8318	19.9869	NaN	20.4361	NaN		0.469668	-0.40244	P52701;P52701-2;F5H769;B4DF41;F5H2F9;E7ER38;F8WAX8	P52701;P52701-2;F5H769;B4DF41;F5H2F9	DNA mismatch repair protein Msh6	MSH6	7
NaN	NaN	NaN	NaN	NaN	NaN	19.2978	NaN		0	NaN	F5H7N3	F5H7N3		AIM1	1
NaN	NaN	NaN	NaN	NaN	NaN	18.6656	NaN		0	NaN	Q9H4A6;F5H7W9	Q9H4A6;F5H7W9	Golgi phosphoprotein 3	GOLPH3	2
NaN	NaN	NaN	NaN	22.5705	NaN	NaN	NaN		0	NaN	F5H7Y9	F5H7Y9		SLC35B2	1
NaN	NaN	20.479	NaN	NaN	NaN	NaN	NaN		0	NaN	Q12931;F5H897;I3L0K7	Q12931;F5H897;I3L0K7	Heat shock protein 75 kDa, mitochondrial	TRAP1	3
NaN	NaN	NaN	20.1308	NaN	NaN	NaN	NaN		0	NaN	Q9UBL3;Q9UBL3-3;Q9UBL3-2;F5H8F7;H0YBF6	Q9UBL3;Q9UBL3-3;Q9UBL3-2;F5H8F7;H0YBF6	Set1/Ash2 histone methyltransferase complex subunit ASH2	ASH2L	5
NaN	NaN	NaN	21.8247	22.4414	22.1982	21.4054	NaN		0	-0.190323	Q9Y5A9;F5H8I7;Q7Z739;Q9Y5A9-2;Q9BYJ9;F8W840	Q9Y5A9;F5H8I7;Q7Z739;Q9Y5A9-2	YTH domain family protein 2;YTH domain family protein 3	YTHDF2;YTHDF3	6
NaN	21.6629	22.3935	21.9981	22.2431	22.6051	22.7733	22.5025		1.17243	-0.512846	G3V180;G3V1D3;Q9NY33;F5H8L6;F5GXD5;Q9NY33-2;E9PPK9;E9PQ14;E9PKK8;E9PNX5;E9PQF2	G3V180;G3V1D3;Q9NY33;F5H8L6;F5GXD5;Q9NY33-2	Dipeptidyl peptidase 3	DPP3	11
24.8427	25.4136	24.7757	24.8847	24.3782	24.7105	24.7541	24.6638		1.08364	0.35253	P53634;F5HGG6;H0YCY8	P53634;F5HGG6	Dipeptidyl peptidase 1;Dipeptidyl peptidase 1 exclusion domain chain;Dipeptidyl peptidase 1 heavy chain;Dipeptidyl peptidase 1 light chain	CTSC	3
20.6615	NaN	20.5877	20.2713	20.0567	20.3495	20.4658	20.8144		0.153339	0.0852477	F6QR24;P49790;Q4LE47	F6QR24;P49790;Q4LE47	Nuclear pore complex protein Nup153	NUP153;NUP153 variant protein	3
NaN	NaN	22.526	22.4633	NaN	24.0102	NaN	NaN		0	-1.51556	Q9NSE4;F6SBX2	Q9NSE4;F6SBX2	Isoleucine--tRNA ligase, mitochondrial	IARS2	2
24.5401	25.0448	24.6129	24.7989	25.1164	24.8616	24.8405	25.145		0.878953	-0.241707	F6U211;P46783	F6U211;P46783	40S ribosomal protein S10	RPS10	2
25.5597	25.2746	25.8108	25.5584	25.1226	25.5437	25.211	25.5948		0.523502	0.18283	P50502;Q8IZP2;Q3KNR6;F6VDH7;H7C3I1;Q8NFI4	P50502;Q8IZP2;Q3KNR6;F6VDH7;H7C3I1;Q8NFI4	Hsc70-interacting protein;Putative protein FAM10A4;Putative protein FAM10A5	ST13;ST13P4;ST13P5	6
NaN	NaN	NaN	NaN	NaN	NaN	NaN	18.8096		0	NaN	Q5VIR6-4;Q5VIR6;Q5VIR6-3;Q5VIR6-2;F6VX93;G3V0H8	Q5VIR6-4;Q5VIR6;Q5VIR6-3;Q5VIR6-2;F6VX93;G3V0H8	Vacuolar protein sorting-associated protein 53 homolog	VPS53	6
NaN	NaN	NaN	NaN	22.4259	22.1244	22.7339	NaN		0	NaN	P27708;F8VPD4;H7C2E4	P27708;F8VPD4	CAD protein;Glutamine-dependent carbamoyl-phosphate synthase;Aspartate carbamoyltransferase;Dihydroorotase	CAD	3
NaN	NaN	NaN	NaN	NaN	18.7745	NaN	NaN		0	NaN	F8VPJ2;Q9NQT8;H3BNE9;Q9H1H9;E9PDX3;Q9H1H9-2;Q9H1H9-4;Q9H1H9-3;E7ERX9	F8VPJ2;Q9NQT8;H3BNE9;Q9H1H9;E9PDX3;Q9H1H9-2;Q9H1H9-4;Q9H1H9-3;E7ERX9	Kinesin-like protein KIF13B;Kinesin-like protein KIF13A	KIF13B;KIF13A	9
27.0315	26.6779	27.3199	27.1165	27.8551	27.3479	27.324	27.2927		1.15995	-0.41847	F8VQ10;Q13838-2;Q13838;Q5STU3;H0Y7G4;H0Y7X6;F8VZL8;F6WLT2;B4DP52;E9PP12;F6UJC5;F6TRA5;F6UN21;F6S4E6;H0Y557;H0Y800;B4DIJ6;F6R6M7;F6QYI9;F6V772;H0YCC6;H0Y6G9;H0Y4V8;H0Y6N8;H0Y400;F8W0J0;E7EMX2;F6S2B7;F6U6E2;F6QWI5;H0Y6Y9;H0Y6J9	F8VQ10;Q13838-2;Q13838;Q5STU3;H0Y7G4;H0Y7X6;F8VZL8;F6WLT2;B4DP52;E9PP12;F6UJC5;F6TRA5;F6UN21;F6S4E6;H0Y557;H0Y800	Spliceosome RNA helicase DDX39B	DDX39B;BAT1	32
NaN	NaN	NaN	NaN	NaN	NaN	NaN	20.8988		0	NaN	F8VW96;Q16527;F8VQR7	F8VW96;Q16527;F8VQR7	Cysteine and glycine-rich protein 2	CSRP2	3
NaN	NaN	NaN	NaN	NaN	21.7655	NaN	NaN		0	NaN	Q12792-3;Q12792;F8VS81;Q12792-4	Q12792-3;Q12792;F8VS81;Q12792-4	Twinfilin-1	TWF1	4
NaN	NaN	21.1	NaN	NaN	NaN	NaN	NaN		0	NaN	Q6P3W7;F8VSC5;E7EMM7;H0YIK6	Q6P3W7;F8VSC5	SCY1-like protein 2	SCYL2	4
NaN	NaN	22.4385	NaN	21.8367	21.992	22.2624	22.5657		0	0.27432	F8VXC8;Q8TAQ2;F8VTJ5;Q8TAQ2-2;F8VZW6	F8VXC8;Q8TAQ2;F8VTJ5;Q8TAQ2-2	SWI/SNF complex subunit SMARCC2	SMARCC2	5
23.3209	23.2548	23.5139	23.1264	22.8484	22.6754	23.6614	22.6576		0.657115	0.34327	F8VTL3;P35580-3;F8W6L6;P35580-2;P35580	F8VTL3;P35580-3;F8W6L6;P35580-2;P35580	Myosin-10	MYH10	5
26.2388	25.9852	27.0309	26.91	27.2023	27.1362	26.9621	26.9215		1.00671	-0.514335	Q9UQ80;F8VTY8;H0Y3X3;F8VRZ3;F8VR77;F8W0A3;H0YIN7;F8VZ69	Q9UQ80;F8VTY8;H0Y3X3;F8VRZ3;F8VR77	Proliferation-associated protein 2G4	PA2G4	8
NaN	NaN	24.259	24.3744	24.478	24.3069	24.202	NaN		0.0360922	-0.0122245	F8VVA7;P61923;F8VWL5;F8W651;F8VYZ4;F8VS17;B4DDX8;F8W156;F8VUC5;F8VXB1;F8VXR1;B4DHZ0;F8VYK5	F8VVA7;P61923;F8VWL5;F8W651;F8VYZ4;F8VS17;B4DDX8;F8W156;F8VUC5;F8VXB1	Coatomer subunit zeta-1	COPZ1	13
NaN	NaN	20.2959	NaN	NaN	NaN	NaN	NaN		0	NaN	O43583;F8VVL1	O43583;F8VVL1	Density-regulated protein	DENR	2
25.1903	24.414	25.7851	25.9345	25.8398	25.7463	25.2743	25.1734		0.180579	-0.17747	Q00325-2;F8VVM2;Q00325;F8VWQ0;F8VWR4;F8VZL5	Q00325-2;F8VVM2;Q00325	Phosphate carrier protein, mitochondrial	SLC25A3	6
NaN	NaN	NaN	NaN	NaN	NaN	NaN	NaN		0	NaN	P21695;F8W1L5;F8VVR9	P21695;F8W1L5;F8VVR9	Glycerol-3-phosphate dehydrogenase [NAD(+)], cytoplasmic	GPD1	3
27.3622	26.9254	27.3244	27.8878	27.8339	27.9099	27.5943	27.8374		1.03632	-0.418931	P07437;F8VW92;F8VYX6;Q5JP53;F8VUJ7;Q5ST81;E7EWR1;E9PBJ4;F5H894;A6NKZ8;CON__ENSEMBL:ENSBTAP00000025008;Q9H4B7	P07437;F8VW92;F8VYX6;Q5JP53;F8VUJ7;Q5ST81;E7EWR1;E9PBJ4	Tubulin beta chain	TUBB	12
23.4156	23.4404	23.6326	24.0357	23.1249	NaN	24.4642	NaN		0.129684	-0.163484	Q07020;H0YHA7;G3V203;F8VWC5;F8VUA6;E7EW92;F8VYV2	Q07020;H0YHA7;G3V203;F8VWC5;F8VUA6;E7EW92;F8VYV2	60S ribosomal protein L18	RPL18	7
24.9132	25.1367	24.7482	24.521	25.0054	24.2068	24.851	25.0744		0.0682932	0.0453777	P54819;F8W1A4;P54819-2;P54819-5;F8VY04;E7EWH4;P54819-3;P54819-6;F8VZG5;G3V213;F8VPP1;P54819-4	P54819;F8W1A4;P54819-2;P54819-5;F8VY04;E7EWH4;P54819-3;P54819-6;F8VZG5;G3V213	Adenylate kinase 2, mitochondrial	AK2	12
NaN	NaN	NaN	NaN	NaN	NaN	22.5678	NaN		0	NaN	P05783;F8VZY9	P05783;F8VZY9	Keratin, type I cytoskeletal 18	KRT18	2
22.9843	NaN	NaN	NaN	22.6893	22.633	23.01	NaN		0	0.206861	F8W031;Q9Y2B0;F8VXJ7;F8VP03;F8W1K5;F8VU34;Q9Y2B0-2;F8W1U5;H0YI18;F8W0J2;H0YIH9	F8W031;Q9Y2B0;F8VXJ7;F8VP03;F8W1K5	Protein canopy homolog 2	CNPY2	11
22.0499	21.9654	23.7248	24.13	21.9358	23.4223	23.8585	23.0808		0.054056	-0.106813	Q02878;F8W181;F8VZ45;F8VR69	Q02878;F8W181	60S ribosomal protein L6	RPL6	4
NaN	NaN	23.4505	23.4096	21.3349	23.6976	22.8101	23.0788		0.39308	0.699668	F8W1H5;P51148;P20339;P61020;B4DJA5;B4DKD7;F8VVK3;F8VUA5;F8VVZ0;F8VWU4;F8VWZ7;F8VSF8;F8VPW9;F8WD79;F8WCY6;F8WC93	F8W1H5;P51148	Ras-related protein Rab-5C	RAB5C	16
NaN	NaN	NaN	NaN	NaN	NaN	NaN	20.7188		0	NaN	P14649;F8W1I5	P14649;F8W1I5	Myosin light chain 6B	MYL6B	2
28.7227	28.8688	28.5833	28.6507	28.826	28.7478	28.5032	27.33		0.451508	0.354654	B7Z6Z4;G3V1V0;G8JLA2;P60660;P60660-2;F8W1R7;F8VZV5;F8VPF3;G3V1Y7;F8W180;F8VZU9;H0YI43;F8VXL3	B7Z6Z4;G3V1V0;G8JLA2;P60660;P60660-2;F8W1R7;F8VZV5;F8VPF3;G3V1Y7;F8W180;F8VZU9	Myosin light polypeptide 6	MYL6	13
21.7768	22.1532	22.0343	21.8247	21.7819	22.201	21.9536	21.9556		0.0750209	-0.0258307	P43304;P43304-2;F8W6E4;F5GYK7	P43304;P43304-2;F8W6E4	Glycerol-3-phosphate dehydrogenase, mitochondrial	GPD2	4
NaN	NaN	NaN	NaN	NaN	NaN	21.9076	NaN		0	NaN	F8W6G1;Q9UHY1	F8W6G1;Q9UHY1	Nuclear receptor-binding protein	NRBP1	2
NaN	NaN	NaN	NaN	22.5647	NaN	22.3013	NaN		0	NaN	P43897-2;P43897;F8W6R3;F8VS27;F5H2T7;F8VPA7;C9JT21;C9JG32	P43897-2;P43897;F8W6R3	Elongation factor Ts, mitochondrial	TSFM	8
NaN	NaN	NaN	NaN	NaN	19.2542	NaN	NaN		0	NaN	Q92614;Q92614-4;F8W6U1;Q92614-3;Q92614-2;F8W6Y3;Q92614-5;E9PQN8	Q92614;Q92614-4;F8W6U1;Q92614-3;Q92614-2;F8W6Y3;Q92614-5;E9PQN8	Unconventional myosin-XVIIIa	MYO18A	8
23.8132	23.3789	23.5493	23.962	24.1111	24.3254	23.908	23.9171		1.26158	-0.389531	Q14157-5;Q14157;F8W726;Q14157-3;Q14157-1;Q14157-4;F5GY23;C9JD99;H7C2T8;H0Y5H6;Q5VU77;Q5VU78;Q5VU79;Q5VU80;Q5VU81	Q14157-5;Q14157;F8W726;Q14157-3;Q14157-1;Q14157-4	Ubiquitin-associated protein 2-like	UBAP2L	15
NaN	NaN	21.2561	NaN	NaN	NaN	18.4006	NaN		0	2.85551	Q9NXR7-1;Q9NXR7;Q9NXR7-3;Q9NXR7-4;F8W733;H7BYD8;C9J2G0	Q9NXR7-1;Q9NXR7;Q9NXR7-3;Q9NXR7-4;F8W733;H7BYD8;C9J2G0	BRCA1-A complex subunit BRE	BRE	7
NaN	NaN	NaN	NaN	NaN	NaN	NaN	18.8539		0	NaN	F8W7C6	F8W7C6		RPL10	1
23.863	23.8457	23.9948	23.7564	23.8854	23.792	23.9674	NaN		0.0827913	-0.0166305	P46060;F8W7I9;H0Y4Q3;B0QYT4;B0QYT5	P46060;F8W7I9	Ran GTPase-activating protein 1	RANGAP1	5
28.2001	28.1992	27.3386	27.4692	27.284	27.5449	27.4712	27.6609		0.602791	0.311534	Q13813;F8W7K3;Q13813-3;A6NG51;Q13813-2;B4DGT1;A6NN88	Q13813;F8W7K3;Q13813-3;A6NG51;Q13813-2	Spectrin alpha chain, brain	SPTAN1	7
25.1704	25.7506	25.8099	25.669	25.6578	25.8428	26.0969	25.7933		0.696743	-0.247748	P55884-2;F8W8C8;P55884;B4DV79;C9JZG1;C9JQN7	P55884-2;F8W8C8;P55884;B4DV79	Eukaryotic translation initiation factor 3 subunit B	EIF3B	6
NaN	NaN	20.1575	NaN	NaN	NaN	NaN	NaN		0	NaN	H3BMK9;P20231;Q15661;F8W8D0;Q15661-2	H3BMK9;P20231;Q15661;F8W8D0;Q15661-2	Tryptase beta-2;Tryptase alpha/beta-1	TPSAB1;TPSB2	5
NaN	22.2886	20.4527	NaN	NaN	NaN	NaN	NaN		0	NaN	Q9UMY4;Q9UMY4-2;F8W8K5	Q9UMY4;Q9UMY4-2;F8W8K5	Sorting nexin-12	SNX12	3
NaN	NaN	NaN	22.3907	NaN	NaN	NaN	NaN		0	NaN	Q9NQC3;Q9NQC3-5;Q9NQC3-2;F8W914	Q9NQC3;Q9NQC3-5;Q9NQC3-2;F8W914	Reticulon-4	RTN4	4
NaN	NaN	NaN	21.183	NaN	NaN	NaN	NaN		0	NaN	F8W930;Q9Y6M1;Q9Y6M1-1	F8W930;Q9Y6M1;Q9Y6M1-1	Insulin-like growth factor 2 mRNA-binding protein 2	IGF2BP2	3
NaN	NaN	20.6705	NaN	NaN	NaN	21.7791	NaN		0	-1.10862	P46734-3;F8W9D9;P46734;P46734-2	P46734-3;F8W9D9;P46734;P46734-2	Dual specificity mitogen-activated protein kinase kinase 3	MAP2K3	4
NaN	NaN	NaN	NaN	NaN	NaN	19.4512	NaN		0	NaN	Q9BQL6;F8W9F0;Q9BQL6-2;G3V1L6;Q9BQL6-3	Q9BQL6;F8W9F0;Q9BQL6-2;G3V1L6;Q9BQL6-3	Fermitin family homolog 1	FERMT1	5
NaN	NaN	NaN	NaN	NaN	NaN	21.6269	NaN		0	NaN	O75400;F8W9L2;O75400-3;O75400-2;E9PHJ7;F5H578;H0YG38	O75400;F8W9L2;O75400-3;O75400-2;E9PHJ7;F5H578;H0YG38	Pre-mRNA-processing factor 40 homolog A	PRPF40A	7
NaN	NaN	NaN	21.6921	NaN	NaN	NaN	NaN		0	NaN	H0YJ66;F8W9Q4;Q9Y394;Q9Y394-2;H0YJR8	H0YJ66;F8W9Q4;Q9Y394;Q9Y394-2;H0YJR8	Dehydrogenase/reductase SDR family member 7	DHRS7	5
NaN	NaN	NaN	21.501	20.602	20.8602	21.7687	NaN		0	0.424049	Q96T76;F8W9Y2;Q96T76-5;Q96T76-7;Q5T454;B0QZ77;F8WCH8;H7C1W5;H7C0A9	Q96T76;F8W9Y2;Q96T76-5;Q96T76-7;Q5T454	MMS19 nucleotide excision repair protein homolog	MMS19	9
20.776	NaN	NaN	20.9971	21.1842	21.1347	20.8763	21.1677		0.732172	-0.204131	Q8WXH0-2;Q8WXH0;F8WAA3;G3V5X4;Q8WXH0-7;Q8WXH0-8;Q8WXH0-9	Q8WXH0-2;Q8WXH0;F8WAA3;G3V5X4	Nesprin-2	SYNE2	7
NaN	NaN	NaN	NaN	NaN	19.3014	NaN	NaN		0	NaN	Q8N3U4-2;Q8N3U4;F8WAK8	Q8N3U4-2;Q8N3U4;F8WAK8	Cohesin subunit SA-2	STAG2	3
NaN	NaN	NaN	NaN	20.5755	NaN	NaN	NaN		0	NaN	Q9H845;F8WAN8;H0Y8Z9	Q9H845;F8WAN8;H0Y8Z9	Acyl-CoA dehydrogenase family member 9, mitochondrial	ACAD9	3
NaN	NaN	NaN	NaN	NaN	NaN	NaN	21.7075		0	NaN	O94888;F8WB69	O94888;F8WB69	UBX domain-containing protein 7	UBXN7	2
NaN	NaN	NaN	NaN	NaN	NaN	NaN	20.8336		0	NaN	O95456;O95456-2;F8WBH7	O95456;O95456-2;F8WBH7	Proteasome assembly chaperone 1	PSMG1	3
NaN	NaN	NaN	NaN	NaN	19.4943	NaN	NaN		0	NaN	G8JLJ4;Q6NYC8;F8WBK4;Q6NYC8-2	G8JLJ4;Q6NYC8;F8WBK4;Q6NYC8-2	Phostensin	PPP1R18	4
NaN	NaN	NaN	NaN	27.8512	NaN	NaN	NaN		0	NaN	Q8IYT4;Q8IYT4-2;F8WBL0	Q8IYT4;Q8IYT4-2;F8WBL0	Katanin p60 ATPase-containing subunit A-like 2	KATNAL2	3
22.872	22.9603	23.8885	23.5746	23.4937	23.6009	NaN	NaN		0.23898	-0.223504	P11166;F8WC15;G8JLF4;C9JIM8	P11166;F8WC15;G8JLF4;C9JIM8	Solute carrier family 2, facilitated glucose transporter member 1	SLC2A1	4
26.2763	26.1858	26.6627	26.7627	26.5432	26.6403	26.0697	26.3402		0.147629	0.0735054	C9JWM7;F8WCF6;P59998;H7C0A3;E7ETI0;F8WDD7;F6TTL5;F8WE39;F8WDW3	C9JWM7;F8WCF6;P59998;H7C0A3;E7ETI0;F8WDD7;F6TTL5	Actin-related protein 2/3 complex subunit 4	ARPC4;ARPC4-TTLL3	9
NaN	NaN	NaN	NaN	NaN	NaN	NaN	23.6315		0	NaN	Q6ZS81;Q6ZS81-4;Q6ZS81-5;H7C2U9;F8WCU4;Q6ZS81-3;Q6ZS81-2	Q6ZS81;Q6ZS81-4;Q6ZS81-5;H7C2U9;F8WCU4;Q6ZS81-3;Q6ZS81-2	WD repeat- and FYVE domain-containing protein 4	WDFY4	7
NaN	NaN	NaN	NaN	NaN	NaN	20.0118	NaN		0	NaN	F8WCY5;Q14257;A8MXP8;H0YL43	F8WCY5;Q14257;A8MXP8;H0YL43	Reticulocalbin-2	RCN2	4
22.1106	21.612	22.2816	22.1677	21.9362	22.6748	22.1403	22.472		0.551464	-0.262853	Q10567;Q10567-2;Q10567-3;F8WDL0;C9J1E7	Q10567;Q10567-2;Q10567-3;F8WDL0;C9J1E7	AP-1 complex subunit beta-1	AP1B1	5
NaN	NaN	NaN	NaN	NaN	NaN	NaN	21.9675		0	NaN	P00167;F8WEU4;P00167-2	P00167;F8WEU4;P00167-2	Cytochrome b5	CYB5A	3
NaN	NaN	NaN	NaN	NaN	NaN	NaN	21.2424		0	NaN	Q9Y2H0;Q9Y2H0-1;Q9Y2H0-3;F8WF49	Q9Y2H0;Q9Y2H0-1;Q9Y2H0-3;F8WF49	Disks large-associated protein 4	DLGAP4	4
NaN	22.3744	22.0406	23.3231	21.9527	NaN	22.5347	22.3893		0.272716	0.287122	Q16630-2;Q16630;F8WJN3;Q16630-3	Q16630-2;Q16630;F8WJN3;Q16630-3	Cleavage and polyadenylation specificity factor subunit 6	CPSF6	4
NaN	21.4332	21.9287	21.2074	21.1774	21.1269	20.4829	21.3241		0.850383	0.495279	G3V0F8;P29350-3;P29350;P29350-2;F5H0N8;F5H1Z8;F5GY79;F5H5H9;F5GZM7	G3V0F8;P29350-3;P29350;P29350-2;F5H0N8;F5H1Z8;F5GY79;F5H5H9;F5GZM7	Tyrosine-protein phosphatase non-receptor type 6	PTPN6	9
NaN	NaN	NaN	NaN	19.6324	NaN	NaN	NaN		0	NaN	Q9UIV1;G3V108;H0YAV9;H0YBT3	Q9UIV1;G3V108;H0YAV9;H0YBT3	CCR4-NOT transcription complex subunit 7	CNOT7	4
NaN	21.4488	21.7751	21.6524	21.9769	21.749	21.7509	21.4005		0.231571	-0.0938897	Q12769;G3V198;E9PR16;Q12769-3;C9J0U6;E9PSI3;Q12769-2	Q12769;G3V198;E9PR16	Nuclear pore complex protein Nup160	NUP160	7
NaN	NaN	NaN	NaN	NaN	20.4611	NaN	NaN		0	NaN	G3V1A6;P57764;E9PIB2;E9PQR9;E9PNZ0;E9PQ48;E9PRF1	G3V1A6;P57764;E9PIB2;E9PQR9;E9PNZ0;E9PQ48;E9PRF1	Gasdermin-D	GSDMD	7
NaN	NaN	23.0261	22.6153	22.555	22.4794	23.5321	22.2179		0.0994056	0.124635	Q9BZZ5;G3V1C3;Q9BZZ5-2;Q9BZZ5-5;Q9BZZ5-3;Q9BZZ5-1;B4DDR3	Q9BZZ5;G3V1C3;Q9BZZ5-2;Q9BZZ5-5;Q9BZZ5-3;Q9BZZ5-1;B4DDR3	Apoptosis inhibitor 5	API5	7
22.1816	21.9116	NaN	NaN	22.184	22.0738	NaN	NaN		0.201264	-0.0823355	G3V1L9;Q07157;G5E9E7;Q07157-2	G3V1L9;Q07157;G5E9E7;Q07157-2	Tight junction protein ZO-1	TJP1	4
NaN	NaN	NaN	NaN	NaN	NaN	NaN	20.2343		0	NaN	Q8WWV3;Q8WWV3-2;G3V1R2;Q8WWV3-3	Q8WWV3;Q8WWV3-2;G3V1R2;Q8WWV3-3	Reticulon-4-interacting protein 1, mitochondrial	RTN4IP1	4
NaN	NaN	NaN	NaN	NaN	NaN	NaN	19.5963		0	NaN	O43290;G3V1T2	O43290;G3V1T2	U4/U6.U5 tri-snRNP-associated protein 1	SART1	2
26.4707	25.8448	25.702	26.264	NaN	NaN	26.9949	NaN		0	-0.924477	Q71U36;G3V1U9;F8VXZ4;F8VQQ4	Q71U36;G3V1U9;F8VXZ4	Tubulin alpha-1A chain	TUBA1A	4
25.3054	25.4188	26.6539	26.5783	26.0957	26.3395	25.5257	26.2078		0.0457742	-0.0530906	G3V5Z7;P60900;G3V295;G3V3I1;B4DXJ9;G3V3U4;B4DQR4;G3V2S7;G3V4S5	G3V5Z7;P60900;G3V295;G3V3I1;B4DXJ9;G3V3U4	Proteasome subunit alpha type;Proteasome subunit alpha type-6	PSMA6	9
25.413	24.7909	25.7186	25.5516	25.2033	25.2407	25.2111	25.1304		0.365817	0.172108	G3V2F7;Q13404-1;Q13404-2;Q13404-7;Q13404;H0YBX6;Q15819;Q5TGE0;D6RG00;G3V113;H7BXZ8;Q13404-6	G3V2F7;Q13404-1;Q13404-2;Q13404-7;Q13404;H0YBX6;Q15819;Q5TGE0;D6RG00	Ubiquitin-conjugating enzyme E2 variant 1;Ubiquitin-conjugating enzyme E2 variant 2	TMEM189;UBE2V1;UBE2V2	12
NaN	NaN	22.0613	22.2502	22.1403	22.2686	21.6994	22.3236		0.0763556	0.0477586	P52630;G3V2M6;G3V268;B4DLC8	P52630;G3V2M6;G3V268;B4DLC8	Signal transducer and activator of transcription 2	STAT2	4
26.0815	26.2259	26.4089	25.9195	26.3194	26.0629	26.0189	26.1005		0.0992931	0.033514	P07910;G3V2Q1;P07910-2;G3V4C1;P07910-4;B2R603;B4DY08;G3V4W0;G3V576;G3V575;G3V555;B4DSU6;G3V251;G3V3K6;G3V5X6;Q569J8;G3V4M8;O60812;P07910-3;G3V2H6;G3V2D6;G8JL89;G3V5V7	P07910;G3V2Q1;P07910-2;G3V4C1;P07910-4;B2R603;B4DY08;G3V4W0;G3V576;G3V575;G3V555;B4DSU6;G3V251;G3V3K6;G3V5X6;Q569J8;G3V4M8	Heterogeneous nuclear ribonucleoproteins C1/C2	HNRNPC;HNRPC	23
NaN	NaN	NaN	22.1668	NaN	NaN	NaN	NaN		0	NaN	G3V5I3;P01011;G3V595;G3V3A0	G3V5I3;P01011;G3V595;G3V3A0	Alpha-1-antichymotrypsin;Alpha-1-antichymotrypsin His-Pro-less	SERPINA3	4
NaN	NaN	21.4411	20.8942	21.1863	21.2597	21.2592	21.0918		0.0616297	-0.0315599	P23743;G3V4E1;H0YJH4;F8W1H7;F8W1M3;P23743-2;C9JM35;G3V327;G3V312;F8VNZ9;G3V4I3;F8VU33;F8VWX8	P23743;G3V4E1;H0YJH4;F8W1H7;F8W1M3;P23743-2;C9JM35;G3V327;G3V312;F8VNZ9;G3V4I3;F8VU33;F8VWX8	Diacylglycerol kinase alpha	DGKA	13
NaN	21.8989	21.9886	22.5838	22.2768	22.5548	22.9666	NaN		0.684677	-0.442308	P61011;P61011-2;G3V4F7	P61011;P61011-2;G3V4F7	Signal recognition particle 54 kDa protein	SRP54	3
NaN	NaN	21.7798	NaN	NaN	NaN	NaN	NaN		0	NaN	Q96EK6;G3V4W4;G3V5E4	Q96EK6;G3V4W4;G3V5E4	Glucosamine 6-phosphate N-acetyltransferase	GNPNAT1	3
NaN	NaN	21.6364	NaN	NaN	NaN	NaN	NaN		0	NaN	Q02252;G3V4Z4	Q02252;G3V4Z4	Methylmalonate-semialdehyde dehydrogenase [acylating], mitochondrial	ALDH6A1	2
21.8075	21.4994	21.3116	20.5826	21.351	21.585	21.9398	21.7065		0.560301	-0.345274	Q6UN15;G3XAD6;Q6UN15-3;Q6UN15-4;H0Y8P7	Q6UN15;G3XAD6;Q6UN15-3;Q6UN15-4;H0Y8P7	Pre-mRNA 3-end-processing factor FIP1	FIP1L1	5
NaN	NaN	NaN	NaN	NaN	NaN	20.5135	NaN		0	NaN	Q00013;G3XAI1;Q00013-2	Q00013;G3XAI1;Q00013-2	55 kDa erythrocyte membrane protein	MPP1	3
NaN	NaN	NaN	NaN	22.5517	22.1768	21.7712	NaN		0	NaN	G3XAI2;P07942	G3XAI2;P07942	Laminin subunit beta-1	LAMB1	2
NaN	NaN	20.6516	20.8064	20.9618	21.4423	20.9357	20.7516		0.578865	-0.293856	Q01970;G5E960	Q01970;G5E960	1-phosphatidylinositol 4,5-bisphosphate phosphodiesterase beta-3	PLCB3	2
NaN	NaN	NaN	NaN	NaN	22.8351	22.8097	NaN		0	NaN	P42166;P42167;G5E972;P42167-2	P42166;P42167;G5E972;P42167-2	Lamina-associated polypeptide 2, isoform alpha;Thymopoietin;Thymopentin;Lamina-associated polypeptide 2, isoforms beta/gamma;Thymopoietin;Thymopentin	TMPO	4
NaN	NaN	NaN	NaN	NaN	NaN	NaN	18.8686		0	NaN	P36507;Q02750;Q02750-2;G5E9C7;H3BRW9	P36507;Q02750;Q02750-2;G5E9C7;H3BRW9	Dual specificity mitogen-activated protein kinase kinase 2;Dual specificity mitogen-activated protein kinase kinase 1	MAP2K2;MAP2K1	5
NaN	NaN	NaN	NaN	21.8783	21.3707	21.623	22.0952		0	NaN	Q92734;G5E9V1;Q05BK6;C9JJP5;C9JUE0	Q92734;G5E9V1;Q05BK6;C9JJP5;C9JUE0	Protein TFG	TFG	5
NaN	NaN	NaN	NaN	NaN	NaN	NaN	20.308		0	NaN	P82650;G5E9V5;G5E9W7;H7C5L9	P82650;G5E9V5;G5E9W7;H7C5L9	28S ribosomal protein S22, mitochondrial	MRPS22	4
NaN	NaN	NaN	NaN	NaN	23.0277	NaN	NaN		0	NaN	G5E9Y2;Q9NQW7;Q5T6H7;G8JLB2;Q9NQW7-2;Q5T6H2	G5E9Y2;Q9NQW7;Q5T6H7;G8JLB2;Q9NQW7-2	Xaa-Pro aminopeptidase 1	XPNPEP1	6
25.6307	25.6996	26.3366	26.5913	25.7572	26.0049	26.0042	25.6795		0.346931	0.203094	G8JLA8;Q15582;B9ZVW9;H0Y8L3;H0Y9D7;H0Y8M8;H0YAH8;D6RBX4;H0YAB8	G8JLA8;Q15582;B9ZVW9	Transforming growth factor-beta-induced protein ig-h3	TGFBI	9
NaN	NaN	22.5896	22.9046	NaN	22.1192	NaN	22.4978		0.663858	0.438643	H0Y2M4;Q9UGI8;Q9UGI8-2;F8W7T0;B7Z6L5	H0Y2M4;Q9UGI8;Q9UGI8-2;F8W7T0	Testin	TES	5
24.9475	24.6274	24.2798	23.5199	24.2866	24.4942	24.6686	25.0972		0.359871	-0.292978	H0Y323;P17655;P17655-2	H0Y323;P17655;P17655-2	Calpain-2 catalytic subunit	CAPN2	3
NaN	NaN	18.1813	NaN	NaN	NaN	NaN	NaN		0	NaN	Q9UPP1;Q9UPP1-2;Q9UPP1-3;H0Y3N9;H3BLZ7;Q9UPP1-4	Q9UPP1;Q9UPP1-2;Q9UPP1-3;H0Y3N9;H3BLZ7;Q9UPP1-4	Histone lysine demethylase PHF8	PHF8	6
NaN	NaN	NaN	NaN	NaN	NaN	19.5032	NaN		0	NaN	Q9BRK5;Q9BRK5-6;Q9BRK5-2;H0Y3T6	Q9BRK5;Q9BRK5-6;Q9BRK5-2;H0Y3T6	45 kDa calcium-binding protein	SDF4	4
NaN	NaN	NaN	NaN	21.4126	NaN	NaN	NaN		0	NaN	H0Y4G9;Q99836;Q99836-2;Q99836-3;E9PGG5;Q99836-4	H0Y4G9;Q99836;Q99836-2	Myeloid differentiation primary response protein MyD88	MYD88	6
NaN	NaN	NaN	NaN	NaN	NaN	NaN	23.6051		0	NaN	H0Y5B4;H7BZ11;P83881;Q969Q0	H0Y5B4;H7BZ11;P83881;Q969Q0	60S ribosomal protein L36a;60S ribosomal protein L36a-like	RPL36A;RPL36AL	4
NaN	NaN	NaN	NaN	NaN	NaN	NaN	21.8583		0	NaN	P06132;H0Y5R6;Q5T450;Q5T446	P06132;H0Y5R6;Q5T450;Q5T446	Uroporphyrinogen decarboxylase	UROD	4
25.4407	25.9505	24.7004	25.4251	24.8925	25.6851	25.0092	25.3554		0.178598	0.143631	H0Y7A7;E7ETZ0;P62158;G3V479;F8WBR5;E7EMB3;Q96HY3;G3V361;G3V226	H0Y7A7;E7ETZ0;P62158;G3V479;F8WBR5;E7EMB3	Calmodulin	CALM2;CALM1	9
NaN	NaN	NaN	NaN	NaN	21.4882	NaN	NaN		0	NaN	Q96JB1;Q96JB1-2;H0Y7V4	Q96JB1;Q96JB1-2;H0Y7V4	Dynein heavy chain 8, axonemal	DNAH8	3
NaN	NaN	NaN	NaN	NaN	NaN	19.3207	NaN		0	NaN	H0Y8X4;O43598	H0Y8X4;O43598	Deoxyribonucleoside 5-monophosphate N-glycosidase	C6orf108;RCL	2
NaN	NaN	NaN	NaN	NaN	18.9622	NaN	NaN		0	NaN	Q8IY21;H0Y8Z7	Q8IY21;H0Y8Z7	Probable ATP-dependent RNA helicase DDX60	DDX60	2
NaN	19.338	NaN	NaN	NaN	NaN	NaN	NaN		0	NaN	Q9UMS6-2;H0Y9Y3;Q9UMS6-3;Q9UMS6	Q9UMS6-2;H0Y9Y3;Q9UMS6-3;Q9UMS6	Synaptopodin-2	SYNPO2	4
NaN	NaN	22.3623	NaN	NaN	NaN	NaN	NaN		0	NaN	Q15006;H0YAS9	Q15006;H0YAS9	Tetratricopeptide repeat protein 35	TTC35	2
NaN	22.4583	NaN	NaN	NaN	NaN	NaN	NaN		0	NaN	H0YAU6;O60504;E7EQH0;E5RHS8;H0YAT3	H0YAU6;O60504;E7EQH0;E5RHS8;H0YAT3	Vinexin	SORBS3	5
22.0262	22.0073	22.5225	22.771	22.2132	22.6548	22.4502	22.8516		0.39661	-0.210695	Q6NXG1;Q6NXG1-4;Q6NXG1-2;H0YBB3;H0YBR2;Q6NXG1-3;E9PB47	Q6NXG1;Q6NXG1-4;Q6NXG1-2;H0YBB3;H0YBR2;Q6NXG1-3;E9PB47	Epithelial splicing regulatory protein 1	ESRP1	7
22.4944	22.3618	22.8011	22.3439	22.4428	22.3941	22.3194	22.4108		0.446736	0.108523	P29218;H0YBL1;E5RIP7;E5RG13	P29218;H0YBL1;E5RIP7;E5RG13	Inositol monophosphatase 1	IMPA1	4
NaN	NaN	NaN	NaN	NaN	NaN	19.7942	NaN		0	NaN	H0YEH1;H0YEF7;H0YD48;H0YEY8;H0YE97	H0YEH1;H0YEF7;H0YD48;H0YEY8;H0YE97		PICALM	5
NaN	NaN	NaN	NaN	NaN	NaN	19.8139	NaN		0	NaN	P53041;H0YDU8;B4DDZ8;A8MU39	P53041;H0YDU8;B4DDZ8;A8MU39	Serine/threonine-protein phosphatase 5;Serine/threonine-protein phosphatase	PPP5C	4
28.6284	28.3255	28.8663	29.115	28.918	28.8989	28.9223	29.1376		0.631766	-0.235367	H0YG33;P08107;F5GZ62;F5H1D3;F8VZJ4;E7EP94;Q5SP16;E7EP11	H0YG33;P08107;F5GZ62;F5H1D3;F8VZJ4;E7EP94;Q5SP16	Heat shock 70 kDa protein 1A/1B	HSPA1B;HSPA1A	8
NaN	NaN	22.1797	NaN	NaN	NaN	NaN	NaN		0	NaN	Q8NE71;Q8NE71-2;H0YGW7	Q8NE71;Q8NE71-2;H0YGW7	ATP-binding cassette sub-family F member 1	ABCF1	3
NaN	NaN	NaN	NaN	24.597	24.448	24.099	23.9165		0	NaN	P52566;H0YGX7;F5H3P3;F5H6Q0;F5H2R5	P52566;H0YGX7;F5H3P3;F5H6Q0;F5H2R5	Rho GDP-dissociation inhibitor 2	ARHGDIB	5
NaN	NaN	20.1743	NaN	NaN	NaN	NaN	NaN		0	NaN	Q8N8S7;Q8N8S7-2;H0YH67	Q8N8S7;Q8N8S7-2;H0YH67	Protein enabled homolog	ENAH	3
NaN	NaN	NaN	NaN	21.7799	22.4234	22.1515	NaN		0	NaN	H0YHG0;P82979;F8VZQ9	H0YHG0;P82979;F8VZQ9	SAP domain-containing ribonucleoprotein	SARNP	3
NaN	NaN	22.8043	NaN	NaN	NaN	NaN	NaN		0	NaN	Q5TDH0-3;Q5TDH0;Q5TDH0-2;H0YI90;H0YII4	Q5TDH0-3;Q5TDH0;Q5TDH0-2;H0YI90;H0YII4	Protein DDI1 homolog 2	DDI2	5
NaN	22.6712	NaN	NaN	21.3568	21.156	21.6192	21.7796		0	1.19327	Q96AC1-3;Q96AC1;H0YJ34;Q96AC1-2;Q9BQL6-4;H0YJB6	Q96AC1-3;Q96AC1;H0YJ34;Q96AC1-2	Fermitin family homolog 2	FERMT2	6
NaN	22.2543	NaN	NaN	NaN	22.8315	22.5081	NaN		0	-0.415541	H0YK48;P09493-5;B7Z596;H7BYY1;F5H7S3;P09493-2;H0YN06	H0YK48;P09493-5;B7Z596;H7BYY1;F5H7S3;P09493-2		TPM1	7
NaN	NaN	NaN	NaN	22.0687	NaN	NaN	NaN		0	NaN	P33316;H0YKC5;H0YNW5;P33316-2	P33316;H0YKC5;H0YNW5;P33316-2	Deoxyuridine 5-triphosphate nucleotidohydrolase, mitochondrial	DUT	4
NaN	NaN	NaN	NaN	NaN	NaN	NaN	NaN		0	NaN	H0YNJ6;Q6PKC0;Q9P2T1-2;Q9P2T1;H0YLV5;Q86T14;H0YMB3;H0YLB8;H0YNS9;H0YKE1	H0YNJ6;Q6PKC0;Q9P2T1-2;Q9P2T1;H0YLV5;Q86T14;H0YMB3;H0YLB8;H0YNS9;H0YKE1	GMP reductase;GMP reductase 2	GMPR2	10
NaN	NaN	22.6174	NaN	NaN	NaN	NaN	NaN		0	NaN	P09661;H0YKK0;H0YMA0	P09661;H0YKK0;H0YMA0	U2 small nuclear ribonucleoprotein A	SNRPA1	3
24.3256	24.852	25.0008	25.6731	25.8236	26.0303	25.1347	25.3779		0.928609	-0.628761	P25789;H0YL69;H0YMZ1;H0YN18;H0YMA1;H0YMI6;H0YKT8;H0YLC2;P25789-2;H0YLS6;H0YKS0;H0YMV3	P25789;H0YL69;H0YMZ1;H0YN18;H0YMA1;H0YMI6;H0YKT8;H0YLC2;P25789-2	Proteasome subunit alpha type-4;Proteasome subunit alpha type;Proteasome subunit beta type	PSMA4	12
NaN	NaN	NaN	NaN	NaN	NaN	NaN	21.8198		0	NaN	Q9P2K8;Q9P2K8-2;H0YME5;Q9P2K8-3	Q9P2K8;Q9P2K8-2;H0YME5;Q9P2K8-3	Eukaryotic translation initiation factor 2-alpha kinase 4	EIF2AK4	4
22.5861	23.029	23.2507	23.3596	23.5398	23.8434	23.2654	23.4796		1.20201	-0.475719	P29590;H2N333;P29590-8;P29590-3;P29590-9;P29590-5;P29590-2;P29590-4;P29590-11;P29590-13;P29590-12;H3BT57;E9PBR7;P29590-10;P29590-14;H3BT29;H3BVD2;H3BUJ5;F8W9X2	P29590;H2N333;P29590-8;P29590-3;P29590-9;P29590-5;P29590-2;P29590-4;P29590-11;P29590-13;P29590-12;H3BT57;E9PBR7;P29590-10;P29590-14;H3BT29;H3BVD2	Protein PML	PML	19
NaN	NaN	NaN	NaN	NaN	22.4936	22.3269	NaN		0	NaN	O43488;H3BLU7;Q8NHP1	O43488;H3BLU7;Q8NHP1	Aflatoxin B1 aldehyde reductase member 2;Aflatoxin B1 aldehyde reductase member 4	AKR7A2;AKR7L	3
NaN	NaN	NaN	NaN	21.6429	NaN	21.9941	NaN		0	NaN	Q6P9B6;H3BM75;F5GWS3;H3BUB0;H3BSC4;H3BTC5;H3BPI4;H3BQ13	Q6P9B6;H3BM75;F5GWS3;H3BUB0	TLD domain-containing protein KIAA1609	KIAA1609	8
NaN	NaN	NaN	NaN	NaN	NaN	21.8362	NaN		0	NaN	Q15287;H3BTC0;H3BMM9;Q15287-2;Q15287-3;H3BMS0;H3BV80;H3BPG5;H3BR57	Q15287;H3BTC0;H3BMM9;Q15287-2;Q15287-3;H3BMS0;H3BV80;H3BPG5;H3BR57	RNA-binding protein with serine-rich domain 1	RNPS1	9
NaN	NaN	NaN	NaN	NaN	20.0997	NaN	NaN		0	NaN	Q9GZU8;H3BU93;H3BMX9;H3BUL4;H3BP64;H3BSY6;H3BTP8;H3BTI2;H3BQQ6	Q9GZU8;H3BU93;H3BMX9;H3BUL4;H3BP64;H3BSY6;H3BTP8;H3BTI2;H3BQQ6	Protein FAM192A	FAM192A	9
23.6948	24.773	25.9395	NaN	25.3575	25.2235	25.2742	25.0295		0.319074	-0.418759	H3BN98;P62244;I3L246;I3L3P7;I3L303;H3BT37;H3BV27	H3BN98;P62244;I3L246;I3L3P7	40S ribosomal protein S15a	RPS15A	7
NaN	NaN	NaN	NaN	NaN	NaN	NaN	23.3434		0	NaN	O14561;H3BNK3	O14561;H3BNK3	Acyl carrier protein, mitochondrial;Acyl carrier protein	NDUFAB1	2
22.0829	NaN	21.7704	NaN	21.6208	21.8094	21.6229	21.621		1.01981	0.258146	Q9NXG2;H3BNW0	Q9NXG2;H3BNW0	THUMP domain-containing protein 1	THUMPD1	2
NaN	NaN	20.4808	NaN	NaN	NaN	NaN	NaN		0	NaN	H3BQK9;H3BPE1;F8W8Q1;Q9UPN3-2;Q9UPN3-3;Q9UPN3-5;Q9UPN3;F5GZL7;Q9UPN3-4;H0Y390;E9PNZ4;E9PLY5;H0Y314;H0Y4F5;H0YD69;E7ES95;E9PLY0;H7BZ03;H0Y6T5;F5GZS2	H3BQK9;H3BPE1;F8W8Q1;Q9UPN3-2;Q9UPN3-3;Q9UPN3-5;Q9UPN3;F5GZL7;Q9UPN3-4;H0Y390	Microtubule-actin cross-linking factor 1, isoforms 1/2/3/5	MACF1	20
NaN	NaN	NaN	NaN	NaN	NaN	22.0219	NaN		0	NaN	Q16775;Q16775-2;H3BPQ4;H3BPK3	Q16775;Q16775-2;H3BPQ4;H3BPK3	Hydroxyacylglutathione hydrolase, mitochondrial	HAGH	4
22.5509	22.9575	22.8621	22.1101	NaN	NaN	22.1308	22.228		0.69772	0.440711	H3BPX2;Q5VST9-6;Q5VST9-2;Q5VST9;Q5VST9-3;Q5VST9-5;A6NGQ3;H7BY31;F8W8T3;H0Y411;H3BLW1;H3BQA7	H3BPX2;Q5VST9-6;Q5VST9-2;Q5VST9;Q5VST9-3;Q5VST9-5;A6NGQ3;H7BY31	Obscurin	OBSCN	12
NaN	NaN	NaN	NaN	NaN	NaN	21.2452	NaN		0	NaN	P50238;H3BRQ4	P50238;H3BRQ4	Cysteine-rich protein 1	CRIP1	2
NaN	NaN	NaN	NaN	NaN	NaN	NaN	28.3967		0	NaN	P19387;H3BRR2	P19387;H3BRR2	DNA-directed RNA polymerase II subunit RPB3	POLR2C	2
NaN	NaN	21.9785	21.7582	22.1003	NaN	22.0875	NaN		0.750274	-0.225553	P19784;H3BSA1;H3BV19	P19784;H3BSA1;H3BV19	Casein kinase II subunit alpha	CSNK2A2	3
NaN	NaN	NaN	NaN	NaN	NaN	NaN	25.7382		0	NaN	Q9BVA0;H3BTU7	Q9BVA0;H3BTU7	Katanin p80 WD40-containing subunit B1	KATNB1	2
NaN	NaN	NaN	28.7602	NaN	NaN	NaN	NaN		0	NaN	Q15111;H3BUD4;Q15111-2	Q15111;H3BUD4;Q15111-2	Inactive phospholipase C-like protein 1	PLCL1	3
NaN	NaN	NaN	NaN	NaN	NaN	NaN	18.4451		0	NaN	Q9BST9-3;Q9BST9;Q9BST9-2;H7BXD4	Q9BST9-3;Q9BST9;Q9BST9-2;H7BXD4	Rhotekin	RTKN	4
NaN	NaN	20.6201	NaN	NaN	NaN	NaN	NaN		0	NaN	P82673;H7BXR7;P82673-2;H0YG82	P82673;H7BXR7;P82673-2;H0YG82	28S ribosomal protein S35, mitochondrial	MRPS35	4
23.7875	23.6522	24.697	24.583	24.66	24.9067	24.8699	24.7554		1.18817	-0.618111	H7BY78;P00492	H7BY78;P00492	Hypoxanthine-guanine phosphoribosyltransferase	HPRT1	2
NaN	NaN	21.8403	NaN	21.9597	22.1099	22.4619	NaN		0	-0.336861	Q16718;Q5H9R2;H7BYD0	Q16718;Q5H9R2;H7BYD0	NADH dehydrogenase [ubiquinone] 1 alpha subcomplex subunit 5	NDUFA5;DKFZp781K1356	3
24.2469	NaN	NaN	NaN	NaN	NaN	NaN	NaN		0	NaN	H7BZJ3	H7BZJ3	Thioredoxin	PDIA3	1
NaN	NaN	NaN	NaN	NaN	NaN	20.4413	NaN		0	NaN	Q6WCQ1-2;Q6WCQ1;Q6WCQ1-3;H7BZN9	Q6WCQ1-2;Q6WCQ1;Q6WCQ1-3;H7BZN9	Myosin phosphatase Rho-interacting protein	MPRIP	4
NaN	NaN	NaN	NaN	NaN	NaN	20.6167	NaN		0	NaN	O75312;H7C0E5;H7BZM7	O75312;H7C0E5;H7BZM7	Zinc finger protein ZPR1	ZNF259	3
NaN	NaN	NaN	19.1159	NaN	NaN	NaN	NaN		0	NaN	Q9UHQ9;H7C0R7	Q9UHQ9;H7C0R7	NADH-cytochrome b5 reductase 1	CYB5R1	2
NaN	NaN	NaN	NaN	NaN	19.0331	NaN	NaN		0	NaN	Q8WWC4;H7C0V0	Q8WWC4;H7C0V0	Uncharacterized protein C2orf47, mitochondrial	C2orf47	2
NaN	NaN	NaN	NaN	18.7555	NaN	NaN	NaN		0	NaN	H7C1E4;P61966	H7C1E4;P61966	AP-1 complex subunit sigma-1A	AP1S1	2
NaN	NaN	NaN	NaN	19.2091	NaN	NaN	NaN		0	NaN	H7C2Q8;Q99848	H7C2Q8;Q99848	Probable rRNA-processing protein EBP2	EBNA1BP2	2
26.0185	26.4803	NaN	NaN	NaN	NaN	24.7817	25.5804		0.834048	1.06833	Q13162;H7C3T4	Q13162;H7C3T4	Peroxiredoxin-4	PRDX4	2
23.6001	25.9106	23.0825	24.1883	24.0168	24.867	24.1796	24.5097		0.11428	-0.197896	P30042;H7C455;H7C1F6;P30042-2;H7BYH1;F2Z2Q0;H7C2G3	P30042;H7C455;H7C1F6;P30042-2;H7BYH1;F2Z2Q0;H7C2G3	ES1 protein homolog, mitochondrial	C21orf33	7
NaN	NaN	NaN	NaN	NaN	NaN	19.9329	NaN		0	NaN	Q8N766;Q8N766-2;Q8N766-3;Q8N766-4;H7C4E3	Q8N766;Q8N766-2;Q8N766-3;Q8N766-4;H7C4E3	Uncharacterized protein KIAA0090	KIAA0090	5
NaN	NaN	NaN	21.1251	NaN	NaN	NaN	NaN		0	NaN	Q9Y5M8;H7C4H2	Q9Y5M8;H7C4H2	Signal recognition particle receptor subunit beta	SRPRB	2
NaN	NaN	NaN	NaN	NaN	NaN	NaN	20.7997		0	NaN	Q969Z0;H7C4R5	Q969Z0;H7C4R5	Protein TBRG4	TBRG4	2
NaN	NaN	NaN	NaN	NaN	NaN	NaN	NaN		0	NaN	Q9H7Z7;H7C5L1	Q9H7Z7;H7C5L1	Prostaglandin E synthase 2;Prostaglandin E synthase 2 truncated form	PTGES2	2
21.8191	21.4446	22.435	22.0934	21.7036	21.8768	21.5636	21.8027		0.426311	0.211378	I3L0E3;Q9Y2R5;E9PE17;Q8N859;F8WD84	I3L0E3;Q9Y2R5;E9PE17	28S ribosomal protein S17, mitochondrial	MRPS17	5
NaN	NaN	22.8455	NaN	NaN	NaN	22.4529	NaN		0	0.392567	Q9NUU7;I3L0H8;H3BQK0;Q9UMR2;E7EMK4;Q9UMR2-2;I3L352;B4DRZ7;F8W9W5;Q9UHL0;Q9UMR2-3;Q9UHL0-2;E9PR46;H3BN59;H3BMQ5;H0YD26;H3BTB3	Q9NUU7;I3L0H8;H3BQK0;Q9UMR2;E7EMK4;Q9UMR2-2;I3L352;B4DRZ7;F8W9W5	ATP-dependent RNA helicase DDX19A;ATP-dependent RNA helicase DDX19B	DDX19A;DDX19B	17
26.408	26.8706	24.8455	25.851	25.3028	25.4678	25.2891	24.8668		0.840364	0.762139	P12829;I3L1K6;I3L532;I3L4B1;I3L3U1	P12829;I3L1K6;I3L532;I3L4B1	Myosin light chain 4	MYL4	5
NaN	NaN	21.6143	21.6987	21.61	22.0094	21.5673	NaN		0.142083	-0.0723766	Q9BQG0-2;Q9BQG0;I3L1L3;E7EN09	Q9BQG0-2;Q9BQG0;I3L1L3;E7EN09	Myb-binding protein 1A	MYBBP1A	4
23.4854	22.9528	22.3686	22.2208	22.5519	22.8925	22.4381	23.1982		0.013289	-0.0132742	P46108;I3L297;P46108-2	P46108;I3L297;P46108-2	Adapter molecule crk	CRK	3
23.431	23.4172	24.048	23.5627	23.2105	23.3859	23.0576	23.5261		0.900048	0.319706	P43034;I3L2U8;I3L3N5;B4DF38;P43034-2	P43034;I3L2U8;I3L3N5;B4DF38	Platelet-activating factor acetylhydrolase IB subunit alpha	PAFAH1B1	5
NaN	NaN	NaN	NaN	NaN	NaN	21.2988	NaN		0	NaN	O00116;F5H632;B8ZZ81	O00116;F5H632	Alkyldihydroxyacetonephosphate synthase, peroxisomal	AGPS	3
26.8818	27.038	27.7819	27.7349	27.4768	27.4253	27.7524	27.6044		0.364635	-0.20559	O00151	O00151	PDZ and LIM domain protein 1	PDLIM1	1
NaN	NaN	NaN	22.5334	NaN	NaN	NaN	NaN		0	NaN	O00154-4;O00154-3;O00154-2;O00154;O00154-5;O00154-6;B4DUX0;F5GWE2	O00154-4;O00154-3;O00154-2;O00154;O00154-5;O00154-6;B4DUX0;F5GWE2	Cytosolic acyl coenzyme A thioester hydrolase	ACOT7	8
25.3397	25.6332	26.0971	25.8562	25.8655	25.7214	25.8509	25.846		0.21681	-0.0893922	O00231;H7C067	O00231	26S proteasome non-ATPase regulatory subunit 11	PSMD11	2
23.1845	23.3406	24.2039	23.8884	23.7234	24.1174	23.5546	23.6209		0.14071	-0.0997415	O00232;O00232-2	O00232;O00232-2	26S proteasome non-ATPase regulatory subunit 12	PSMD12	2
23.7277	22.7823	22.3495	NaN	22.7188	23.2798	22.679	22.7047		0.102857	0.107567	O00233;O00233-2;F8W7V8;F5GX23;F5H5V4;G3V1Q6;F5H7X1;F5H182	O00233;O00233-2;F8W7V8;F5GX23;F5H5V4;G3V1Q6;F5H7X1	26S proteasome non-ATPase regulatory subunit 9	PSMD9	8
NaN	NaN	NaN	20.5143	NaN	NaN	NaN	NaN		0	NaN	O00267;O00267-2;B4DJK4	O00267;O00267-2;B4DJK4	Transcription elongation factor SPT5	SUPT5H	3
23.7463	23.4189	24.4406	24.4995	24.5767	24.0423	24.5975	24.5755		0.685509	-0.421638	O00410-3;O00410;H0Y8C6;B4E0R6;O00410-2;E7ETV3;E7EV12;E7EQT5;E7EX05;E7EWK4;C9JMV5;E7ETV8;H7C609;E7ESZ1;E7ESA1;C9JQT6;C9J875;C9JZD8;O60518;H0Y3V4;C9JZ53;C9J5I6;C9JXE0	O00410-3;O00410;H0Y8C6;B4E0R6;O00410-2	Importin-5	IPO5	23
24.9283	25.5278	25.5222	24.9933	25.4786	25.631	25.543	25.2994		0.662798	-0.245096	O00429-6;O00429;O00429-3;F8W8D1;O00429-2;G8JLD5;O00429-5;O00429-4;G8JL97;B4DGC9;F8VZ52;B4DDQ3;F8VUJ9;B4DPZ9;F8W1W3;F8VYL3;F8VR28;H0YHY4;H0YI79	O00429-6;O00429;O00429-3;F8W8D1;O00429-2;G8JLD5;O00429-5;O00429-4;G8JL97;B4DGC9	Dynamin-1-like protein	DNM1L	19
NaN	NaN	NaN	NaN	NaN	NaN	NaN	20.6933		0	NaN	O00468	O00468	Agrin	AGRN	1
NaN	NaN	NaN	25.3946	NaN	NaN	NaN	NaN		0	NaN	O00471;F8W9B8	O00471;F8W9B8	Exocyst complex component 5	EXOC5	2
NaN	NaN	NaN	NaN	NaN	NaN	NaN	24.3559		0	NaN	O00483	O00483	NADH dehydrogenase [ubiquinone] 1 alpha subcomplex subunit 4	NDUFA4	1
22.7444	23.0434	22.8329	22.4255	21.9773	23.381	23.0419	NaN		0.0342313	-0.0385157	O00487;C9JW37	O00487	26S proteasome non-ATPase regulatory subunit 14	PSMD14	2
25.219	25.9484	24.6132	24.2764	24.2868	24.5274	24.7319	24.5937		0.597103	0.479339	O00499;O00499-5;O00499-2;O00499-3;O00499-11;O00499-6;O00499-4;O00499-8;O00499-7;O00499-10;O00499-9;P49418;F5H533;P49418-2;Q9UBW5;F5H0W4;Q9UBW5-2;F5H6E8	O00499;O00499-5;O00499-2;O00499-3;O00499-11;O00499-6;O00499-4;O00499-8;O00499-7;O00499-10;O00499-9	Myc box-dependent-interacting protein 1	BIN1	18
NaN	NaN	22.336	22.4982	21.7277	22.5181	22.5914	NaN		0.137585	0.137991	O00505;H0Y4S9	O00505	Importin subunit alpha-3	KPNA3	2
NaN	NaN	23.9696	24.5789	23.6011	23.1581	22.5118	NaN		1.06998	1.18393	O00567;Q5JXT2;H0YDU4;E9PDI8;H0Y653	O00567;Q5JXT2;H0YDU4;E9PDI8;H0Y653	Nucleolar protein 56	NOP56;NOL5A	5
25.6789	25.8561	26.4057	26.4344	26.7256	26.5206	26.0154	26.0815		0.416213	-0.241997	O00571;O00571-2;B4DLU5;B4E132;Q9NQI0;D6RDK4;Q9NQI0-2;E9PCD8;D6RCM4;B4E3C4;H0Y960;C9J8G5	O00571;O00571-2;B4DLU5	ATP-dependent RNA helicase DDX3X	DDX3X	12
NaN	NaN	NaN	NaN	NaN	NaN	NaN	20.5897		0	NaN	O00625	O00625	Pirin	PIR	1
23.7975	23.911	23.652	23.5264	23.7946	24.108	24.3616	23.8661		1.04904	-0.310873	O00629;H7C4F6	O00629;H7C4F6	Importin subunit alpha-4	KPNA4	2
NaN	NaN	22.1275	NaN	NaN	22.4552	21.8611	NaN		0	-0.0306053	O00743-3;O00743;O00743-2;B7Z3E2;Q5T1S7	O00743-3;O00743;O00743-2;B7Z3E2	Serine/threonine-protein phosphatase 6 catalytic subunit	PPP6C	5
NaN	NaN	20.654	20.5564	20.4136	20.6276	21.523	21.4216		0.393821	-0.391244	O00748;O00748-2	O00748;O00748-2	Cocaine esterase	CES2	2
20.252	23.0505	21.3175	NaN	21.2405	NaN	21.296	21.3136		0.114186	0.256636	O00757	O00757	Fructose-1,6-bisphosphatase isozyme 2	FBP2	1
22.6623	21.8044	23.5658	22.7149	23.2109	22.4919	23.0316	22.9817		0.252826	-0.242133	O14579;F5H1E1;O14579-2;A6NE29	O14579;F5H1E1;O14579-2;A6NE29	Coatomer subunit epsilon	COPE	4
NaN	NaN	NaN	NaN	NaN	19.6592	NaN	NaN		0	NaN	O14617-5;O14617;O14617-4;G5E988;O14617-2;E7EMM2;O14617-3	O14617-5;O14617;O14617-4;G5E988;O14617-2;E7EMM2;O14617-3	AP-3 complex subunit delta-1	AP3D1	7
24.1927	24.744	24.1949	24.6863	24.5974	24.4931	24.9709	24.8731		0.723989	-0.279151	O14745;E7EV06	O14745;E7EV06	Na(+)/H(+) exchange regulatory cofactor NHE-RF1	SLC9A3R1	2
24.9721	25.7266	23.9355	23.0384	23.7231	23.5845	23.6197	24.4995		0.392546	0.561462	O14773;B4DSE2;O14773-2;E7EV34	O14773;B4DSE2;O14773-2	Tripeptidyl-peptidase 1	TPP1	4
NaN	NaN	21.7943	NaN	NaN	21.7226	21.3914	NaN		0	0.23725	O14776;O14776-2;G3V220	O14776;O14776-2;G3V220	Transcription elongation regulator 1	TCERG1	3
24.9903	24.759	25.1991	25.1491	26.4234	26.0033	24.763	25.5506		0.908682	-0.660703	O14818;O14818-2;H0Y586;Q8TAA3;Q8TAA3-5;F5H3G5;Q8TAA3-2;F5GY34;Q5JXJ2	O14818;O14818-2;H0Y586;Q8TAA3;Q8TAA3-5;F5H3G5;Q8TAA3-2	Proteasome subunit alpha type-7;Proteasome subunit alpha type-7-like;Proteasome subunit alpha type	PSMA7;PSMA8	9
NaN	NaN	NaN	NaN	NaN	NaN	NaN	21.2412		0	NaN	O14828;O14828-2	O14828;O14828-2	Secretory carrier-associated membrane protein 3	SCAMP3	2
NaN	NaN	NaN	NaN	20.4983	NaN	NaN	NaN		0	NaN	O14841	O14841	5-oxoprolinase	OPLAH	1
NaN	22.0126	24.1323	23.2152	23.9095	22.8817	23.1136	22.3544		0.0293571	0.0552085	O14879;B4DLS7	O14879;B4DLS7	Interferon-induced protein with tetratricopeptide repeats 3	IFIT3	2
NaN	NaN	NaN	NaN	NaN	NaN	NaN	19.509		0	NaN	O14880;Q5VV87	O14880;Q5VV87	Microsomal glutathione S-transferase 3	MGST3	2
NaN	21.5504	21.6507	21.9841	21.1008	20.9749	23.2678	22.565		0.138465	-0.248719	O14896;F5GWX8;B1AJU4	O14896;F5GWX8;B1AJU4	Interferon regulatory factor 6	IRF6	3
23.6304	NaN	NaN	NaN	NaN	NaN	23.671	23.6191		0	-0.0145779	O14907	O14907	Tax1-binding protein 3	TAX1BP3	1
NaN	NaN	21.9805	21.7967	21.7865	21.8905	21.9783	NaN		0.0115348	0.00353305	O14929;O14929-2	O14929;O14929-2	Histone acetyltransferase type B catalytic subunit	HAT1	2
21.7607	NaN	22.8914	22.7836	23.9534	23.1919	22.9068	NaN		0.849587	-0.872164	O14933;E9PQT7;O14933-2;E9PKW8	O14933;E9PQT7;O14933-2	Ubiquitin/ISG15-conjugating enzyme E2 L6	UBE2L6	4
25.8412	NaN	NaN	NaN	NaN	NaN	NaN	NaN		0	NaN	O14949	O14949	Cytochrome b-c1 complex subunit 8	UQCRQ	1
NaN	NaN	22.2246	NaN	NaN	NaN	NaN	NaN		0	NaN	O14957	O14957	Cytochrome b-c1 complex subunit 10	UQCR11	1
NaN	21.3478	NaN	22.2174	21.546	22.5362	NaN	NaN		0.135081	-0.258519	O14979;O14979-2;O14979-3	O14979;O14979-2;O14979-3	Heterogeneous nuclear ribonucleoprotein D-like	HNRPDL	3
24.8053	23.7145	23.9358	24.0339	24.4349	24.1625	24.1777	24.5277		0.342278	-0.2033	O14980;C9JKM9;C9J673;C9JV99;C9JQ02;C9IZS4;F8WF71;H7BZC5;C9IYM2;C9JF49	O14980	Exportin-1	XPO1	10
23.9429	22.8284	23.4964	23.6749	22.8892	23.3391	22.8413	23.027		0.887998	0.461495	O15020;O15020-2;A4QPE4	O15020;O15020-2	Spectrin beta chain, brain 2	SPTBN2	3
NaN	NaN	NaN	20.9838	NaN	NaN	NaN	NaN		0	NaN	O15126	O15126	Secretory carrier-associated membrane protein 1	SCAMP1	1
25.8733	25.2178	26.1591	25.4589	25.4928	25.4322	26.091	25.8203		0.0425415	-0.0317841	O15143;F8WCG3;C9J6C8;C9JFG9;C9JQM8;C9JEY1;C9J4Z7;C9K057;C9JBJ7;C9JTT6;F8WEB3;C9JM51;F8VXW2	O15143;F8WCG3;C9J6C8;C9JFG9;C9JQM8;C9JEY1;C9J4Z7;C9K057;C9JBJ7	Actin-related protein 2/3 complex subunit 1B	ARPC1B	13
24.2649	23.867	24.5376	24.4436	24.1694	25.3715	24.5108	24.7586		0.70158	-0.424265	O15144;H7C3F9	O15144	Actin-related protein 2/3 complex subunit 2	ARPC2	2
NaN	NaN	NaN	NaN	NaN	NaN	NaN	20.1099		0	NaN	O15160;O15160-2	O15160;O15160-2	DNA-directed RNA polymerases I and III subunit RPAC1	POLR1C	2
23.5692	NaN	NaN	NaN	24.0202	24.0266	NaN	NaN		0	-0.454213	O15217;Q6P4G1;Q5JW88	O15217;Q6P4G1;Q5JW88	Glutathione S-transferase A4;Glutathione S-transferase	GSTA4	3
NaN	NaN	NaN	NaN	NaN	NaN	NaN	20.9949		0	NaN	Q9P0H9;O15258;Q5T091;Q5T092	Q9P0H9;O15258;Q5T091;Q5T092	Protein RER1	RER1	4
NaN	NaN	NaN	NaN	NaN	NaN	NaN	NaN		0	NaN	O15270	O15270	Serine palmitoyltransferase 2	SPTLC2	1
NaN	NaN	NaN	NaN	NaN	NaN	NaN	NaN		0	NaN	O15294;O15294-3;O15294-2	O15294;O15294-3;O15294-2	UDP-N-acetylglucosamine--peptide N-acetylglucosaminyltransferase 110 kDa subunit	OGT	3
21.3266	21.5882	22.7218	22.3559	21.9883	22.1248	22.871	22.3022		0.370561	-0.323459	O15355;F5H7G7;Q59GB2	O15355;F5H7G7	Protein phosphatase 1G	PPM1G	3
NaN	NaN	NaN	NaN	NaN	NaN	19.3514	NaN		0	NaN	O15372;E5RJT0;E5RGU4;E5RFH0;E5RFW7;E5RH59;E5RHC7	O15372;E5RJT0;E5RGU4;E5RFH0;E5RFW7;E5RH59;E5RHC7	Eukaryotic translation initiation factor 3 subunit H	EIF3H	7
NaN	NaN	NaN	NaN	NaN	NaN	NaN	21.0621		0	NaN	O15460;O15460-2	O15460;O15460-2	Prolyl 4-hydroxylase subunit alpha-2	P4HA2	2
NaN	NaN	NaN	22.7773	NaN	NaN	21.3409	NaN		0	1.43644	O15498;B4DR94	O15498;B4DR94	Synaptobrevin homolog YKT6	YKT6	2
24.4089	24.3822	24.5208	24.9127	24.7784	24.6527	23.7531	24.0878		0.38504	0.238173	O15511;O15511-2;B1ALC0	O15511;O15511-2;B1ALC0	Actin-related protein 2/3 complex subunit 5	ARPC5	3
NaN	NaN	NaN	NaN	19.5139	NaN	NaN	NaN		0	NaN	O43150;O43150-2	O43150;O43150-2	Arf-GAP with SH3 domain, ANK repeat and PH domain-containing protein 2	ASAP2	2
NaN	NaN	21.8117	NaN	NaN	NaN	NaN	NaN		0	NaN	O43172;O43172-2	O43172;O43172-2	U4/U6 small nuclear ribonucleoprotein Prp4	PRPF4	2
23.7122	23.674	23.1119	22.6641	23.8754	24.0485	23.5724	23.55		0.85173	-0.471045	O43175;Q5SZU1;F5H634;F5GYN9	O43175;Q5SZU1;F5H634	D-3-phosphoglycerate dehydrogenase	PHGDH	4
NaN	NaN	21.5864	NaN	21.1768	NaN	NaN	NaN		0	0.409611	O43252	O43252	Bifunctional 3-phosphoadenosine 5-phosphosulfate synthase 1;Sulfate adenylyltransferase;Adenylyl-sulfate kinase	PAPSS1	1
24.8862	25.3931	24.5336	24.3815	24.7778	24.4994	25.1589	24.8179		0.0193328	-0.0149198	O43390;O43390-2;Q2L7G6;E7ETM7	O43390;O43390-2;Q2L7G6	Heterogeneous nuclear ribonucleoprotein R	HNRNPR	4
25.7767	25.7861	26.0169	25.8148	25.6803	25.8737	25.6854	25.8324		0.486497	0.0806909	O43396;G3V1K0	O43396;G3V1K0	Thioredoxin-like protein 1	TXNL1	2
23.1896	22.7797	24.0068	24.4458	24.1161	23.675	23.714	23.3977		0.10927	-0.120189	Q5JWU6;O43399-5;O43399-3;O43399;O43399-4;O43399-2;B4DPJ6	Q5JWU6;O43399-5;O43399-3;O43399;O43399-4;O43399-2;B4DPJ6	Tumor protein D54	TPD52L2	7
NaN	NaN	NaN	NaN	NaN	NaN	18.9149	NaN		0	NaN	O43464;O43464-3;O43464-4;O43464-2	O43464;O43464-3;O43464-4;O43464-2	Serine protease HTRA2, mitochondrial	HTRA2	4
NaN	NaN	NaN	NaN	20.6719	20.4463	20.5807	NaN		0	NaN	O43592	O43592	Exportin-T	XPOT	1
NaN	21.5344	NaN	NaN	22.1506	NaN	22.1927	NaN		0	-0.637281	O43615	O43615	Mitochondrial import inner membrane translocase subunit TIM44	TIMM44	1
NaN	NaN	NaN	NaN	NaN	20.3347	NaN	NaN		0	NaN	O43665-3;O43665;O43665-2	O43665-3;O43665;O43665-2	Regulator of G-protein signaling 10	RGS10	3
NaN	NaN	NaN	NaN	NaN	NaN	NaN	20.6074		0	NaN	O43678	O43678	NADH dehydrogenase [ubiquinone] 1 alpha subcomplex subunit 2	NDUFA2	1
22.7329	23.0493	NaN	NaN	23.1909	23.0074	22.9845	22.8617		0.35532	-0.120058	O43681	O43681	ATPase ASNA1	ASNA1	1
22.9739	23.0398	23.1175	23.5619	23.5127	23.5541	22.9605	23.4935		0.487368	-0.20696	O43684;O43684-2;B4DDM6	O43684;O43684-2;B4DDM6	Mitotic checkpoint protein BUB3	BUB3	3
28.9725	28.7765	29.4476	29.2484	29.0367	29.108	29.0097	29.2111		0.0448113	0.0198898	O43707;D6PXK4;E7EV83;F5GXS2;H7C144	O43707;D6PXK4;E7EV83	Alpha-actinin-4	ACTN4	5
NaN	NaN	NaN	22.8369	NaN	NaN	NaN	NaN		0	NaN	O43760	O43760	Synaptogyrin-2	SYNGR2	1
NaN	21.9658	NaN	NaN	21.6975	NaN	22.3854	22.3023		0	-0.162627	O43765	O43765	Small glutamine-rich tetratricopeptide repeat-containing protein alpha	SGTA	1
24.6413	24.9812	24.9855	25.1041	25.1008	24.657	25.2009	25.3604		0.363274	-0.151758	O43776;B4DN60;F5H015;B4DG16	O43776;B4DN60	Asparagine--tRNA ligase, cytoplasmic	NARS	4
23.6905	23.8582	24.2332	24.5976	23.9395	24.8353	24.0262	24.4506		0.319054	-0.21804	O43809;H3BND3;Q5HYH5;H3BV41	O43809;H3BND3	Cleavage and polyadenylation specificity factor subunit 5	NUDT21	4
21.6816	21.6796	NaN	21.5267	21.7118	21.7767	21.6151	21.6122		0.325824	-0.0496194	O60216	O60216	Double-strand-break repair protein rad21 homolog	RAD21	1
NaN	24.6946	NaN	NaN	NaN	23.465	22.9114	23.3274		0	1.45993	O60220	O60220	Mitochondrial import inner membrane translocase subunit Tim8 A	TIMM8A	1
NaN	NaN	NaN	NaN	NaN	NaN	NaN	18.6707		0	NaN	O60306	O60306	Intron-binding protein aquarius	AQR	1
NaN	NaN	22.4723	22.0377	22.1066	21.6205	23.0691	22.5622		0.0606893	-0.0846372	O60343;O60343-3;O60343-2;O60343-5;O60343-4;Q5JU47	O60343;O60343-3;O60343-2	TBC1 domain family member 4	TBC1D4	6
NaN	21.2066	NaN	NaN	NaN	NaN	NaN	NaN		0	NaN	O60437	O60437	Periplakin	PPL	1
NaN	NaN	NaN	NaN	NaN	NaN	20.687	NaN		0	NaN	O95573;O60488;O60488-2	O95573;O60488;O60488-2	Long-chain-fatty-acid--CoA ligase 3;Long-chain-fatty-acid--CoA ligase 4	ACSL3;ACSL4	3
NaN	22.6949	NaN	22.6798	22.7087	23.0548	22.8406	22.906		0.814839	-0.190151	O60493;O60493-4;O60493-2;O60493-3	O60493;O60493-4;O60493-2;O60493-3	Sorting nexin-3	SNX3	4
NaN	NaN	NaN	NaN	NaN	NaN	21.0216	NaN		0	NaN	O60502;E9PGF9;O60502-2;O60502-3	O60502;E9PGF9	Bifunctional protein NCOAT;Protein O-GlcNAcase;Histone acetyltransferase	MGEA5	4
26.5506	26.5349	27.2395	26.9928	26.7853	26.6298	26.3498	26.6544		0.530243	0.224616	O60506;O60506-2;F6UXX1	O60506;O60506-2;F6UXX1	Heterogeneous nuclear ribonucleoprotein Q	SYNCRIP	3
NaN	NaN	NaN	NaN	NaN	NaN	NaN	20.4945		0	NaN	O60613;A8MZD0;O60613-2	O60613;A8MZD0;O60613-2	15 kDa selenoprotein	SEP15	3
24.9114	24.1184	24.8737	24.8186	24.646	24.6961	25.1293	24.7594		0.236062	-0.127218	O60664;O60664-3;O60664-2	O60664;O60664-3;O60664-2	Perilipin-3	PLIN3	3
NaN	NaN	NaN	NaN	20.7606	NaN	20.4491	NaN		0	NaN	O60684;F5GYL8;F5H4G7;O15131;E9PC31;Q5TFJ7	O60684;F5GYL8;F5H4G7	Importin subunit alpha-7;Importin subunit alpha	KPNA6	6
23.4237	23.507	23.9601	24.3765	23.9314	24.0825	24.0902	23.949		0.381285	-0.196427	O60701;O60701-2;B4DN25;E7EV97;E7ETF4;E7ER83;E7ER95	O60701;O60701-2;B4DN25	UDP-glucose 6-dehydrogenase	UGDH	7
22.2578	22.4002	22.6274	22.6321	22.4325	22.6645	22.5151	NaN		0.183698	-0.0580544	O60832;O60832-2;C9IYT0;H7C0M1;H7C2Q2;H7BZF2;H7C2Q9	O60832;O60832-2;C9IYT0;H7C0M1	H/ACA ribonucleoprotein complex subunit 4	DKC1	7
NaN	NaN	22.9967	NaN	23.8085	NaN	23.8281	NaN		0	-0.821653	O60841	O60841	Eukaryotic translation initiation factor 5B	EIF5B	1
22.1617	21.8684	22.2286	22.4435	21.7681	22.0759	21.7673	22.2044		0.655407	0.221634	O60884;H3BMW5	O60884	DnaJ homolog subfamily A member 2	DNAJA2	2
21.853	22.9785	22.5304	22.2372	22.5251	23.1884	23.1545	23.1385		1.09707	-0.601875	O60888-2;O60888;O60888-3;C9IZG4;C9IZQ5	O60888-2;O60888;O60888-3;C9IZG4	Protein CutA	CUTA	5
26.2879	25.6247	25.9377	26.0108	25.8112	25.9919	25.7663	25.7074		0.43635	0.146089	O75083;O75083-3;D6RD66;B4DY05;H7C4D6	O75083;O75083-3;D6RD66	WD repeat-containing protein 1	WDR1	5
NaN	NaN	NaN	NaN	NaN	NaN	22.3159	NaN		0	NaN	O75112-4;O75112-6;O75112-5	O75112-4;O75112-6;O75112-5			3
24.5086	NaN	NaN	NaN	NaN	NaN	NaN	NaN		0	NaN	O75131	O75131	Copine-3	CPNE3	1
NaN	NaN	NaN	NaN	21.1166	NaN	NaN	NaN		0	NaN	O75146	O75146	Huntingtin-interacting protein 1-related protein	HIP1R	1
NaN	NaN	NaN	NaN	NaN	NaN	17.4688	NaN		0	NaN	O75155;O75155-2	O75155;O75155-2	Cullin-associated NEDD8-dissociated protein 2	CAND2	2
NaN	NaN	NaN	NaN	NaN	NaN	18.1611	NaN		0	NaN	O75165	O75165	DnaJ homolog subfamily C member 13	DNAJC13	1
NaN	NaN	NaN	NaN	NaN	NaN	NaN	18.8495		0	NaN	O75175;O75175-2;O75175-3;H0Y5X7	O75175;O75175-2;O75175-3;H0Y5X7	CCR4-NOT transcription complex subunit 3	CNOT3	4
23.0137	27.563	NaN	NaN	20.8924	20.6024	20.968	NaN		1.10445	4.46742	O75208;H3BNT2;H3BPY0;H3BSJ5;H3BRC0	O75208;H3BNT2;H3BPY0	Ubiquinone biosynthesis protein COQ9, mitochondrial	COQ9	5
NaN	22.7573	NaN	22.8485	22.5699	22.135	NaN	NaN		0.745146	0.450439	O75223;B8ZZK2;E7EU55;H7BZK5;B8ZZR8;O75223-2;B8ZZN4	O75223;B8ZZK2;E7EU55;H7BZK5	Gamma-glutamylcyclotransferase	GGCT	7
24.7142	25.4411	23.0487	23.6494	23.6232	22.7801	24.1111	23.175		0.619268	0.790984	O75323;C9IYJ3;H7C333;C9K068	O75323;C9IYJ3	Protein NipSnap homolog 2	GBAS	4
NaN	22.6152	23.2002	23.4519	22.5441	22.7509	22.7427	22.7358		0.900085	0.395716	O75348;C9JRT2;O95670;F2Z307;Q5HYU8;C9JYK3	O75348;C9JRT2;O95670;F2Z307;Q5HYU8;C9JYK3	V-type proton ATPase subunit G 1;V-type proton ATPase subunit G 2	ATP6V1G1;ATP6V1G2-DDX39B;ATP6V1G2	6
23.2233	22.7874	23.3176	23.2961	23.0632	22.6201	23.2639	22.9612		0.435831	0.179039	O75351;Q9UN37;I3L4J1	O75351	Vacuolar protein sorting-associated protein 4B	VPS4B	3
25.3986	25.1261	25.8903	25.5068	25.5615	25.5136	25.6999	25.6066		0.29447	-0.114986	O75367;O75367-3;O75367-2;D6RCF2;Q9P0M6;B4DJC3;Q5SQT3	O75367;O75367-3;O75367-2;D6RCF2	Core histone macro-H2A.1;Histone H2A	H2AFY	7
23.3719	23.7103	23.0079	22.9746	23.4234	23.8765	23.533	21.6053		0.10718	0.156575	O75368	O75368	SH3 domain-binding glutamic acid-rich-like protein	SH3BGRL	1
NaN	23.8586	NaN	NaN	NaN	NaN	NaN	NaN		0	NaN	O75380	O75380	NADH dehydrogenase [ubiquinone] iron-sulfur protein 6, mitochondrial	NDUFS6	1
21.5461	NaN	21.9078	21.3863	21.2656	NaN	NaN	NaN		0	0.347839	O75396	O75396	Vesicle-trafficking protein SEC22b	SEC22B	1
28.0198	27.8074	26.5225	26.4453	26.3563	26.6031	26.1187	26.1977		1.06523	0.879776	O75489;E9PS48;B4DFM8;G3V194;E9PKL8	O75489	NADH dehydrogenase [ubiquinone] iron-sulfur protein 3, mitochondrial	NDUFS3	5
NaN	NaN	NaN	NaN	NaN	NaN	NaN	20.2099		0	NaN	O75494;O75494-2;O75494-3;Q5JRI3;O75494-4;Q5JRI1;O75494-5	O75494;O75494-2;O75494-3;Q5JRI3;O75494-4;Q5JRI1;O75494-5	Serine/arginine-rich splicing factor 10	SRSF10;FUSIP1	7
NaN	NaN	NaN	NaN	NaN	NaN	NaN	17.7041		0	NaN	O75506	O75506	Heat shock factor-binding protein 1	HSBP1	1
23.8284	24.1279	24.0288	NaN	24.2814	23.587	25.3903	24.5355		0.447738	-0.45352	O75531	O75531	Barrier-to-autointegration factor	BANF1	1
NaN	22.0893	22.6841	NaN	22.0407	22.6103	22.3173	NaN		0.0714398	0.0639432	O75533;H7C341	O75533	Splicing factor 3B subunit 1	SF3B1	2
NaN	NaN	NaN	NaN	NaN	NaN	NaN	21.4488		0	NaN	O75607	O75607	Nucleoplasmin-3	NPM3	1
22.5142	22.883	22.9173	22.8946	22.5236	22.8374	23.1101	23.4005		0.335565	-0.165658	O75643;F5H447;F5H4C1;C9JAQ9;O75643-2;B4E0P5;A2RRQ7	O75643	U5 small nuclear ribonucleoprotein 200 kDa helicase	SNRNP200	7
NaN	NaN	20.7808	20.2337	20.9195	21.1658	21.188	NaN		1.06261	-0.583856	O75663;O75663-2	O75663;O75663-2	TIP41-like protein	TIPRL	2
NaN	NaN	NaN	NaN	23.8087	NaN	NaN	NaN		0	NaN	O75715	O75715	Epididymal secretory glutathione peroxidase	GPX5	1
25.8216	25.477	25.8249	25.6591	25.9933	26.13	25.8104	25.5654		0.568754	-0.179123	O75874;C9J4N6;C9JLU6;C9JJE5	O75874	Isocitrate dehydrogenase [NADP] cytoplasmic	IDH1	4
NaN	NaN	NaN	NaN	NaN	NaN	22.5052	NaN		0	NaN	O75915;B4DWQ6;F8WF33;C9JQU6;F8WF90	O75915;B4DWQ6;F8WF33;C9JQU6;F8WF90	PRA1 family protein 3	ARL6IP5	5
NaN	NaN	NaN	NaN	NaN	21.1998	NaN	NaN		0	NaN	O75934	O75934	Pre-mRNA-splicing factor SPF27	BCAS2	1
NaN	NaN	NaN	NaN	NaN	NaN	NaN	21.5524		0	NaN	O75937	O75937	DnaJ homolog subfamily C member 8	DNAJC8	1
24.7566	24.4146	22.2201	22.6514	22.8341	22.1389	22.1924	21.9386		0.956675	1.23467	O75947;O75947-2;F5H608	O75947;O75947-2	ATP synthase subunit d, mitochondrial	ATP5H	3
23.595	NaN	23.394	23.3741	23.815	23.4261	24.3838	24.3477		0.958019	-0.538767	O76003	O76003	Glutaredoxin-3	GLRX3	1
NaN	NaN	17.6716	NaN	NaN	NaN	NaN	NaN		0	NaN	O76021;I3L3U9;B4DJ58	O76021	Ribosomal L1 domain-containing protein 1	RSL1D1	3
NaN	NaN	NaN	NaN	NaN	NaN	21.481	NaN		0	NaN	O76031;Q9H072	O76031;Q9H072	ATP-dependent Clp protease ATP-binding subunit clpX-like, mitochondrial	CLPX;DKFZp586J151	2
NaN	NaN	NaN	NaN	NaN	NaN	NaN	20.5213		0	NaN	O76071	O76071	Probable cytosolic iron-sulfur protein assembly protein CIAO1	CIAO1	1
22.5633	NaN	23.3728	23.4745	23.382	23.1986	23.5684	23.4914		0.468544	-0.273267	O76094;H0YH39;G5E9Z8;D6RDY6	O76094;H0YH39;G5E9Z8;D6RDY6	Signal recognition particle 72 kDa protein	SRP72	4
NaN	NaN	NaN	NaN	NaN	NaN	NaN	19.5655		0	NaN	O94776	O94776	Metastasis-associated protein MTA2	MTA2	1
18.3302	NaN	NaN	NaN	NaN	NaN	NaN	NaN		0	NaN	O94811	O94811	Tubulin polymerization-promoting protein	TPPP	1
NaN	NaN	NaN	NaN	20.0915	NaN	NaN	NaN		0	NaN	O94874;O94874-2	O94874;O94874-2	E3 UFM1-protein ligase 1	UFL1	2
NaN	21.6233	NaN	21.8343	21.8185	21.6496	21.6894	NaN		0.0309848	0.00962289	O94973-2;O94973;E7ESQ4;E9PJJ7;C9J1S3;O94973-3	O94973-2;O94973;E7ESQ4;E9PJJ7;C9J1S3;O94973-3	AP-2 complex subunit alpha-2	AP2A2	6
NaN	NaN	23.5242	23.8344	NaN	NaN	NaN	NaN		0	NaN	O95202;O95202-3;O95202-2;F8WBN9	O95202;O95202-3;O95202-2;F8WBN9	LETM1 and EF-hand domain-containing protein 1, mitochondrial	LETM1	4
23.8812	23.827	23.8523	24.0783	23.9181	23.8808	24.0755	24.1993		0.540794	-0.108737	O95336	O95336	6-phosphogluconolactonase	PGLS	1
24.2651	24.207	24.1382	23.3511	24.16	24.0303	24.8661	23.779		0.287217	-0.218463	O95372;E9PH41;Q5QPQ0;Q5QPQ2;Q5QPQ3;Q5QPQ1;Q5QPN9;E7EPS4;Q5QPN5	O95372;E9PH41;Q5QPQ0;Q5QPQ2;Q5QPQ3;Q5QPQ1	Acyl-protein thioesterase 2	LYPLA2	9
23.166	23.5371	24.7665	25.0355	24.7054	24.7369	24.924	24.475		0.590271	-0.584024	O95373;E9PLB2;E9PLJ0	O95373	Importin-7	IPO7	3
21.0301	21.907	22.1956	22.0033	21.8891	21.9193	21.6122	21.8402		0.040455	-0.0311723	O95425;O95425-2;F5H2Q5;F5GY75;F5GXV0	O95425;O95425-2	Supervillin	SVIL	5
NaN	NaN	NaN	NaN	18.9344	NaN	NaN	NaN		0	NaN	O95486;O95486-2	O95486;O95486-2	Protein transport protein Sec24A	SEC24A	2
NaN	NaN	NaN	NaN	NaN	NaN	22.2087	NaN		0	NaN	O95571	O95571	Protein ETHE1, mitochondrial	ETHE1	1
NaN	NaN	22.6329	22.9125	22.8822	22.1567	22.1741	NaN		0.468205	0.368354	O95747;C9JIG9	O95747;C9JIG9	Serine/threonine-protein kinase OSR1	OXSR1	2
NaN	NaN	22.5388	22.4835	21.7401	22.5497	NaN	NaN		0.335354	0.36624	O95758-4;O95758-5;O95758;O95758-2;O95758-6;O95758-1;B1ALY6	O95758-4;O95758-5;O95758;O95758-2;O95758-6;O95758-1;B1ALY6	Polypyrimidine tract-binding protein 3	PTBP3;ROD1	7
23.1699	23.3343	23.4575	23.0258	23.1796	23.4497	23.4103	23.442		0.494107	-0.12352	O95782;O95782-2;E9PBJ2	O95782;O95782-2	AP-2 complex subunit alpha-1	AP2A1	3
NaN	NaN	22.7733	22.6096	22.8372	22.7699	22.1502	21.8936		0.325702	0.278707	O95786;O95786-2;B3KWW1;A2A376;F5H5W6;F5GY09	O95786;O95786-2;B3KWW1;A2A376;F5H5W6	Probable ATP-dependent RNA helicase DDX58	DDX58	6
NaN	NaN	22.6436	22.3015	NaN	22.174	22.6386	NaN		0.0758603	0.0662451	O95793;O95793-3;O95793-2;Q5JW30;Q5JW28;Q5JW32	O95793;O95793-3;O95793-2;Q5JW30	Double-stranded RNA-binding protein Staufen homolog 1	STAU1	6
NaN	NaN	NaN	23.2784	NaN	NaN	NaN	NaN		0	NaN	O95816	O95816	BAG family molecular chaperone regulator 2	BAG2	1
NaN	23.3975	23.3135	23.9413	23.6398	23.5097	23.552	NaN		0.0274037	-0.0163651	O95817;C9JFK9	O95817	BAG family molecular chaperone regulator 3	BAG3	2
23.8209	23.9429	21.8315	22.6819	22.2308	23.1074	21.8667	22.1868		0.601396	0.721363	O95831;O95831-3;O95831-2;E9PMA0;Q2QKE4;O95831-4;Q1L6K4	O95831;O95831-3;O95831-2;E9PMA0;Q2QKE4	Apoptosis-inducing factor 1, mitochondrial	AIFM1;PDCD8	7
NaN	NaN	NaN	NaN	NaN	NaN	NaN	20.5105		0	NaN	O95833;Q5SQ17	O95833;Q5SQ17	Chloride intracellular channel protein 3	CLIC3	2
23.1399	22.459	21.9101	21.596	21.923	21.8147	22.1774	21.9075		0.406994	0.320593	O95865;Q5SRR8;Q5SSV3;A3KGN5	O95865;Q5SRR8;Q5SSV3;A3KGN5	N(G),N(G)-dimethylarginine dimethylaminohydrolase 2	DDAH2	4
NaN	NaN	NaN	22.4175	23.0283	22.473	NaN	NaN		0	-0.333078	O96019;O96019-2;H7C5S0	O96019;O96019-2	Actin-like protein 6A	ACTL6A	3
29.1045	29.2144	30.711	30.3789	30.0695	29.972	30.2408	30.2291		0.277518	-0.27564	P00338-3;P00338;P00338-4;E9PH51;F5H308;P00338-2;P00338-5;F5GXY2;F5GYU2;F5GXH2;F5H6W8;F5H5J4;F5GZQ4;F5GXU1;F5GWW2;F5GXC7;F5H8H6	P00338-3;P00338;P00338-4;E9PH51;F5H308;P00338-2;P00338-5;F5GXY2;F5GYU2	L-lactate dehydrogenase A chain;L-lactate dehydrogenase	LDHA	17
NaN	23.8093	NaN	NaN	23.5857	23.8939	NaN	NaN		0	0.0695162	P00390;P00390-3;P00390-2;P00390-4;P00390-5;H0YBD4;H0YC68	P00390;P00390-3;P00390-2;P00390-4;P00390-5	Glutathione reductase, mitochondrial	GSR	7
NaN	NaN	NaN	NaN	21.4619	NaN	NaN	NaN		0	NaN	P00403	P00403	Cytochrome c oxidase subunit 2	MT-CO2	1
NaN	NaN	23.6244	NaN	23.7145	23.809	24.7975	NaN		0	-0.482561	P00441;H7BYH4;F5H503	P00441;H7BYH4;F5H503	Superoxide dismutase [Cu-Zn]	SOD1	3
21.1865	21.3701	23.1669	21.577	22.1249	NaN	22.7823	NaN		0.370134	-0.628421	P00491;G3V308;G3V5M2;G3V2H3;G3V393	P00491;G3V308	Purine nucleoside phosphorylase	PNP	5
22.1674	NaN	NaN	22.6734	21.9719	22.2415	22.1522	NaN		0.587816	0.298514	P00533;E9PFD7;Q504U8;P00533-3;P00533-4;P00533-2;H0Y3N3;C9JYS6	P00533;E9PFD7;Q504U8;P00533-3;P00533-4;P00533-2	Epidermal growth factor receptor	EGFR	8
27.0431	27.0693	25.8837	25.4666	25.68	25.8457	24.9861	25.1958		1.07286	0.938779	P00813;F5GWI4;F5GXW0;F5GYD4	P00813;F5GWI4;F5GXW0	Adenosine deaminase	ADA	4
NaN	22.7045	NaN	NaN	NaN	NaN	NaN	NaN		0	NaN	P00918	P00918	Carbonic anhydrase 2	CA2	1
NaN	NaN	NaN	NaN	NaN	NaN	22.1405	NaN		0	NaN	P00966;Q5T6L6;Q5T6L7	P00966;Q5T6L6;Q5T6L7	Argininosuccinate synthase	ASS1	3
NaN	NaN	NaN	22.3157	NaN	NaN	NaN	NaN		0	NaN	P02452	P02452	Collagen alpha-1(I) chain	COL1A1	1
30.8192	30.648	30.0583	30.292	30.3015	30.5432	30.45	30.8346		0.144448	-0.0779767	P02545;P02545-3;Q6UYC3;P02545-2;E7EUI9;D6RAQ3;Q3BDU5;Q5TCI8;Q5TCJ4;H0YAB0	P02545;P02545-3;Q6UYC3;P02545-2;E7EUI9;D6RAQ3;Q3BDU5;Q5TCI8;Q5TCJ4	Prelamin-A/C;Lamin-A/C	LMNA	10
27.0376	26.5168	25.3546	25.15	24.9408	25.0878	24.642	24.9301		1.27375	1.11454	P02585;C9J7T9	P02585;C9J7T9	Troponin C, skeletal muscle	TNNC2	2
NaN	NaN	19.1077	NaN	NaN	NaN	NaN	NaN		0	NaN	P02649;CON__Q03247;H0Y7L5;E7ERP7;E9PEV4	P02649	Apolipoprotein E	APOE	5
25.2505	24.5797	23.8339	23.6845	24.0703	23.9685	23.849	23.986		0.45447	0.368713	P02787;C9JVG0;CON__Q0IIK2;CON__Q29443;H7C5E8	P02787;C9JVG0	Serotransferrin	TF	5
25.5972	25.071	24.2007	24.4735	25.7266	26.1267	24.8575	NaN		0.72158	-0.734654	P02790	P02790	Hemopexin	HPX	1
NaN	NaN	24.7336	24.8182	25.7456	25.4084	24.2248	24.6232		0.160661	-0.224566	P02795;H3BSP9	P02795;H3BSP9	Metallothionein-2;Metallothionein	MT2A	2
NaN	20.4721	NaN	NaN	NaN	NaN	NaN	NaN		0	NaN	P02808	P02808	Statherin	STATH	1
22.4313	22.2899	22.2351	22.2162	22.5752	22.3776	NaN	22.4332		1.11854	-0.168898	P04040	P04040	Catalase	CAT	1
NaN	NaN	NaN	NaN	NaN	NaN	20.4455	NaN		0	NaN	P04066	P04066	Tissue alpha-L-fucosidase	FUCA1	1
31.8309	31.3117	30.9419	31.0742	30.905	30.8189	30.8711	30.7119		1.21968	0.46296	P04075;H3BQN4;H3BPS8;H3BUH7;H3BU78;H3BR04;H3BMQ8;H3BR68;P05062;C9J4K3;Q5T7D5	P04075;H3BQN4;H3BPS8	Fructose-bisphosphate aldolase A;Fructose-bisphosphate aldolase	ALDOA	11
24.3964	23.4409	24.5858	23.1024	24.1264	22.4472	24.7507	24.8497		0.088946	-0.162155	P04080	P04080	Cystatin-B	CSTB	1
27.4754	27.4368	28.7319	28.799	28.6883	28.7145	28.3153	28.0858		0.360492	-0.340194	P04083;Q5T3N1;Q5T3N0	P04083;Q5T3N1	Annexin A1;Annexin	ANXA1	3
26.1957	26.0256	26.0791	NaN	25.8477	25.9943	NaN	26.9141		0.170111	-0.151924	P04259;F5H6G5	P04259;F5H6G5	Keratin, type II cytoskeletal 6B	KRT6B	2
NaN	23.0265	NaN	NaN	21.2512	22.4981	23.7224	23.1171		0	0.379292	P04350;B4DJ43;B4DFH6;A6NNZ2;I3L2F9	P04350;B4DJ43;B4DFH6	Tubulin beta-4A chain	TUBB4A;TUBB4	5
31.1629	30.9586	31.6285	31.714	31.378	31.3169	31.4134	31.3552		0.00026853	0.00014782	P04406;E7EU54	P04406;E7EU54	Glyceraldehyde-3-phosphate dehydrogenase	GAPDH	2
23.8987	24.196	23.0473	23.3203	24.2072	24.2322	24.0932	24.544		1.23565	-0.653555	P04632	P04632	Calpain small subunit 1	CAPNS1	1
30.5931	30.276	29.8242	30.1203	30.2164	30.4058	30.377	30.5967		0.502638	-0.195582	P04792;B4DL87;F8WE04;C9J3N8	P04792;B4DL87;F8WE04	Heat shock protein beta-1	HSPB1	4
21.774	21.9805	21.7923	21.4027	22.2495	22.2439	21.7835	21.8025		0.784594	-0.282485	P04843;F5H6I5;B7Z4L4;B4DNJ5;F8WF32	P04843;F5H6I5;B7Z4L4;B4DNJ5;F8WF32	Dolichyl-diphosphooligosaccharide--protein glycosyltransferase subunit 1	RPN1	5
NaN	NaN	NaN	NaN	NaN	NaN	24.5554	NaN		0	NaN	P04908;Q7L7L0;Q93077	P04908;Q7L7L0;Q93077	Histone H2A type 1-B/E;Histone H2A type 3;Histone H2A type 1-C	HIST1H2AB;HIST3H2A;HIST1H2AC	3
27.186	26.3359	28.0681	28.5473	28.5842	29.0105	28.5605	28.2277		1.07192	-1.06141	P05109	P05109	Protein S100-A8	S100A8	1
24.0882	24.8139	26.3571	27.0924	27.3292	27.53	26.58	26.5349		0.981264	-1.40563	P05161	P05161	Ubiquitin-like protein ISG15	ISG15	1
25.1598	24.9376	26.0855	26.5137	26.1501	26.0054	25.7566	26.0205		0.346021	-0.309007	P05198;G3V4T5;H0YJS4;B4DM12	P05198;G3V4T5;H0YJS4	Eukaryotic translation initiation factor 2 subunit 1	EIF2S1	4
25.5617	26.2857	26.5555	26.4101	26.7914	26.6516	27.6855	26.3278		0.920364	-0.660832	P05386	P05386	60S acidic ribosomal protein P1	RPLP1	1
28.3604	27.6952	28.6422	27.9623	27.6542	28.3215	27.7343	28.1041		0.346511	0.211483	P05387;H0YDD8	P05387;H0YDD8	60S acidic ribosomal protein P2	RPLP2	2
27.7707	27.5716	28.073	28.1751	28.0719	28.0384	28.1401	27.9329		0.460503	-0.148218	P05388;F8VWS0;Q3B7A4;Q8NHW5;F8VU65;G3V210;F8VPE8;F8VW21;F8VRK7;F8VQY6;F8VZS0;F8VS58;F8VWV4;F8W1K8	P05388;F8VWS0;Q3B7A4;Q8NHW5;F8VU65;G3V210;F8VPE8;F8VW21;F8VRK7;F8VQY6;F8VZS0;F8VS58;F8VWV4	60S acidic ribosomal protein P0;60S acidic ribosomal protein P0-like	RPLP0;RPLP0P6	14
28.9749	28.6892	26.7946	28.1107	28.0893	27.9846	27.929	28.2088		0.0651962	0.0894055	P05413	P05413	Fatty acid-binding protein, heart	FABP3	1
32.5877	32.6102	31.3185	31.1766	31.2064	31.1196	30.9156	30.9212		1.16495	0.882557	P05976;P05976-2	P05976;P05976-2	Myosin light chain 1/3, skeletal muscle isoform	MYL1	2
NaN	NaN	NaN	NaN	NaN	NaN	18.9351	NaN		0	NaN	P06493;P06493-2	P06493;P06493-2	Cyclin-dependent kinase 1	CDK1	2
33.0114	33.1923	31.8678	31.6979	31.6476	31.5471	31.5337	31.6176		1.16771	0.855859	P06576;F8VPV9;H0YH81;F8W079;F8W0P7;H0YI37;F8VQY0	P06576;F8VPV9;H0YH81;F8W079	ATP synthase subunit beta, mitochondrial;ATP synthase subunit beta	ATP5B	7
26.1359	26.0357	28.5762	28.2919	28.6071	29.2454	28.1332	28.0774		0.862379	-1.25582	P06702	P06702	Protein S100-A9	S100A9	1
NaN	NaN	NaN	NaN	NaN	20.0621	NaN	NaN		0	NaN	P06703	P06703	Protein S100-A6	S100A6	1
32.067	31.9955	30.2953	31.0515	30.6478	30.4952	30.4342	30.7923		0.896274	0.759916	P06732	P06732	Creatine kinase M-type	CKM	1
30.0635	30.4402	30.6031	30.6466	30.3977	30.5356	30.5422	30.3871		0.0700316	-0.0272837	P06733;P06733-2	P06733;P06733-2	Alpha-enolase	ENO1	2
26.1003	26.0369	26.5078	26.2798	26.088	26.039	26.0496	26.2404		0.503835	0.126947	P06744;P06744-2;Q59F85	P06744;P06744-2	Glucose-6-phosphate isomerase	GPI	3
28.4399	28.9443	28.1066	28.0278	28.2012	28.2591	28.659	27.5238		0.290416	0.218874	P06748;P06748-2;P06748-3;E5RI98;E5RGW4	P06748;P06748-2;P06748-3	Nucleophosmin	NPM1	5
NaN	NaN	NaN	NaN	NaN	NaN	NaN	20.8858		0	NaN	P06753	P06753	Tropomyosin alpha-3 chain	TPM3	1
NaN	23.6233	24.5349	24.0121	24.1472	24.379	24.8305	24.371		0.627392	-0.375141	P07108;P07108-5;P07108-4;P07108-2;P07108-3	P07108;P07108-5;P07108-4;P07108-2;P07108-3	Acyl-CoA-binding protein	DBI	5
27.7376	27.669	27.9838	28.1485	27.6619	27.8516	27.833	27.8899		0.253626	0.0756145	P07195;A8MW50;C9J7H8;F5H793;P07864;Q6ZMR3;F5H245;G3XAP5;F5H155;F5H5G7	P07195;A8MW50;C9J7H8;F5H793	L-lactate dehydrogenase B chain;L-lactate dehydrogenase	LDHB	10
25.1458	24.6041	23.708	23.3664	23.7935	22.2644	22.787	NaN		1.02354	1.25775	P07196	P07196	Neurofilament light polypeptide	NEFL	1
NaN	NaN	NaN	22.4611	NaN	NaN	NaN	NaN		0	NaN	P07203	P07203	Glutathione peroxidase 1	GPX1	1
NaN	NaN	20.6145	NaN	NaN	NaN	NaN	NaN		0	NaN	P07205	P07205	Phosphoglycerate kinase 2	PGK2	1
29.5722	29.6264	29.8807	30.0325	29.9379	29.9143	29.2914	29.0949		0.397915	0.21833	P07355-2;P07355;H0YN42;A6NMY6;H0YMU9;H0YMD0;H0YM50;B3KRQ1;H0YKS4;H0YNP5;H0YN28;H0YMM1;H0YMW4;H0YKX9;H0YMT9;H0YLV6;H0YKZ7;H0YKL9;H0YNA0;H0YKV8;H0YMD9;H0YN52;H0YKN4;H0YNB8;H0YLE2	P07355-2;P07355;H0YN42;A6NMY6;H0YMU9;H0YMD0;H0YM50;B3KRQ1;H0YKS4	Annexin A2;Annexin;Putative annexin A2-like protein	ANXA2;ANXA2P2	25
25.2631	25.2842	25.7836	25.8268	25.7341	25.8298	25.6396	25.7583		0.598239	-0.20101	P07384;H7C5Z3;E9PL37;E9PRM1;E9PQB3;E9PLQ6;E9PSA6;E9PJA6;E9PMC6;E9PLC9;E9PJJ3;E9PLX0;E9PIA9	P07384;H7C5Z3	Calpain-1 catalytic subunit	CAPN1	13
23.7575	23.4838	24.6411	23.9401	24.3519	24.3342	24.3687	24.147		0.656205	-0.344854	P07476	P07476	Involucrin	IVL	1
NaN	21.9167	NaN	NaN	NaN	NaN	NaN	NaN		0	NaN	P07686;Q5URX0;H0Y9B6;D6REQ8	P07686;Q5URX0;H0Y9B6;D6REQ8	Beta-hexosaminidase subunit beta;Beta-hexosaminidase subunit beta chain B;Beta-hexosaminidase subunit beta chain A	HEXB	4
27.8884	28.1743	29.0245	28.8099	28.7118	28.9177	28.9829	28.8314		0.687372	-0.386703	P07737;I3L3D5	P07737;I3L3D5	Profilin-1	PFN1	2
24.6411	24.3748	24.5048	24.0104	24.3658	24.357	24.4076	24.8321		0.247642	-0.107828	P07741;H3BQB1;H3BQZ9;G5E9J2;H3BQF1;H3BSW3	P07741;H3BQB1;H3BQZ9;G5E9J2;H3BQF1	Adenine phosphoribosyltransferase	APRT	6
24.3072	23.4941	24.7504	24.6236	24.2692	23.9849	24.0993	24.255		0.191888	0.141722	P07814;E7EMN0;F5H7I7	P07814;E7EMN0;F5H7I7	Bifunctional glutamate/proline--tRNA ligase;Glutamate--tRNA ligase;Proline--tRNA ligase	EPRS	3
27.658	27.4047	27.5715	28.1444	28.0269	27.9926	27.9023	27.8796		0.776712	-0.255686	P07858;F5H2P9;B4DMY4;E9PQM1;E9PSG5;E9PLY3;E9PHZ5;E9PNL5;E9PKQ7;E9PKD0;E9PCB3;E9PJ67;E9PR54;E9PS78;E9PL32	P07858;F5H2P9;B4DMY4	Cathepsin B;Cathepsin B light chain;Cathepsin B heavy chain	CTSB	15
28.3205	28.0785	29.2044	29.1725	29.1724	29.1276	29.0935	29.1772		0.761056	-0.448716	P07900-2;P07900;Q86U12;Q14568;G3V2J8;Q58FG0	P07900-2;P07900;Q86U12	Heat shock protein HSP 90-alpha	HSP90AA1	6
NaN	NaN	NaN	NaN	NaN	17.8238	NaN	NaN		0	NaN	P07902	P07902	Galactose-1-phosphate uridylyltransferase	GALT	1
NaN	NaN	NaN	NaN	NaN	NaN	NaN	21.7576		0	NaN	P07919	P07919	Cytochrome b-c1 complex subunit 6, mitochondrial	UQCRH	1
27.1181	27.2108	26.1087	26.3373	26.3065	26.0964	25.8317	25.3991		1.22545	0.785303	P07954;P07954-2	P07954;P07954-2	Fumarate hydratase, mitochondrial	FH	2
30.8083	30.7776	31.5445	31.5101	31.4665	31.5433	31.2002	31.4972		0.549287	-0.266666	P08238;Q58FF7;Q58FF6;E9PHI1;H0Y6E4;E9PHI2;H0Y5S7;E9PHH7;H0Y598;Q58FG1	P08238	Heat shock protein HSP 90-beta	HSP90AB1	10
28.3201	28.2261	27.0373	26.9772	27.1866	26.9851	26.7717	26.7102		0.975935	0.726762	P08559-4;P08559;P08559-2;P08559-3;Q5JPU3;P29803;Q5JPU1;Q5JPT9;Q5JPU0	P08559-4;P08559;P08559-2;P08559-3	Pyruvate dehydrogenase E1 component subunit alpha, somatic form, mitochondrial	PDHA1	9
25.0834	25.3631	24.8489	24.4487	24.3639	24.0537	24.97	NaN		0.698342	0.47347	P08574	P08574	Cytochrome c1, heme protein, mitochondrial	CYC1	1
NaN	NaN	NaN	NaN	NaN	NaN	NaN	25.6327		0	NaN	P08590	P08590	Myosin light chain 3	MYL3	1
21.7855	23.3903	NaN	NaN	22.3844	NaN	22.9698	22.6769		0.0469367	-0.0891053	P08621;P08621-2;P08621-3	P08621;P08621-2;P08621-3	U1 small nuclear ribonucleoprotein 70 kDa	SNRNP70	3
31.6723	31.2366	31.0079	31.0368	30.7554	30.9439	30.8862	31.0662		1.00814	0.325473	P08670;B0YJC4;F5H288;B0YJC5;Q5JVS8;P14136-2;P14136;E9PAX3;P14136-3;B4E192;H7C5W5	P08670;B0YJC4;F5H288	Vimentin	VIM	11
26.5177	26.2255	26.4527	26.278	26.5901	27.2492	26.1255	25.4874		0.00481678	0.00545216	P08708;P0CW22;H0YK46;H0YN88;H0YN73	P08708;P0CW22;H0YK46;H0YN88	40S ribosomal protein S17;40S ribosomal protein S17-like	RPS17;RPS17L	5
NaN	NaN	NaN	NaN	NaN	NaN	NaN	19.3272		0	NaN	P08754	P08754	Guanine nucleotide-binding protein G(k) subunit alpha	GNAI3	1
27.432	28.2587	28.2434	27.8165	28.4942	28.3933	28.1614	28.1903		0.882378	-0.372172	P08758;D6RBL5;E7ENQ5;D6RBE9;E9PHT9;D6RCN3	P08758;D6RBL5;E7ENQ5;D6RBE9	Annexin A5;Annexin	ANXA5	6
NaN	NaN	22.8879	NaN	NaN	NaN	22.7977	NaN		0	0.0901432	P09012;P08579;B4DDC7	P09012;P08579;B4DDC7	U1 small nuclear ribonucleoprotein A;U2 small nuclear ribonucleoprotein B	SNRPA;SNRPB2	3
21.5411	21.8456	22.4928	21.8156	22.3772	21.8523	23.1066	21.8659		0.478152	-0.376714	P09110;C9JDE9;F5GXL8;G5E935;B4DVF4;H7C131;F2Z3P7;F2Z2Q6	P09110;C9JDE9;F5GXL8;G5E935;B4DVF4;H7C131	3-ketoacyl-CoA thiolase, peroxisomal	ACAA1	8
NaN	NaN	NaN	NaN	NaN	17.1892	NaN	NaN		0	NaN	P09132;P09132-2;D6RA36;D6RBG4	P09132;P09132-2;D6RA36;D6RBG4	Signal recognition particle 19 kDa protein	SRP19	4
28.7115	28.7559	29.1026	29.454	29.5216	29.3688	29.17	29.303		0.903357	-0.33485	P09211;A8MX94	P09211;A8MX94	Glutathione S-transferase P	GSTP1	2
NaN	NaN	NaN	NaN	NaN	NaN	22.4461	NaN		0	NaN	P09234	P09234	U1 small nuclear ribonucleoprotein C	SNRPC	1
27.7455	27.6625	26.881	26.8726	27.7858	27.3871	27.909	28.1512		0.913847	-0.517908	P09382;F8WEI7	P09382	Galectin-1	LGALS1	2
26.9403	26.6563	26.753	26.2429	26.8251	26.5008	26.188	26.3363		0.407407	0.185622	P09429;Q5T7C6;Q5T7C4;B2RPK0;Q5T7C0	P09429;Q5T7C6;Q5T7C4;B2RPK0	High mobility group protein B1;Putative high mobility group protein B1-like 1	HMGB1;HMGB1P1	5
NaN	NaN	24.2319	23.8263	22.9887	23.36	NaN	23.791		0.82894	0.649204	F2Z2F2;E7EWV0;H0YAK8;P09455	F2Z2F2;E7EWV0;H0YAK8;P09455	Retinol-binding protein 1	RBP1	4
25.6797	25.4767	25.0787	24.8438	24.9964	24.4998	24.9453	24.7156		1.13972	0.480498	P09496;P09496-3;P09496-4;P09496-2;F8WF69;C9J8P9;F5H6N3	P09496;P09496-3;P09496-4;P09496-2;F8WF69;C9J8P9;F5H6N3	Clathrin light chain A	CLTA	7
20.7379	23.0461	22.4646	22.3984	22.8634	22.3413	22.1396	21.9371		0.109709	-0.158622	P09525;Q6P452;B4DDF9	P09525;Q6P452;B4DDF9	Annexin A4;Annexin	ANXA4	3
22.1361	22.7511	23.4496	24.5342	23.4273	22.7508	NaN	NaN		0.0556238	0.128732	P09758	P09758	Tumor-associated calcium signal transducer 2	TACSTD2	1
22.875	23.0999	22.8988	23.4718	22.7016	22.8801	22.9356	23.1844		0.418922	0.160924	P09874	P09874	Poly [ADP-ribose] polymerase 1	PARP1	1
NaN	NaN	24.2739	NaN	NaN	24.8594	NaN	NaN		0	-0.585506	P09913	P09913	Interferon-induced protein with tetratricopeptide repeats 2	IFIT2	1
23.8123	23.3696	24.0609	24.1133	24.1425	23.9388	24.27	24.3153		0.871186	-0.327609	P09960;F8VV40;P09960-2;P09960-3;B4DEH5	P09960;F8VV40;P09960-2;P09960-3	Leukotriene A-4 hydrolase	LTA4H	5
NaN	25.3694	NaN	NaN	24.5865	24.831	24.1391	NaN		0	0.850503	P0C0S5;Q71UI9;C9J0D1;Q71UI9-2;A6NKY0;A6NFA8;C9J386	P0C0S5;Q71UI9;C9J0D1;Q71UI9-2;A6NKY0;A6NFA8	Histone H2A.Z;Histone H2A.V;Histone H2A	H2AFZ;H2AFV	7
30.484	30.7526	30.0565	29.8761	30.1796	30.3214	30.2447	30.5726		0.0608182	-0.0372977	P0C0S8;P20671;Q9BTM1;Q96KK5;Q99878;C9JE22;Q9BTM1-2;H0YFX9;F5H4B2;A8MQC5	P0C0S8;P20671;Q9BTM1;Q96KK5;Q99878;C9JE22;Q9BTM1-2;H0YFX9	Histone H2A type 1;Histone H2A type 1-D;Histone H2A.J;Histone H2A type 1-H;Histone H2A type 1-J;Histone H2A	HIST1H2AG;HIST1H2AD;H2AFJ;HIST1H2AH;HIST1H2AJ	10
NaN	NaN	23.994	NaN	NaN	24.6279	NaN	NaN		0	-0.633945	P0C7P4;P47985	P0C7P4;P47985	Putative cytochrome b-c1 complex subunit Rieske-like protein 1;Cytochrome b-c1 complex subunit Rieske, mitochondrial;Cytochrome b-c1 complex subunit 11	UQCRFS1P1;UQCRFS1	2
NaN	NaN	NaN	NaN	NaN	NaN	21.1904	NaN		0	NaN	P10155;Q5LJ99;Q5LJA0;Q5LJ98;P10155-2	P10155;Q5LJ99;Q5LJA0;Q5LJ98;P10155-2	60 kDa SS-A/Ro ribonucleoprotein	TROVE2	5
NaN	NaN	NaN	NaN	NaN	NaN	NaN	19.1998		0	NaN	P10243;P10243-2;E7EWZ1	P10243;P10243-2;E7EWZ1	Myb-related protein A	MYBL1	3
23.4977	23.4733	23.0698	23.1901	23.187	23.174	22.7821	22.6908		1.08786	0.349267	P10253	P10253	Lysosomal alpha-glucosidase;76 kDa lysosomal alpha-glucosidase;70 kDa lysosomal alpha-glucosidase	GAA	1
24.8057	24.956	24.0483	NaN	24.2881	24.6297	24.2733	24.6971		0.189219	0.131229	P10412	P10412	Histone H1.4	HIST1H1E	1
25.9886	26.1398	26.516	26.2289	27.2497	26.8902	27.4231	26.1846		1.29064	-0.718594	P10599;B1ALW1	P10599;B1ALW1	Thioredoxin	TXN	2
24.3778	24.0605	NaN	NaN	23.6535	23.1494	NaN	NaN		0.954722	0.817694	P10606	P10606	Cytochrome c oxidase subunit 5B, mitochondrial	COX5B	1
NaN	NaN	NaN	NaN	22.0623	22.1047	21.4698	NaN		0	NaN	P10619;Q5JZH0;Q5JZG9	P10619;Q5JZH0;Q5JZG9	Lysosomal protective protein;Lysosomal protective protein 32 kDa chain;Lysosomal protective protein 20 kDa chain	CTSA	3
NaN	NaN	NaN	NaN	NaN	NaN	NaN	22.2077		0	NaN	P10644	P10644	cAMP-dependent protein kinase type I-alpha regulatory subunit	PRKAR1A	1
23.234	24.2523	23.5923	23.6068	23.8306	23.9867	24.1283	23.5174		0.332479	-0.194388	P10768;H7BZT7	P10768;H7BZT7	S-formylglutathione hydrolase	ESD	2
29.1838	29.5851	28.973	29.0008	29.0173	29.2016	28.7334	28.642		0.736279	0.287117	P10809;E7ESH4;E7EXB4;C9JL25;B7Z712;C9JCQ4;C9JL19;C9J0S9	P10809	60 kDa heat shock protein, mitochondrial	HSPD1	8
29.0615	29.2755	29.3986	29.0896	29.1019	29.0647	28.7305	28.8097		1.21024	0.279586	P11021;B4DEF7	P11021	78 kDa glucose-regulated protein	HSPA5	2
NaN	NaN	NaN	NaN	NaN	NaN	24.9825	NaN		0	NaN	P11055;A7E2Y1	P11055	Myosin-3	MYH3	2
24.3297	23.694	24.4593	23.0839	NaN	24.9921	NaN	23.7491		0.322682	-0.478842	P11216;H0Y4Z6	P11216	Glycogen phosphorylase, brain form	PYGB	2
NaN	21.2639	NaN	22.1364	22.6912	22.72	22.3792	22.3052		1.24371	-0.823762	Q59FP5;P11277-2;P11277;P11277-3;E7EV95;H0YJE6	Q59FP5;P11277-2;P11277;P11277-3	Spectrin beta chain, erythrocyte	SPTB	6
22.2857	22.1221	NaN	21.062	21.0817	21.4536	21.0165	20.9761		0.990483	0.691291	P11498;E9PS68	P11498	Pyruvate carboxylase, mitochondrial	PC	2
25.1266	24.995	26.2737	26.145	26.0479	25.7578	26.038	26.0569		0.446415	-0.340072	P11586;F5H2F4;G3V2B8;G3V3L6	P11586;F5H2F4;G3V2B8;G3V3L6	C-1-tetrahydrofolate synthase, cytoplasmic;Methylenetetrahydrofolate dehydrogenase;Methenyltetrahydrofolate cyclohydrolase;Formyltetrahydrofolate synthetase	MTHFD1	4
24.4881	24.2554	25.0077	25.0107	24.9697	24.7878	24.5505	24.82		0.169633	-0.0915208	P11766;H0YAG8;D6RFE4;D6R9G2;D6RAY0	P11766;H0YAG8;D6RFE4	Alcohol dehydrogenase class-3	ADH5	5
26.4066	26.2722	27.0956	26.6875	26.9891	26.5813	26.6341	26.8488		0.302505	-0.147842	P11940;E7ERJ7;E7EQV3;P11940-2;Q9H361;E5RJB9;H0YAR2;H0YBQ4;E5RH24;H0YB75;H0YAS6;H0YB86;H0YAS7;E5RGH3;Q4VXU2;H3BNY3;H3BPI5;H0YBN4;H0YAP2;E5RHG7;Q4VY17;E5RFD8;E5RGC4;Q96DU9;Q5JQF8;H0YAW6;H0YC10;E5RJM8	P11940;E7ERJ7;E7EQV3;P11940-2	Polyadenylate-binding protein 1	PABPC1	28
NaN	NaN	NaN	NaN	NaN	NaN	NaN	22.2311		0	NaN	P12109;B4DRR8;Q05BT9	P12109;B4DRR8;Q05BT9	Collagen alpha-1(VI) chain	COL6A1	3
25.6792	25.992	NaN	NaN	24.901	NaN	24.7537	22.2932		0.720987	1.85296	P12235;Q9H0C2	P12235	ADP/ATP translocase 1	SLC25A4	2
23.1859	23.352	22.4861	NaN	23.2804	23.3422	22.7817	23.1121		0.174319	-0.12107	P12236	P12236	ADP/ATP translocase 3	SLC25A6	1
NaN	NaN	NaN	NaN	NaN	NaN	19.782	NaN		0	NaN	P12268;H0Y4R1;F5H247;E7ETK5	P12268;H0Y4R1;F5H247	Inosine-5-monophosphate dehydrogenase 2	IMPDH2	4
23.2075	23.6035	23.9734	24.0281	23.667	23.8817	23.8082	23.6058		0.0666807	-0.0375299	P12270	P12270	Nucleoprotein TPR	TPR	1
26.3614	26.3541	26.9351	26.9247	26.2151	26.327	26.8362	27.0216		0.060802	0.0438628	P12277;E7EUJ8;H0YJG0;G3V4N7;G3V461;H0YJK0	P12277;E7EUJ8;H0YJG0	Creatine kinase B-type	CKB	6
NaN	23.817	24.5757	24.2103	24.237	24.0115	24.355	24.8309		0.228531	-0.1576	P12429;D6RA82;D6RFG5;D6RCA8;D6RAZ8	P12429;D6RA82;D6RFG5	Annexin A3;Annexin	ANXA3	5
NaN	22.6851	NaN	NaN	NaN	NaN	23.1254	NaN		0	-0.440357	P12532-2;P12532;E7EVM3;F8WCN3;E9PCP8;B4DFE8;C9JSQ1;C9JT96;C9J6W7;C9J8F6;C9J995;C9JJX8	P12532-2;P12532;E7EVM3;F8WCN3;E9PCP8	Creatine kinase U-type, mitochondrial	CKMT1A;CKMT1B	12
25.4353	25.8962	26.8995	26.5606	26.0654	25.7722	25.8954	25.5729		0.491323	0.37142	P12956;B1AHC8;B1AHC9;B1AHC7;F5H1I8	P12956;B1AHC8;B1AHC9;B1AHC7;F5H1I8	X-ray repair cross-complementing protein 6	XRCC6	5
25.7746	26.1298	26.4616	26.5037	26.4614	26.5	26.2569	26.358		0.443751	-0.176641	P13010;C9JZ81	P13010	X-ray repair cross-complementing protein 5	XRCC5	2
27.7172	26.6165	26.3043	27.3745	26.762	26.3232	26.5913	26.6551		0.579757	0.420218	P13535	P13535	Myosin-8	MYH8	1
24.6604	24.9033	25.8408	25.2603	25.4165	25.4802	25.1459	25.1327		0.183535	-0.127591	P13667	P13667	Protein disulfide-isomerase A4	PDIA4	1
NaN	NaN	NaN	NaN	24.134	24.9901	NaN	NaN		0	NaN	P13693;Q8TBK7;E9PJF7;Q56UQ5;H0YCX0	P13693;Q8TBK7	Translationally-controlled tumor protein	TPT1	5
NaN	23.1555	NaN	NaN	NaN	22.2303	NaN	NaN		0	0.925184	P13716-2;P13716;B7ZBK6	P13716-2;P13716	Delta-aminolevulinic acid dehydratase	ALAD	3
25.8541	25.9781	24.7435	24.9313	26.0742	26.1217	26.0721	25.9044		1.09024	-0.666328	P13796;Q5TBN3;B4DUA0;Q5TBN5	P13796	Plastin-2	LCP1	4
27.0571	27.1202	27.7341	27.5299	27.3812	27.3694	27.479	27.3071		0.0501617	-0.02384	P13797;B7Z6M1;B4DGB4;F8W8D8;H7C4N2;B4DI60;Q14651;C9JAM8;F2Z2Z9	P13797;B7Z6M1;B4DGB4;F8W8D8	Plastin-3	PLS3	9
29.0445	28.9013	27.1477	26.8076	26.5718	26.5983	26.8986	27.2799		0.964732	1.13811	P13804;P13804-2;H0YLU7;H0YK49;H0YNX6;H0YL12;H0YKF0;H0YL83	P13804;P13804-2;H0YLU7;H0YK49;H0YNX6;H0YL12	Electron transfer flavoprotein subunit alpha, mitochondrial	ETFA	8
26.7233	26.4794	25.4616	25.2977	25.8103	25.8504	25.7328	25.921		0.174801	0.161875	P13807;P13807-2;B7Z806;F5H1N8;F5H3S3	P13807;P13807-2;B7Z806;F5H1N8	Glycogen [starch] synthase, muscle	GYS1	5
NaN	NaN	NaN	NaN	NaN	NaN	21.2772	NaN		0	NaN	P13861;Q9BUB1;H7C1L0;C9J830	P13861;Q9BUB1;H7C1L0	cAMP-dependent protein kinase type II-alpha regulatory subunit	PRKAR2A	4
25.4054	24.996	26.7974	26.6741	26.6548	26.5614	26.3699	26.4992		0.568142	-0.553146	P13928;Q5T2P8;Q5VT79;Q5VTM3;F5GX16;Q5T2P7;Q5VT79-2;B4DTC9;E7EVD9;F5H7X5	P13928;Q5T2P8;Q5VT79;Q5VTM3;F5GX16;Q5T2P7;Q5VT79-2	Annexin A8;Annexin A8-like protein 1;Annexin A8-like protein 2;Annexin	ANXA8;ANXA8L1;ANXA8L2	10
27.3432	28.1663	26.623	27.1404	26.823	26.6656	26.5646	24.2343		0.912146	1.24635	P14174	P14174	Macrophage migration inhibitory factor	MIF	1
25.95	26.294	26.8696	27.0866	26.6464	27.2786	26.3141	26.4708		0.144253	-0.127421	P14314;P14314-2	P14314;P14314-2	Glucosidase 2 subunit beta	PRKCSH	2
22.5325	22.5817	NaN	NaN	NaN	NaN	NaN	NaN		0	NaN	P14543;P14543-2	P14543;P14543-2	Nidogen-1	NID1	2
24.8219	24.558	24.3661	24.2988	24.2726	24.4785	24.4462	24.5287		0.250395	0.0796475	P14550;Q5T621	P14550	Alcohol dehydrogenase [NADP(+)]	AKR1A1	2
NaN	NaN	23.2849	NaN	NaN	NaN	NaN	NaN		0	NaN	P14618-2;H3BTN5;E7EUJ4;Q504U3;H3BTJ2;H3BUW1	P14618-2;H3BTN5;E7EUJ4;Q504U3	Pyruvate kinase	PKM2	6
28.5096	28.4586	29.1443	28.7367	29.0137	28.8405	28.8243	28.8549		0.478557	-0.171081	P14625;E9PEX3;Q96GW1;H0YIV0;Q58FF3;F8W026	P14625;E9PEX3	Endoplasmin	HSP90B1	6
23.2891	23.4311	23.3461	23.5003	23.5571	23.651	23.302	23.4702		0.549334	-0.103408	P14735;B7ZAU2;Q5T5N3	P14735;B7ZAU2	Insulin-degrading enzyme	IDE	3
25.9922	26.2552	26.497	26.2718	25.9328	25.9016	26.036	26.1195		1.17724	0.25656	P14866;A6NIT8;B4DPK8;B4DVF8	P14866;A6NIT8	Heterogeneous nuclear ribonucleoprotein L	HNRNPL	4
24.7717	24.8084	25.2653	25.4754	25.2821	25.4054	25.2983	25.2321		0.599106	-0.224323	P14868;Q68CR9;H7BZ35;C9JLC1;C9J7S3;C9JQM9	P14868;Q68CR9;H7BZ35	Aspartate--tRNA ligase, cytoplasmic	DARS;DKFZp781B11202	6
29.8802	29.7166	29.6978	29.2816	29.7143	29.6613	29.7303	29.3347		0.0771975	0.0338845	P14923	P14923	Junction plakoglobin	JUP	1
21.0412	NaN	NaN	NaN	NaN	NaN	NaN	NaN		0	NaN	P14927	P14927	Cytochrome b-c1 complex subunit 7	UQCRB	1
NaN	NaN	NaN	21.151	NaN	21.5375	NaN	NaN		0	-0.38652	P15104;E7ESR6	P15104;E7ESR6	Glutamine synthetase	GLUL	2
26.5111	25.8561	25.3066	NaN	26.3149	25.8425	25.8055	26.0587		0.132004	-0.114168	P15121;E9PCX2;E9PEF9	P15121;E9PCX2	Aldose reductase	AKR1B1	3
NaN	NaN	NaN	NaN	NaN	NaN	NaN	21.0722		0	NaN	P15170-2;Q8IYD1	P15170-2;Q8IYD1	Eukaryotic peptide chain release factor GTP-binding subunit ERF3B	GSPT2	2
NaN	NaN	NaN	25.7524	NaN	NaN	NaN	NaN		0	NaN	P15173	P15173	Myogenin	MYOG	1
24.8691	25.7429	25.9487	25.8568	25.6811	25.9451	25.8603	25.7831		0.361112	-0.213027	P15311;E7EQR4	P15311;E7EQR4	Ezrin	EZR	2
NaN	NaN	24.1793	NaN	NaN	NaN	NaN	NaN		0	NaN	P15531-2;P15531;E7ERL0;E5RHP0;C9K028	P15531-2;P15531;E7ERL0;E5RHP0	Nucleoside diphosphate kinase A	NME1	5
NaN	NaN	NaN	NaN	NaN	20.3107	NaN	NaN		0	NaN	P15927-3;P15927-2;P15927;Q5TEJ7;Q5TEJ0	P15927-3;P15927-2;P15927;Q5TEJ7	Replication protein A 32 kDa subunit	RPA2	5
23.6329	23.0826	23.9388	24.5715	24.2491	24.1608	23.6258	24.2687		0.332506	-0.269631	P16144;P16144-2;P16144-4;P16144-3;P16144-5;H0Y6G1	P16144;P16144-2;P16144-4;P16144-3	Integrin beta-4	ITGB4	6
25.8413	25.8863	26.4177	26.6248	25.9085	26.0546	25.8662	26.141		0.435617	0.199943	P16152;A8MTM1;E9PQ63;B4DFK7	P16152;A8MTM1;E9PQ63;B4DFK7	Carbonyl reductase [NADPH] 1	CBR1	4
NaN	NaN	NaN	21.8827	NaN	NaN	NaN	NaN		0	NaN	P16403;P16402;Q02539;P22492	P16403;P16402	Histone H1.2;Histone H1.3	HIST1H1C;HIST1H1D	4
23.8946	NaN	24.3346	24.811	NaN	23.7311	24.1803	24.0411		0.540728	0.36256	P16989-2;P16989;P16989-3	P16989-2;P16989;P16989-3	DNA-binding protein A	CSDA	3
NaN	NaN	27.8247	NaN	NaN	NaN	NaN	NaN		0	NaN	P17066;B4DHP5;P48741	P17066;B4DHP5;P48741	Heat shock 70 kDa protein 6;Putative heat shock 70 kDa protein 7	HSPA6;HSPA7	3
23.2309	23.3473	21.8172	21.6452	22.3896	22.2457	22.9778	22.3638		0.0111814	0.0159636	P17612;P17612-2;P22694-2;P22694-9;C9JK39;P22694-6;P22694-7;P22694-5;P22694;P22694-3;P22694-4;B1APG4;F8W831;B7Z708;P22612;B1APG3;P22694-8;B1APF9;B1APF8;B1APG2	P17612;P17612-2;P22694-2;P22694-9;C9JK39;P22694-6;P22694-7;P22694-5;P22694;P22694-3;P22694-4;B1APG4;F8W831;B7Z708	cAMP-dependent protein kinase catalytic subunit alpha;cAMP-dependent protein kinase catalytic subunit beta	PRKACA;PRKACB	20
31.0923	30.706	29.441	29.2578	29.0154	28.9527	29.2215	29.4705		1.05741	0.959257	P17661;E9PBF7;Q16352	P17661	Desmin	DES	3
NaN	NaN	NaN	NaN	NaN	NaN	NaN	19.5133		0	NaN	P17676	P17676	CCAAT/enhancer-binding protein beta	CEBPB	1
NaN	NaN	22.2986	22.2792	22.023	22.6814	22.1361	22.2062		0.0426518	0.0272093	P17812;B4DR64;B7Z9C4	P17812;B4DR64;B7Z9C4	CTP synthase 1	CTPS	3
26.3855	26.1865	26.2657	26.3528	26.4316	26.3063	26.4459	26.4773		1.0412	-0.117669	P17844;E7ETL9	P17844;E7ETL9	Probable ATP-dependent RNA helicase DDX5	DDX5	2
21.4339	NaN	22.0071	21.9051	21.7896	21.8079	NaN	21.9976		0.165726	-0.0829735	P17858;P17858-2;F5H3H2;E9PDI3	P17858;P17858-2;F5H3H2	6-phosphofructokinase, liver type	PFKL	4
NaN	NaN	NaN	NaN	NaN	NaN	NaN	21.1295		0	NaN	P17900	P17900	Ganglioside GM2 activator;Ganglioside GM2 activator isoform short	GM2A	1
25.757	NaN	24.6476	25.6397	25.0313	24.844	24.3063	25.2849		0.577415	0.481457	P17931;G3V3R6	P17931;G3V3R6	Galectin-3	LGALS3	2
25.1001	25.4418	25.557	26.044	25.8117	25.6712	25.9027	25.9933		0.730348	-0.308992	P17987;E7ERF2;E7EQR6;F5H282;F5GZ03;F5GZI8;F5H136;F5H676;F5H726;F5GYL4;F5H7Y1	P17987;E7ERF2;E7EQR6;F5H282	T-complex protein 1 subunit alpha	TCP1	11
NaN	NaN	NaN	NaN	23.7133	23.7729	23.7121	23.8659		0	NaN	P18077;C9K025;F8WB72;F8WBS5	P18077	60S ribosomal protein L35a	RPL35A	4
23.2067	23.3343	24.9137	24.3842	24.9093	24.8164	24.4825	24.2069		0.706485	-0.644038	P18085;C9JPM4;C9JAK5;F8WDB3;F8WCJ5;F5H6T5;F5H1V1	P18085;C9JPM4;C9JAK5	ADP-ribosylation factor 4	ARF4	7
23.3675	23.9696	25.2929	25.0913	25.2354	24.7827	25.6855	25.3448		0.84215	-0.831811	P18124;A8MUD9;C9JIJ5;C9JZ88	P18124;A8MUD9	60S ribosomal protein L7	RPL7	4
27.3634	27.4537	27.0262	26.7571	26.8975	26.8435	26.9142	26.8053		0.88923	0.285009	P18206;P18206-2;F5H7T3;G8JLL3;Q5JQ13;B4DTM7;P18206-3	P18206;P18206-2;F5H7T3;G8JLL3;Q5JQ13	Vinculin	VCL	7
21.8205	22.2287	22.1922	22.208	22.452	22.7977	22.261	22.2292		1.02197	-0.322626	P18583-9;P18583-5;P18583;P18583-7;P18583-4;P18583-3;P18583-10;P18583-2;P18583-6;H7C1M2;P18583-8	P18583-9;P18583-5;P18583;P18583-7;P18583-4;P18583-3;P18583-10;P18583-2;P18583-6;H7C1M2	Protein SON	SON	11
28.605	28.1097	28.6316	28.8943	28.5854	28.5344	28.692	28.7406		0.178087	-0.0779295	P18669;E7EMA8;Q8N0Y7	P18669;E7EMA8	Phosphoglycerate mutase 1	PGAM1	3
26.4074	26.5942	27.0436	26.9668	27.1173	26.5571	26.6366	26.8316		0.0588702	-0.0326495	P19105;O14950	P19105;O14950	Myosin regulatory light chain 12A;Myosin regulatory light chain 12B	MYL12A;MYL12B	2
NaN	NaN	NaN	NaN	NaN	NaN	20.2006	NaN		0	NaN	P19174-2;P19174	P19174-2;P19174	1-phosphatidylinositol 4,5-bisphosphate phosphodiesterase gamma-1	PLCG1	2
NaN	NaN	NaN	NaN	NaN	19.7687	NaN	NaN		0	NaN	P19388	P19388	DNA-directed RNA polymerases I, II, and III subunit RPABC1	POLR2E	1
21.3926	21.5603	22.3654	22.6851	21.9682	21.9689	22.0742	21.9381		0.0145827	0.0135078	P19623	P19623	Spermidine synthase	SRM	1
26.1587	26.0224	26.5335	26.9671	26.3678	26.184	25.6043	25.9296		0.725176	0.399021	P19971;C9JGI3;H9KVA0	P19971;C9JGI3;H9KVA0	Thymidine phosphorylase	TYMP	3
NaN	NaN	NaN	NaN	NaN	19.9442	NaN	NaN		0	NaN	P20020;P20020-4;P23634;P23634-8;P20020-3;P23634-6;P23634-7;P20020-6;P20020-2;P20020-5;P23634-2;P23634-3;P23634-4;P23634-5	P20020;P20020-4;P23634;P23634-8;P20020-3;P23634-6;P23634-7;P20020-6;P20020-2;P20020-5;P23634-2;P23634-3;P23634-4;P23634-5	Plasma membrane calcium-transporting ATPase 1;Plasma membrane calcium-transporting ATPase 4	ATP2B1;ATP2B4	14
NaN	NaN	23.2449	NaN	24.0575	23.2217	NaN	NaN		0	-0.394759	P20042	P20042	Eukaryotic translation initiation factor 2 subunit 2	EIF2S2	1
23.2442	22.4383	22.6668	23.4051	23.987	24.0948	23.2503	23.3399		1.21715	-0.729389	P20290;P20290-2;D6RDG3;H0Y9Y1	P20290;P20290-2	Transcription factor BTF3	BTF3	4
24.6612	24.7881	26.7671	26.968	27.5788	27.5644	26.3064	26.4256		0.822223	-1.1727	P20591;F8W8T1;P20591-2;H9KVC9;H9KVC7;P20592;B7Z5D3;H9KVC4;H9KVD0;C9JEL4;C9JZQ9;C9JS04;H9KVD3	P20591;F8W8T1;P20591-2	Interferon-induced GTP-binding protein Mx1;Interferon-induced GTP-binding protein Mx1, N-terminally processed	MX1	13
24.3665	24.6191	24.9184	24.7697	25.1004	24.065	25.2446	24.8631		0.2064	-0.149876	P20618;H0Y3J2	P20618;H0Y3J2	Proteasome subunit beta type-1;Proteasome subunit beta type	PSMB1	2
NaN	26.7554	23.5959	NaN	NaN	NaN	NaN	NaN		0	NaN	P20674;H3BV69;H3BRM5;H3BNX8;H3BRI0	P20674;H3BV69;H3BRM5;H3BNX8	Cytochrome c oxidase subunit 5A, mitochondrial	COX5A	5
25.7325	25.9049	25.7479	25.9518	25.8411	26.1113	26.1234	26.0619		1.23177	-0.200163	P20700;E9PBF6	P20700;E9PBF6	Lamin-B1	LMNB1	2
NaN	NaN	NaN	20.8715	NaN	NaN	NaN	NaN		0	NaN	P20774;Q5TBF5	P20774;Q5TBF5	Mimecan	OGN	2
24.0138	24.1075	24.7556	24.7815	24.8296	24.9026	25.0081	24.7278		1.10483	-0.452422	P20810-5;P20810-2;E9PCH5;P20810-3;F8W7E0	P20810-5;P20810-2;E9PCH5;P20810-3		CAST	5
23.0556	24.9469	23.03	24.0674	23.7938	23.911	23.9788	NaN		0.0782719	-0.119592	P21281;B4DFM5;P15313;C9JL73;B4DWH7;H0YC04;C9JNS9;C9J5E3;B4DQI9	P21281;B4DFM5;P15313;C9JL73;B4DWH7;H0YC04	V-type proton ATPase subunit B, brain isoform;V-type proton ATPase subunit B, kidney isoform	ATP6V1B2;ATP6V1B1	9
NaN	NaN	NaN	NaN	NaN	NaN	NaN	20.513		0	NaN	P21283;E7EV59	P21283;E7EV59	V-type proton ATPase subunit C 1	ATP6V1C1	2
24.319	NaN	25.5275	24.4558	24.1377	24.4614	NaN	NaN		0.371753	0.467828	P21291;B3KVC9;E9PP21;E9PND2;E9PS42	P21291;B3KVC9;E9PP21;E9PND2;E9PS42	Cysteine and glycine-rich protein 1	CSRP1	5
28.8569	28.739	29.4956	29.6575	29.3624	29.4002	29.3208	29.507		0.398696	-0.210357	P21333;P21333-2;Q5HY54;A6NDY9;E9PHF0;F8WE98;H0Y5F3;H0Y5C6;H7C2E7	P21333;P21333-2;Q5HY54;A6NDY9	Filamin-A	FLNA	9
23.0783	22.4551	22.2098	22.7768	22.4999	22.6044	22.5804	22.7315		0.0464445	0.0259552	P21399;Q9HBB2;Q59FI0;Q5VZA6	P21399;Q9HBB2;Q59FI0;Q5VZA6	Cytoplasmic aconitate hydratase	ACO1;IRP1	4
28.2503	28.2445	26.0798	26.4627	25.949	26.2074	25.7065	26.3827		1.04322	1.19795	P21796;C9JI87	P21796;C9JI87	Voltage-dependent anion-selective channel protein 1	VDAC1	2
27.0948	26.9768	25.0851	25.2398	25.6021	25.1922	25.5097	25.1408		0.635693	0.737921	P21912	P21912	Succinate dehydrogenase [ubiquinone] iron-sulfur subunit, mitochondrial	SDHB	1
22.9395	23.5897	NaN	NaN	NaN	23.3473	23.6954	23.1716		0.164382	-0.140208	P21964;P21964-2;E7EMS6	P21964;P21964-2	Catechol O-methyltransferase	COMT	3
22.1908	22.0375	NaN	NaN	NaN	NaN	NaN	NaN		0	NaN	P22033	P22033	Methylmalonyl-CoA mutase, mitochondrial	MUT	1
NaN	NaN	NaN	NaN	NaN	NaN	NaN	21.5339		0	NaN	P22059;B7WNL4	P22059;B7WNL4	Oxysterol-binding protein 1;Oxysterol-binding protein	OSBP	2
NaN	NaN	NaN	NaN	23.6551	NaN	23.2349	NaN		0	NaN	P22087	P22087	rRNA 2-O-methyltransferase fibrillarin	FBL	1
24.5563	24.7173	25.6771	25.6164	25.1376	25.4878	25.4571	25.5879		0.390405	-0.275815	P22102;P22102-2;B4DJ93;F8WD69;C9JTV6;C9JBJ1;C9JKQ7;C9JZG2;H7C366	P22102;P22102-2	Trifunctional purine biosynthetic protein adenosine-3;Phosphoribosylamine--glycine ligase;Phosphoribosylformylglycinamidine cyclo-ligase;Phosphoribosylglycinamide formyltransferase	GART	9
22.986	24.1151	24.8412	24.1939	24.7008	24.2921	25.0367	24.8879		0.832548	-0.695289	P22234;P22234-2;E9PBS1;D6RF62	P22234;P22234-2;E9PBS1;D6RF62	Multifunctional protein ADE2;Phosphoribosylaminoimidazole-succinocarboxamide synthase;Phosphoribosylaminoimidazole carboxylase	PAICS	4
27.3775	27.4732	27.5516	27.8141	27.6581	27.7129	27.8599	27.7923		1.00184	-0.20171	P22314;B4DDE4;Q5JRR6;Q5JRS0;Q5JRR9;Q5JRS2;Q5JRS3;Q5JRS1	P22314;B4DDE4	Ubiquitin-like modifier-activating enzyme 1	UBA1	8
NaN	25.5431	NaN	NaN	NaN	24.6361	NaN	NaN		0	0.906986	P22352;H0YBE4	P22352	Glutathione peroxidase 3	GPX3	2
28.5579	28.7027	29.2085	28.6381	28.0784	28.4394	28.3951	28.6264		1.09995	0.39197	Q32Q12;P22392-2;P22392;O60361;F6XY72	Q32Q12;P22392-2;P22392	Nucleoside diphosphate kinase;Nucleoside diphosphate kinase B	NME1-NME2;NME2	5
26.6096	26.8649	26.7451	27.0337	26.4091	26.6312	26.6581	27.0261		0.366257	0.132204	P22528;E7ETD7	P22528;E7ETD7	Cornifin-B	SPRR1B	2
28.8575	28.2672	28.9839	28.8114	28.5528	28.6076	28.6028	28.6502		0.338928	0.126626	P22626;P22626-2	P22626;P22626-2	Heterogeneous nuclear ribonucleoproteins A2/B1	HNRNPA2B1	2
NaN	NaN	NaN	23.4079	NaN	NaN	NaN	NaN		0	NaN	P23193;P23193-2;B7Z4S1;E5RIS7;E5RJ93;E5RFI1;E5RK46	P23193;P23193-2;B7Z4S1;E5RIS7;E5RJ93	Transcription elongation factor A protein 1	TCEA1	7
26.8696	27.1136	27.1109	27.6193	27.288	27.3906	27.0446	27.2902		0.166503	-0.0750003	P23246;P23246-2;H0Y9K7;H0Y9U2	P23246;P23246-2	Splicing factor, proline- and glutamine-rich	SFPQ	4
21.216	21.4838	21.9913	22.5568	21.9012	21.5682	21.7984	21.7293		0.0739315	0.062665	P23258;Q9NRH3	P23258;Q9NRH3	Tubulin gamma-1 chain;Tubulin gamma-2 chain	TUBG1;TUBG2	2
26.536	26.4664	27.139	26.8654	26.8303	27.1584	26.5489	26.8413		0.182265	-0.09302	P23284	P23284	Peptidyl-prolyl cis-trans isomerase B	PPIB	1
23.5916	24.5011	24.7266	25.0626	24.7767	24.8133	24.6363	24.5934		0.309398	-0.234472	P23381;P23381-2;H0YJP3;G3V277;G3V3Y5;G3V3H8;G3V2Y7;G3V456;G3V5U1;G3V227;G3V3P2;G3V423;G3V3X0;G3V3S7;G3V5W1;G3V4N8;G3V4C7;G3V4N0;G3V2C0;G3V339;G3V313;G3V4S4;G3V3R3;G3V2F2;G3V4Q0;G3V4A3;P78534;G3V5H5	P23381;P23381-2;H0YJP3	Tryptophan--tRNA ligase, cytoplasmic;T1-TrpRS;T2-TrpRS	WARS	28
27.0092	27.1689	28.3413	27.732	27.8601	27.8175	27.2033	27.5112		0.0358704	-0.0351481	P23396;E9PL09;H0YEU2;E9PPU1;E9PL45;H0YCJ7;F2Z2S8;H0YF32;E9PK82;E9PJH4;E9PSF4;E9PQ96;E9PQX2;H0YES8	P23396;E9PL09;H0YEU2;E9PPU1;E9PL45;H0YCJ7;F2Z2S8	40S ribosomal protein S3	RPS3	14
NaN	NaN	NaN	NaN	NaN	NaN	22.4052	NaN		0	NaN	P23434	P23434	Glycine cleavage system H protein, mitochondrial	GCSH	1
25.4948	25.5047	26.1737	26.3186	26.301	26.0729	25.8777	26.1159		0.413418	-0.218915	P23526;F5H737	P23526;F5H737	Adenosylhomocysteinase	AHCY	2
28.9971	29.2255	28.969	29.1862	29.1149	29.0217	29.0146	29.3265		0.0933051	-0.0249591	E9PK25;P23528;E9PP50;G3V1A4;E9PQB7;E9PS23;E9PLJ3	E9PK25;P23528;E9PP50;G3V1A4;E9PQB7	Cofilin-1	CFL1	7
NaN	23.0319	21.0861	NaN	NaN	NaN	NaN	NaN		0	NaN	P23786	P23786	Carnitine O-palmitoyltransferase 2, mitochondrial	CPT2	1
24.1784	24.5759	24.9344	24.7439	25.3795	24.5063	24.5083	24.9916		0.393616	-0.238279	P24534;C9JZW3;F2Z2G2	P24534;C9JZW3	Elongation factor 1-beta	EEF1B2	3
NaN	NaN	20.7934	NaN	NaN	NaN	NaN	NaN		0	NaN	P24539;Q5QNZ2	P24539;Q5QNZ2	ATP synthase subunit b, mitochondrial	ATP5F1	2
24.1406	24.6285	24.5536	24.7168	23.9712	24.0911	24.9748	24.287		0.288927	0.17881	P24666;B5MCC7;G5E9R5;P24666-2;P24666-3;C9JNS5;F2Z2Q9;D3YTI2	P24666;B5MCC7;G5E9R5;P24666-2;P24666-3;C9JNS5;F2Z2Q9	Low molecular weight phosphotyrosine protein phosphatase	ACP1	8
27.8247	27.6523	28.2981	28.5231	27.8719	27.9797	27.9522	28.0887		0.192426	0.101439	P24821;E9PC84;P24821-3;F5H7V9;P24821-6;E7EVS8;F5H5D6	P24821;E9PC84;P24821-3;F5H7V9;P24821-6	Tenascin	TNC	7
NaN	NaN	NaN	NaN	NaN	NaN	NaN	NaN		0	NaN	P24821-5	P24821-5			1
NaN	NaN	NaN	NaN	NaN	NaN	20.0379	NaN		0	NaN	P24928;Q6NX41	P24928;Q6NX41	DNA-directed RNA polymerase II subunit RPB1;DNA-directed RNA polymerase	POLR2A	2
NaN	NaN	NaN	NaN	20.0889	20.1021	NaN	NaN		0	NaN	P25098;P35626;E9PRV7	P25098;P35626;E9PRV7	Beta-adrenergic receptor kinase 1;Beta-adrenergic receptor kinase 2	ADRBK1;ADRBK2	3
22.4727	22.2203	NaN	NaN	22.5045	22.7565	22.7694	NaN		0.965388	-0.330307	P25325;E7ENL2;B1AH49	P25325;E7ENL2;B1AH49	3-mercaptopyruvate sulfurtransferase;Sulfurtransferase	MPST	3
27.7868	27.7774	28.1271	27.9923	27.8516	28.6062	27.9107	27.6484		0.140409	-0.0833411	P25398	P25398	40S ribosomal protein S12	RPS12	1
31.9417	32.2068	30.8137	30.9513	30.8063	30.8069	30.5701	30.7368		1.10347	0.748374	P25705;A8K092	P25705;A8K092	ATP synthase subunit alpha, mitochondrial;ATP synthase subunit alpha	ATP5A1	2
23.2671	22.2566	24.0823	23.7016	22.3624	22.8578	23.4854	23.6805		0.181442	0.230358	P25786-2;P25786;B4DEV8;F5GX11	P25786-2;P25786;B4DEV8	Proteasome subunit alpha type-1;Proteasome subunit alpha type	PSMA1	4
24.2468	23.9396	24.2844	24.335	24.2533	24.7497	24.8701	24.5226		1.30054	-0.397502	P25787;C9JCK5;Q6MZI6;H3BT36;H7C402	P25787;C9JCK5	Proteasome subunit alpha type-2	PSMA2	5
24.2012	NaN	24.8685	24.799	24.9802	25.0604	24.8935	24.8673		0.865193	-0.327439	P25788;P25788-2;G3V5N4;G3V3W4;G3V4X5	P25788;P25788-2	Proteasome subunit alpha type-3	PSMA3	5
NaN	NaN	19.7194	NaN	NaN	NaN	NaN	NaN		0	NaN	P25815	P25815	Protein S100-P	S100P	1
NaN	22.8278	23.1025	23.5277	23.2973	23.8461	23.0823	23.3203		0.393486	-0.233829	P26196;Q8IV96	P26196;Q8IV96	Probable ATP-dependent RNA helicase DDX6	DDX6	2
NaN	NaN	NaN	NaN	NaN	NaN	NaN	22.3693		0	NaN	P26232;P26232-5;P26232-2;P26232-3;C9IZ88;C9J144	P26232;P26232-5;P26232-2;P26232-3	Catenin alpha-2	CTNNA2	6
24.2746	24.8459	25.0876	24.893	24.4625	24.5891	24.1422	24.3349		1.01818	0.393115	P26368;P26368-2	P26368;P26368-2	Splicing factor U2AF 65 kDa subunit	U2AF2	2
23.8762	NaN	25.003	24.8032	24.0919	24.2007	24.6962	24.9054		0.0844262	0.0872599	P26373;F5H1S2;H3BTH3	P26373;F5H1S2	60S ribosomal protein L13	RPL13	3
NaN	NaN	NaN	23.193	NaN	NaN	NaN	NaN		0	NaN	P26583;D6R9A6	P26583;D6R9A6	High mobility group protein B2	HMGB2	2
25.9624	25.8121	26.2752	26.5077	26.2845	26.5191	26.5198	25.9278		0.357024	-0.17344	P26599-3;P26599-2;P26599;A6NLN1	P26599-3;P26599-2;P26599	Polypyrimidine tract-binding protein 1	PTBP1	4
24.988	25.2095	25.6681	25.6202	25.7899	25.721	25.873	25.6765		1.22639	-0.393652	P26639;B4DEG8;G3XAN9;E7ERI3;D6R9F8;D6RDJ6;D6RCA5;A2RTX5;B7ZLP8;A2RTX5-2;D6RCS6;D6RHV7;D6RJ97	P26639;B4DEG8;G3XAN9;E7ERI3	Threonine--tRNA ligase, cytoplasmic	TARS	13
28.3073	28.0887	28.468	28.7852	28.3072	28.3982	28.3504	28.5416		0.0286329	0.0129533	P26641;B4DTG2;B4DUP0;E7EMT2	P26641;B4DTG2;B4DUP0;E7EMT2	Elongation factor 1-gamma	EEF1G	4
26.5363	26.3504	27.1154	27.585	27.2593	27.3857	27.3351	27.5818		0.856361	-0.493675	P27348;B4DMT8;E9PG15	P27348;B4DMT8;E9PG15	14-3-3 protein theta	YWHAQ	3
NaN	NaN	NaN	25.8903	NaN	NaN	NaN	NaN		0	NaN	P27448-7;P27448;P27448-2;P27448-4;P27448-3;P27448-6;Q9P0L2;Q7KZI7;E9PC69;Q7KZI7-8;Q7KZI7-11;Q9P0L2-3;Q7KZI7-6;Q96L34;Q7KZI7-3;Q7KZI7-14;Q7KZI7-12;Q7KZI7-9;Q7KZI7-4;Q7KZI7-16;Q7KZI7-5;Q7KZI7-15;Q7KZI7-2;E7ETY4;Q7KZI7-7;Q7KZI7-13;Q96L34-2;Q7KZI7-10;P27448-8;Q9P0L2-2;H0YIY6;O75271	P27448-7;P27448;P27448-2;P27448-4;P27448-3;P27448-6;Q9P0L2;Q7KZI7;E9PC69;Q7KZI7-8;Q7KZI7-11;Q9P0L2-3;Q7KZI7-6;Q96L34;Q7KZI7-3;Q7KZI7-14;Q7KZI7-12;Q7KZI7-9;Q7KZI7-4;Q7KZI7-16;Q7KZI7-5;Q7KZI7-15;Q7KZI7-2;E7ETY4;Q7KZI7-7;Q7KZI7-13;Q96L34-2;Q7KZI7-10;P27448-8;Q9P0L2-2;H0YIY6;O75271	MAP/microtubule affinity-regulating kinase 3;Serine/threonine-protein kinase MARK1;Serine/threonine-protein kinase MARK2;MAP/microtubule affinity-regulating kinase 4	MARK3;MARK1;MARK2;MARK4	32
24.833	24.671	25.9296	25.6955	25.7669	25.3924	26.0113	25.2998		0.421822	-0.335371	P27635;A6QRI9;B8A6G2;Q96L21;H7C2C5;H7C123;H7C2U2	P27635;A6QRI9;B8A6G2	60S ribosomal protein L10	RPL10	7
NaN	NaN	21.8151	NaN	NaN	NaN	NaN	NaN		0	NaN	P27694;I3L4R8	P27694;I3L4R8	Replication protein A 70 kDa DNA-binding subunit	RPA1	2
26.7078	26.7691	26.4292	26.6277	26.8673	26.8507	26.6926	26.9183		1.18033	-0.198752	P27797;B4E2Y9	P27797;B4E2Y9	Calreticulin	CALR	2
23.6066	23.9253	24.1956	24.1939	23.9708	23.7922	23.0103	23.0004		0.939785	0.536937	P27824;B4E2T8;H0Y9Q7;F5H856;D6RDP7;D6RB85;D6RAU8;D6RAQ8;E7ETH2;D6RGY2;H0Y9H1;D6RFL1;D6RD16;D6RHJ3	P27824;B4E2T8;H0Y9Q7	Calnexin	CANX	14
25.8316	26.2297	25.9877	25.3777	26.2422	25.8067	26.2053	26.0301		0.473119	-0.214363	P28066;B4E2V4	P28066;B4E2V4	Proteasome subunit alpha type-5	PSMA5	2
23.569	23.8433	23.9418	22.4305	23.6785	23.8719	23.9862	24.0662		0.600758	-0.454592	P28070	P28070	Proteasome subunit beta type-4	PSMB4	1
NaN	NaN	24.0815	NaN	NaN	NaN	NaN	NaN		0	NaN	P28072	P28072	Proteasome subunit beta type-6	PSMB6	1
27.4907	NaN	NaN	NaN	25.4941	NaN	25.3793	25.9847		0	1.87133	P28330	P28330	Long-chain specific acyl-CoA dehydrogenase, mitochondrial	ACADL	1
NaN	NaN	NaN	NaN	NaN	19.6148	NaN	NaN		0	NaN	P28799;P28799-2;Q9H8S1;B4E1G5	P28799;P28799-2;Q9H8S1	Granulins;Acrogranin;Paragranulin;Granulin-1;Granulin-2;Granulin-3;Granulin-4;Granulin-5;Granulin-6;Granulin-7	GRN	4
24.8323	25.8145	25.6623	25.5426	26.2881	26.0216	25.9402	25.8157		1.22144	-0.553452	P28838;P28838-2;H0Y9Q1	P28838;P28838-2	Cytosol aminopeptidase	LAP3	3
23.5849	24.2847	24.9565	NaN	25.4019	24.4807	26.3157	24.8108		0.815385	-0.976957	P29034	P29034	Protein S100-A2	S100A2	1
NaN	22.8105	25.2865	NaN	24.6455	NaN	NaN	25.0899		0.235314	-0.81922	P29373;Q5SYZ4	P29373;Q5SYZ4	Cellular retinoic acid-binding protein 2	CRABP2	2
NaN	NaN	23.2212	23.2216	23.2552	23.225	NaN	NaN		0.466823	-0.0187311	P29728;P29728-2;F8W1C5;P29728-3	P29728;P29728-2	2-5-oligoadenylate synthase 2	OAS2	4
NaN	NaN	NaN	NaN	NaN	22.9078	NaN	NaN		0	NaN	P29762;B5MCB5	P29762;B5MCB5	Cellular retinoic acid-binding protein 1	CRABP1	2
24.5258	23.7474	25.7407	26.9453	25.9547	26.2186	25.4173	25.7377		0.353671	-0.592286	P29966	P29966	Myristoylated alanine-rich C-kinase substrate	MARCKS	1
27.1859	27.1727	27.2647	27.2521	27.0796	27.3364	26.8928	27.0864		0.605005	0.120068	P30041	P30041	Peroxiredoxin-6	PRDX6	1
23.6988	24.1022	24.2578	24.499	NaN	23.6093	NaN	NaN		0	0.530136	P30046;B5MC82;A6NHG4;B7Z522;H7C342	P30046;B5MC82;A6NHG4;B7Z522	D-dopachrome decarboxylase;D-dopachrome decarboxylase-like protein	DDT;DDTL	5
27.0624	27.2769	27.8296	27.5667	27.5444	27.5633	27.2525	27.3857		0.00465884	-0.00254822	P30050;P30050-2	P30050;P30050-2	60S ribosomal protein L12	RPL12	2
22.2972	23.2065	23.1033	22.5391	23.2778	22.8781	23.8515	23.3415		0.947648	-0.550697	P30084	P30084	Enoyl-CoA hydratase, mitochondrial	ECHS1	1
25.0576	24.9273	25.2456	25.5049	25.1316	24.5568	24.8745	24.5234		1.13109	0.412246	P30085;Q5T0D2;E9PGI8	P30085;Q5T0D2;E9PGI8	UMP-CMP kinase	CMPK1	3
28.0527	27.8622	27.512	27.5016	27.4725	27.7618	27.8635	28.0437		0.108823	-0.0532541	P30086;B4DRT4	P30086;B4DRT4	Phosphatidylethanolamine-binding protein 1;Hippocampal cholinergic neurostimulating peptide	PEBP1	2
NaN	NaN	NaN	20.5202	21.1712	21.1143	20.5869	NaN		0	-0.437304	P30405;Q2YDB7	P30405;Q2YDB7	Peptidyl-prolyl cis-trans isomerase F, mitochondrial;Peptidyl-prolyl cis-trans isomerase	PPIF	2
23.0431	NaN	23.1433	23.3604	23.2601	23.5493	23.386	23.4565		1.08365	-0.230741	P30419;P30419-2;B7Z8J4;Q5VUC7;O60551;F5H594;Q5VUC6;B4DXS1;E9PE74	P30419;P30419-2	Glycylpeptide N-tetradecanoyltransferase 1	NMT1	9
24.0149	23.3639	23.9146	23.8424	24.0971	24.2817	23.8584	23.8959		0.692308	-0.249317	P30520;F8W9D6	P30520;F8W9D6	Adenylosuccinate synthetase isozyme 2;Adenylosuccinate synthetase	ADSS	2
21.0048	NaN	NaN	23.0137	21.755	21.5758	21.3939	21.568		0.280874	0.436073	P30566;P30566-2;E7ERF4;B0QY75;B4DEP1	P30566;P30566-2;E7ERF4;B0QY75;B4DEP1	Adenylosuccinate lyase	ADSL	5
NaN	NaN	22.6392	NaN	22.2947	22.3474	22.4163	22.1839		0	0.328604	P30622;P30622-1;P30622-2;F5H0P3;F5H0N7;F5H6A0;E7EQ42;F6VGP8;F5H1T5;F5H270;F5H367	P30622;P30622-1;P30622-2;F5H0P3;F5H0N7	CAP-Gly domain-containing linker protein 1	CLIP1	11
25.5209	25.1893	26.7857	26.7569	26.9815	27.3176	26.9553	26.791		1.16074	-0.948172	P30740;B4E3A8;B4DNT0	P30740;B4E3A8;B4DNT0	Leukocyte elastase inhibitor	SERPINB1	3
24.5343	24.42	23.4429	24.2241	24.1073	24.1293	24.4603	24.362		0.161376	-0.10938	P31146;H3BRY3;H3BTU6;H3BRJ0;H3BSL1;H3BU76;H3BNA2	P31146;H3BRY3;H3BTU6	Coronin-1A	CORO1A	7
NaN	NaN	NaN	NaN	21.1947	NaN	NaN	NaN		0	NaN	P31151	P31151	Protein S100-A7	S100A7	1
NaN	23.331	24.0166	22.6931	24.2195	23.557	23.9078	23.5526		0.570829	-0.462315	P31153;B4DN45	P31153;B4DN45	S-adenosylmethionine synthase isoform type-2;S-adenosylmethionine synthase	MAT2A	2
NaN	NaN	19.857	NaN	NaN	NaN	NaN	NaN		0	NaN	P31350;C9JXC1;H0Y855	P31350;C9JXC1;H0Y855	Ribonucleoside-diphosphate reductase subunit M2	RRM2	3
25.6673	26.2651	24.3197	24.2682	24.909	25.5688	24.2248	24.5808		0.214957	0.309225	P31415;E7EVV9;C9JAC8	P31415	Calsequestrin-1	CASQ1	3
23.2404	NaN	23.8877	24.1393	23.9124	24.0161	23.7316	23.8448		0.200604	-0.120388	P31689;F5GZ88;B7Z5C0	P31689;F5GZ88;B7Z5C0	DnaJ homolog subfamily A member 1	DNAJA1	3
28.3324	28.6763	26.8912	27.0679	26.9731	26.7784	26.8706	27.0965		0.911207	0.812312	P31930	P31930	Cytochrome b-c1 complex subunit 1, mitochondrial	UQCRC1	1
23.1975	24.5649	NaN	NaN	21.783	22.2545	NaN	NaN		0.908441	1.86242	P31937;H7BZL2	P31937;H7BZL2	3-hydroxyisobutyrate dehydrogenase, mitochondrial	HIBADH	2
24.1679	24.461	23.6609	24.866	24.4239	24.3996	24.2323	24.2608		0.0548477	-0.0401993	P31942;P31942-2;P31942-3;B4DHY1;P31942-4;P31942-5;P31942-6	P31942;P31942-2;P31942-3;B4DHY1;P31942-4	Heterogeneous nuclear ribonucleoprotein H3	HNRNPH3	7
26.9843	27.4084	27.8713	28.188	27.4174	27.6382	27.9294	28.1679		0.226766	-0.17521	P31946;P31946-2;Q4VY19;Q4VY20	P31946;P31946-2	14-3-3 protein beta/alpha;14-3-3 protein beta/alpha, N-terminally processed	YWHAB	4
26.2973	27.5072	26.503	26.8986	27.3228	26.9785	27.4778	27.7246		0.950314	-0.574349	P31949	P31949	Protein S100-A11	S100A11	1
NaN	22.89	23.7191	23.478	23.4207	23.9323	23.3159	23.3991		0.233388	-0.154619	P32119;A6NIW5	P32119;A6NIW5	Peroxiredoxin-2	PRDX2	2
23.2352	23.1361	23.3868	23.0992	23.3423	23.2012	23.859	23.7269		0.967888	-0.318048	P32320	P32320	Cytidine deaminase	CDA	1
24.6057	24.9848	24.7537	24.7842	24.696	25.2156	25.0036	24.3796		0.0752414	-0.0415864	P33176;Q12840;O60282;E9PET8;O60282-2;C9JWB9	P33176	Kinesin-1 heavy chain	KIF5B	6
20.6455	20.9601	22.2	22.265	22.7102	22.6308	22.4476	22.4086		1.29262	-1.03168	P33993;F5H776;F5H4S2;A4D2A2;P33993-2;C9J8M6	P33993;F5H776;F5H4S2;A4D2A2;P33993-2	DNA replication licensing factor MCM7	MCM7	6
26.4031	26.6539	26.7361	26.7864	26.5786	26.679	26.6834	26.674		0.0344465	-0.0088563	P34932;F5H3R0;Q9BUK9	P34932;F5H3R0	Heat shock 70 kDa protein 4	HSPA4	3
25.2172	25.313	25.6234	25.6626	25.179	25.3107	24.813	25.0065		1.2924	0.376753	P35221;P35221-2;F6XBD8;B4E2G8;F8W845;G3XAM7;Q8N1C0;E5RIB1;E5RIC3;E5RG03;E5RGY6;E5RHV7;E5RJ41;E5RGY7;E5RIE0;E5RJL0;E5RFM3;P26232-6;P26232-4;Q9UI47;A6NKP0;H0YBB8;E5RGD2;E5RJP7;E5RFM5;E5RFK9;E5RFG3;E5RHJ5;E5RGU3;E5RIT8;E5RGS1;E5RJ43;E5RGG4;E5RJZ2	P35221;P35221-2;F6XBD8;B4E2G8;F8W845;G3XAM7;Q8N1C0	Catenin alpha-1	CTNNA1	34
27.0721	26.8115	25.9977	26.1846	26.0002	25.8215	26.001	26.0208		1.12444	0.555608	P35232;C9JW96;E9PCW0;E7ESE2;C9JZ20;B4DY47;D6RBK0	P35232;C9JW96;E9PCW0;E7ESE2;C9JZ20;B4DY47	Prohibitin	PHB	7
24.726	23.9246	24.6543	25.194	26.1014	25.2169	25.1904	NaN		1.1031	-0.878187	P35237;E9PD07;H0Y3G3	P35237;E9PD07;H0Y3G3	Serpin B6	SERPINB6	3
23.0438	23.3415	23.5961	23.6085	23.7611	23.2835	23.6336	NaN		0.347059	-0.161917	P35244;B5MC59	P35244;B5MC59	Replication protein A 14 kDa subunit	RPA3	2
NaN	NaN	NaN	20.9734	NaN	NaN	NaN	NaN		0	NaN	P35249;C9JZI1;C9J8M3;C9JTT7;C9JXZ7;H7C1P0;F8WE44;C9JGY5	P35249;C9JZI1;C9J8M3;C9JTT7;C9JXZ7	Replication factor C subunit 4	RFC4	8
NaN	NaN	24.2442	NaN	NaN	24.0283	NaN	NaN		0	0.215826	P35268	P35268	60S ribosomal protein L22	RPL22	1
NaN	21.7523	21.86	21.5988	21.2406	21.3238	22.3825	21.5828		0.123217	0.104611	P35270	P35270	Sepiapterin reductase	SPR	1
NaN	22.7006	NaN	NaN	19.2231	NaN	NaN	NaN		0	3.47746	P35555;P35556;F5H2N7;F8W7L2;H0YND0;E9PHW4;F6U495	P35555	Fibrillin-1	FBN1	7
29.1691	29.0765	29.5914	29.7053	29.8447	29.7831	29.7167	29.7188		1.2808	-0.380259	P35579;P35579-2;H0Y3P4;Q5BKV1;B1AH99;E7ERA5	P35579;P35579-2	Myosin-9	MYH9	6
21.4733	21.5375	NaN	20.6525	21.7979	21.5883	22.0812	NaN		0.878739	-0.601379	P35658-5;P35658-3;P35658;P35658-4;P35658-2;Q5JUP9;F5H131;H0Y837;B7ZAV2;E9PKD2;B4DZN4;H0YF36	P35658-5;P35658-3;P35658;P35658-4;P35658-2;Q5JUP9;F5H131;H0Y837;B7ZAV2	Nuclear pore complex protein Nup214	NUP214	12
26.6047	26.3834	NaN	NaN	26.2344	26.451	25.8511	25.8375		0.783742	0.400599	P35754	P35754	Glutaredoxin-1	GLRX	1
25.2434	25.192	25.3743	24.868	25.0857	25.1399	24.8042	25.3965		0.14755	0.0628209	P35998;B7Z5E2;C9JLS9	P35998;B7Z5E2	26S protease regulatory subunit 7	PSMC2	3
NaN	NaN	NaN	22.0443	NaN	NaN	22.3503	NaN		0	-0.305962	P36405	P36405	ADP-ribosylation factor-like protein 3	ARL3	1
23.2804	NaN	NaN	22.4828	23.6087	23.2348	22.6387	23.2132		0.307872	-0.292259	P36543;P36543-2;A8MUN4;C9J8H1;Q96A05	P36543;P36543-2;A8MUN4;C9J8H1	V-type proton ATPase subunit E 1	ATP6V1E1	5
28.0926	28.2863	29.3177	29.4332	29.0093	29.0961	29.0223	29.0597		0.324437	-0.264386	P36952;P36952-2;C9JLM5	P36952;P36952-2	Serpin B5	SERPINB5	3
NaN	NaN	NaN	NaN	NaN	NaN	NaN	19.7693		0	NaN	P36959	P36959	GMP reductase 1	GMPR	1
NaN	NaN	NaN	NaN	NaN	20.4007	NaN	NaN		0	NaN	P37198;I3L089	P37198;I3L089	Nuclear pore glycoprotein p62	NUP62	2
29.3088	28.9645	29.3919	29.4461	29.6605	29.3582	29.9188	29.6492		1.23827	-0.368856	P37802;Q9UI15;C9J5W6	P37802	Transgelin-2	TAGLN2	3
26.2645	26.479	25.0976	25.1444	26.0128	26.2508	26.2784	26.2319		0.566927	-0.447124	P37837;F2Z393;E9PKI8;E9PM01	P37837;F2Z393	Transaldolase	TALDO1	4
NaN	24.7133	25.1076	24.646	24.2098	24.5196	24.9615	24.9171		0.289419	0.17033	P38159;P38159-2;H3BT71;H0Y6E7;Q96E39;P38159-3;H3BR27;O75526;H3BUY5;B3KRG5;H3BNC1;Q8N7X1	P38159;P38159-2;H3BT71;H0Y6E7;Q96E39;P38159-3;H3BR27	RNA-binding motif protein, X chromosome;RNA-binding motif protein, X chromosome, N-terminally processed;RNA binding motif protein, X-linked-like-1;RNA binding motif protein, X-linked-like-1, N-terminally processed	RBMX;RBMXL1	12
NaN	NaN	NaN	NaN	NaN	NaN	NaN	16.6998		0	NaN	P38936	P38936	Cyclin-dependent kinase inhibitor 1	CDKN1A	1
26.0995	26.1767	26.6656	26.9939	26.5303	26.7873	26.4112	26.4896		0.116117	-0.0706811	P39019	P39019	40S ribosomal protein S19	RPS19	1
25.5576	25.7699	26.0372	26.0184	26.5121	25.333	26.9755	26.2599		0.540767	-0.424361	P39023;G5E9G0;B5MCW2;H7C422;H7C3M2;Q92901;F8WCR1	P39023;G5E9G0;B5MCW2;H7C422	60S ribosomal protein L3	RPL3	7
23.2176	22.8981	22.9771	22.872	23.1213	22.8379	22.5968	22.7631		0.558765	0.161466	P39656;E7EWT1	P39656;E7EWT1	Dolichyl-diphosphooligosaccharide--protein glycosyltransferase 48 kDa subunit	DDOST	2
NaN	22.2308	23.8613	23.1208	22.3292	NaN	23.6199	NaN		0.0414784	0.0964416	P39748;F5H1Y3;I3L3E9	P39748;F5H1Y3;I3L3E9	Flap endonuclease 1	FEN1	3
NaN	NaN	NaN	NaN	NaN	NaN	NaN	NaN		0	NaN	P40222	P40222	Alpha-taxilin	TXLNA	1
24.0457	24.2369	25.1197	25.3653	24.6752	25.2999	24.5073	24.7588		0.120483	-0.118403	P40763;P40763-2;G8JLH9	P40763;P40763-2;G8JLH9	Signal transducer and activator of transcription 3	STAT3	3
26.8674	26.7403	27.2784	27.3284	27.0881	26.6733	26.6472	26.7735		0.703121	0.258111	P40939;B4DYP2;H0YFD6	P40939	Trifunctional enzyme subunit alpha, mitochondrial;Long-chain enoyl-CoA hydratase;Long chain 3-hydroxyacyl-CoA dehydrogenase	HADHA	3
25.1727	25.0929	25.8204	25.6029	25.4309	25.4276	25.4624	25.3863		0.00877297	-0.0045557	P41091;Q2VIR3;F8W810;Q2VIR3-2;H7BZU1	P41091;Q2VIR3	Eukaryotic translation initiation factor 2 subunit 3;Putative eukaryotic translation initiation factor 2 subunit 3-like protein	EIF2S3;EIF2S3L	5
NaN	NaN	NaN	NaN	NaN	NaN	19.1608	NaN		0	NaN	P41219-2;P41219	P41219-2;P41219	Peripherin	PRPH	2
26.0123	25.077	25.4402	25.095	25.3879	25.5915	25.6373	25.5326		0.235374	-0.131165	P41250;H7C443	P41250	Glycine--tRNA ligase	GARS	2
23.4912	23.0767	24.1191	24.4975	24.2961	24.2536	23.5638	23.8284		0.207474	-0.189368	P41252;Q5TCD1;Q5TCC4;F5H434;Q5TCC5;Q5TCD2;Q5TCC9	P41252	Isoleucine--tRNA ligase, cytoplasmic	IARS	7
23.4333	23.6095	24.5198	24.8925	24.2555	24.5835	24.0934	24.4187		0.248244	-0.224037	P41567;O60739	P41567	Eukaryotic translation initiation factor 1	EIF1	2
22.9269	22.7538	NaN	NaN	NaN	23.4958	NaN	NaN		0	-0.655515	P42025;G5E9Q5	P42025;G5E9Q5	Beta-centractin	ACTR1B	2
26.366	26.3791	27.9003	27.7351	28.1179	27.8867	27.4682	27.3771		0.652833	-0.617354	P42224;P42224-2;D2KFR9;E7EPD2;E7ENM1;E9PH66;H0YG89;H7BZB5;H7BZ88	P42224;P42224-2	Signal transducer and activator of transcription 1-alpha/beta	STAT1	9
21.7648	NaN	21.3273	NaN	21.7429	21.5445	22.3769	21.7416		0.431148	-0.305439	P42330;B4DL37	P42330;B4DL37	Aldo-keto reductase family 1 member C3	AKR1C3	2
24.0338	NaN	24.7914	25.5802	25.0443	24.343	25.8003	24.9095		0.165016	-0.222483	P42677;Q5T4L4;H0YMV8;C9JLI6;Q71UM5	P42677;Q5T4L4	40S ribosomal protein S27	RPS27	5
22.8313	22.389	NaN	NaN	21.4561	22.6806	NaN	NaN		0.307297	0.541746	P43490;Q5SYT8;F5H246	P43490;Q5SYT8	Nicotinamide phosphoribosyltransferase	NAMPT;RP11-92J19.4	3
23.2012	23.1693	22.8453	23.181	21.99	23.4072	23.3492	22.6293		0.311474	0.255293	P43686;P43686-2	P43686;P43686-2	26S protease regulatory subunit 6B	PSMC4	2
NaN	NaN	NaN	NaN	NaN	NaN	NaN	23.0178		0	NaN	P45877	P45877	Peptidyl-prolyl cis-trans isomerase C	PPIC	1
24.9216	25.0345	24.4941	23.1314	23.4098	23.5651	24.0489	23.8804		0.706697	0.669331	P45880-1;P45880;P45880-2;B4DKM5;Q5JSD1;Q5JSD2;A2A3S1	P45880-1;P45880;P45880-2;B4DKM5	Voltage-dependent anion-selective channel protein 2	VDAC2	7
25.7981	25.8398	25.0959	25.3347	25.4338	25.5423	25.9453	25.6383		0.233986	-0.122782	P45974;P45974-2;F5H571	P45974;P45974-2	Ubiquitin carboxyl-terminal hydrolase 5	USP5	3
NaN	NaN	23.2005	23.1909	22.9441	22.969	22.6546	23.1132		0.891124	0.275519	P46063;F8WD97;F8WA66;F5H2L2;F5H3W0;F5H4P4	P46063	ATP-dependent DNA helicase Q1	RECQL	6
NaN	NaN	21.2102	NaN	NaN	NaN	NaN	NaN		0	NaN	Q3KQS4;P46087;P46087-2;Q05BA7	Q3KQS4;P46087;P46087-2	Putative ribosomal RNA methyltransferase NOP2	NOP2	4
NaN	23.0905	22.8728	23.8271	22.8195	23.1173	23.675	23.5051		0.0159362	-0.0157679	P46109	P46109	Crk-like protein	CRKL	1
27.1361	27.0503	26.7576	26.1118	26.4558	26.9737	26.4644	26.3465		0.318168	0.203869	Q5T8R1;P46439;Q5T8Q9	Q5T8R1;P46439;Q5T8Q9	Glutathione S-transferase Mu 5	GSTM5	3
22.6631	22.4328	NaN	23.7855	23.2132	23.6428	22.7329	23.5863		0.326022	-0.333379	P46778;G3V1B3	P46778;G3V1B3	60S ribosomal protein L21	RPL21	2
26.4614	25.6777	26.6987	26.4722	26.661	26.6863	26.6715	25.7979		0.155246	-0.12668	P46782	P46782	40S ribosomal protein S5;40S ribosomal protein S5, N-terminally processed	RPS5	1
21.2784	22.1189	21.0134	20.7805	21.4177	21.3965	21.729	21.0824		0.127069	-0.108561	P46934;P46934-2;P46934-4;P46934-3;H0Y8X6	P46934;P46934-2;P46934-4;P46934-3;H0Y8X6	E3 ubiquitin-protein ligase NEDD4;E3 ubiquitin-protein ligase	NEDD4	5
25.5537	25.699	26.1698	26.0235	25.8651	25.8789	25.7595	25.6409		0.194764	0.0753984	P46940;H0YLE8;H0YKA5;Q86VI3;F2Z2E2;Q13576;E7EWC2;F5H7S7;Q13576-2;E9PDT6	P46940	Ras GTPase-activating-like protein IQGAP1	IQGAP1	10
27.2041	27.5412	27.0562	26.8249	26.789	26.9536	26.9457	26.9375		0.80143	0.250148	E7EQ40;B1AK88;P47756;P47756-2;B1AK87;B1AK85;F6USW4;F6Q0E3	E7EQ40;B1AK88;P47756;P47756-2;B1AK87;B1AK85;F6USW4	F-actin-capping protein subunit beta	CAPZB	8
NaN	NaN	NaN	NaN	NaN	NaN	20.946	NaN		0	NaN	P47813;O14602;A6NJH9	P47813;O14602;A6NJH9	Eukaryotic translation initiation factor 1A, X-chromosomal;Eukaryotic translation initiation factor 1A, Y-chromosomal	EIF1AX;EIF1AY	3
NaN	NaN	NaN	NaN	NaN	NaN	NaN	24.4327		0	NaN	P47914	P47914	60S ribosomal protein L29	RPL29	1
28.7147	28.0405	26.8305	27.837	27.0891	26.7586	26.9953	27.1248		1.13494	0.863693	P47929	P47929	Galectin-7	LGALS7	1
NaN	NaN	NaN	NaN	NaN	NaN	NaN	21.2655		0	NaN	P47944	P47944	Metallothionein-4	MT4	1
27.7297	27.2797	28.0226	27.8321	27.5494	27.5691	27.2416	27.3125		0.837654	0.297876	P48047;H7C0C1;H7C068;H7C086	P48047	ATP synthase subunit O, mitochondrial	ATP5O	4
23.5486	23.9259	23.8418	23.7135	23.7619	23.6666	23.8584	24.1002		0.301907	-0.0893307	P48147	P48147	Prolyl endopeptidase	PREP	1
NaN	NaN	NaN	21.6807	NaN	NaN	NaN	NaN		0	NaN	P48507	P48507	Glutamate--cysteine ligase regulatory subunit	GCLM	1
22.2609	22.2794	23.1026	22.6292	22.801	22.5356	22.7015	NaN		0.177129	-0.111365	P48556	P48556	26S proteasome non-ATPase regulatory subunit 8	PSMD8	1
NaN	NaN	23.1034	22.4197	NaN	NaN	NaN	NaN		0	NaN	P48594;H0Y5H9;F8W9L1;C9JZ65	P48594;H0Y5H9;F8W9L1;C9JZ65	Serpin B4	SERPINB4	4
NaN	NaN	NaN	NaN	NaN	20.8912	21.4314	21.4065		0	NaN	P48637;B6F210;B7Z514	P48637	Glutathione synthetase	GSS	3
22.9441	21.8277	23.3559	23.5427	23.3705	23.4684	23.2063	22.5817		0.221437	-0.239103	P48729-2;P48729;Q71TU5;E7ETM0;D6REM4;Q8N752;H0Y9X2	P48729-2;P48729;Q71TU5;E7ETM0;D6REM4	Casein kinase I isoform alpha	CSNK1A1	7
22.7445	NaN	NaN	NaN	23.2985	23.2707	22.6377	23.273		0	-0.375434	P49006	P49006	MARCKS-related protein	MARCKSL1	1
NaN	21.9927	22.2475	NaN	22.9612	22.2886	23.4975	22.5039		0.780379	-0.692733	P49023-3;P49023;P49023-2;F5GZ78;P49023-4;F5H854;E7EMK8;F5H836;E9PE21;H0YIE4	P49023-3;P49023;P49023-2;F5GZ78;P49023-4	Paxillin	PXN	10
21.727	NaN	21.8125	NaN	NaN	NaN	21.8521	NaN		0	-0.082304	P49189;B4DXY7	P49189;B4DXY7	4-trimethylaminobutyraldehyde dehydrogenase	ALDH9A1	2
NaN	NaN	22.1619	22.2274	NaN	23.6111	21.9667	21.5634		0.0792724	-0.185726	P49321-3;P49321;F5H3J2;B4DS57;P49321-2;Q5T624;H0YF33;E9PRH9;E9PI86;E9PPR5;H0YDS9;E9PPQ8	P49321-3;P49321;F5H3J2;B4DS57;P49321-2;Q5T624;H0YF33;E9PRH9;E9PI86	Nuclear autoantigenic sperm protein	NASP	12
26.5388	26.992	28.0209	28.0387	28.1073	28.1293	28.2347	28.0917		1.01398	-0.743176	P49327;F5H0D4	P49327	Fatty acid synthase;[Acyl-carrier-protein] S-acetyltransferase;[Acyl-carrier-protein] S-malonyltransferase;3-oxoacyl-[acyl-carrier-protein] synthase;3-oxoacyl-[acyl-carrier-protein] reductase;3-hydroxypalmitoyl-[acyl-carrier-protein] dehydratase;Enoyl-[acyl-carrier-protein] reductase;Oleoyl-[acyl-carrier-protein] hydrolase	FASN	2
26.4825	26.4734	27.1425	27.0029	26.633	26.9466	26.7895	27.1948		0.219036	-0.115649	P49368;P49368-2;B4DUR8;Q5SZX6;E9PRC8;E9PQ35;Q5SZW8;Q5SZX9;E9PM09	P49368;P49368-2;B4DUR8	T-complex protein 1 subunit gamma	CCT3	9
25.4189	24.6449	25.5452	25.4279	25.5331	25.3217	25.3218	24.9345		0.0263324	-0.0185838	Q5T5C7;P49591	Q5T5C7;P49591	Serine--tRNA ligase, cytoplasmic	SARS	2
24.2341	24.8676	24.1245	24.303	24.6663	25.0621	24.7182	24.6323		1.0374	-0.387426	P49720	P49720	Proteasome subunit beta type-3	PSMB3	1
NaN	21.7766	NaN	NaN	21.7397	21.9591	21.7002	21.9371		0	-0.0574775	P49770;G3V5E5;H0YJJ8	P49770;G3V5E5;H0YJJ8	Translation initiation factor eIF-2B subunit beta	EIF2B2	3
22.5346	22.826	23.0552	23.4885	23.4325	23.4549	23.0413	23.0543		0.540101	-0.269678	P49792;E9PGT0;O14715;Q99666;F8VYC4;P0DJD1;P0DJD0;B4DTM4;E7ES93	P49792	E3 SUMO-protein ligase RanBP2;Putative peptidyl-prolyl cis-trans isomerase	RANBP2	9
NaN	21.3694	21.1195	22.5328	NaN	21.3888	21.3684	NaN		0.196692	0.295282	P49841-2;P49841	P49841-2;P49841	Glycogen synthase kinase-3 beta	GSK3B	2
19.7636	NaN	20.1719	21.1477	20.7338	21.1726	20.9647	20.8256		0.744301	-0.563075	P49902;B7Z382;Q5JUV4;Q5JUV6;E9PHF2;Q5JUV3;H0YHR8	P49902;B7Z382;Q5JUV4;Q5JUV6	Cytosolic purine 5-nucleotidase	NT5C2	7
22.6344	22.7108	21.1635	21.5333	21.5829	21.69	21.6043	21.3341		0.532726	0.457654	P50440;P50440-2;P50440-3;H0YMX4;H0YKW9	P50440;P50440-2;P50440-3	Glycine amidinotransferase, mitochondrial	GATM	5
27.6523	27.4878	27.2578	27.9094	27.9742	28.0976	27.6739	27.9127		1.07342	-0.33776	P50454;B4DN87;E9PPV6;E9PR70;E9PKH2;E9PMI5;E9PK86;E9PNX1;E9PRS3;E9PIG2;E9PJH8;E9PQ34;E9PLA6;H0YEP8	P50454;B4DN87;E9PPV6;E9PR70;E9PKH2	Serpin H1	SERPINH1	14
26.3758	25.8775	26.1242	26.0057	26.6217	26.6062	26.2011	26.3769		1.2936	-0.355681	P50461	P50461	Cysteine and glycine-rich protein 3	CSRP3	1
23.6541	24.1231	23.4843	24.0442	23.4089	23.6538	23.4061	NaN		0.844534	0.336841	P50479;P50479-2	P50479;P50479-2	PDZ and LIM domain protein 4	PDLIM4	2
NaN	22.7516	22.8677	23.2236	23.176	22.1755	23.2268	22.4541		0.226794	0.189534	P50579;F8VQZ7;G3XA91;F8VRR3;G3V1U3;B4DUX5;F8VY03;F8VZX9;F8VSC4	P50579;F8VQZ7;G3XA91;F8VRR3;G3V1U3;B4DUX5;F8VY03;F8VZX9;F8VSC4	Methionine aminopeptidase 2;Methionine aminopeptidase	METAP2	9
NaN	NaN	23.2926	23.5177	22.9579	23.4228	23.0424	NaN		0.547282	0.264132	P50583	P50583	Bis(5-nucleosyl)-tetraphosphatase [asymmetrical]	NUDT2	1
NaN	NaN	NaN	NaN	22.1494	NaN	NaN	NaN		0	NaN	P50895	P50895	Basal cell adhesion molecule	BCAM	1
NaN	NaN	22.1003	NaN	21.0757	NaN	21.9439	NaN		0	0.590477	P50897;E9PMG2;B4DWU3;P50897-2;Q5T0S4;E9PK48;E9PP28;E9PSE5	P50897;E9PMG2;B4DWU3	Palmitoyl-protein thioesterase 1	PPT1	8
24.6457	24.6973	24.2925	24.2929	24.7511	24.8001	24.5553	24.123		0.152127	-0.0753098	P51149;C9J8S3;C9J592;C9IZZ0;C9J4V0;C9J4S4;C9J7D1	P51149;C9J8S3;C9J592;C9IZZ0	Ras-related protein Rab-7a	RAB7A	7
NaN	NaN	NaN	NaN	22.5105	22.624	21.3762	22.4747		0	NaN	P51452;Q8IYJ9	P51452;Q8IYJ9	Dual specificity protein phosphatase 3	DUSP3	2
NaN	23.2856	NaN	23.1436	23.0101	23.0858	23.0724	23.1443		1.06913	0.13644	P51659;F5HE57;E9PB82;E7EWE5;E7ER27;E7ET17;G5E9S2;E7EPL9	P51659;F5HE57;E9PB82;E7EWE5;E7ER27	Peroxisomal multifunctional enzyme type 2;(3R)-hydroxyacyl-CoA dehydrogenase;Enoyl-CoA hydratase 2	HSD17B4	8
24.5132	23.1425	24.8042	24.3393	24.4219	24.5941	24.8621	24.2591		0.375719	-0.334475	P51665;B4DXI8;H3BTM8;H3BNT7;H3BQV2	P51665;B4DXI8;H3BTM8;H3BNT7	26S proteasome non-ATPase regulatory subunit 7	PSMD7	5
26.2126	25.9943	26.4413	26.3753	26.0434	26.1429	25.6533	26.0558		0.979441	0.281996	Q5SZ07;P51858;Q5SZ08;A8K8G0;B7Z525	Q5SZ07;P51858;Q5SZ08;A8K8G0;B7Z525	Hepatoma-derived growth factor	HDGF	5
27.042	26.6799	27.2643	27.1476	27.1633	27.3787	26.997	27.2092		0.466679	-0.153584	P52272;P52272-2;Q59ES8;F5H7Z1	P52272;P52272-2;Q59ES8	Heterogeneous nuclear ribonucleoprotein M	HNRNPM	4
26.9245	27.3509	27.4401	27.5717	26.9252	27.101	26.8992	26.9165		1.30045	0.3613	P52565;A8MXW0	P52565;A8MXW0	Rho GDP-dissociation inhibitor 1	ARHGDIA	2
NaN	NaN	NaN	NaN	NaN	NaN	NaN	20.7275		0	NaN	P52655	P52655	Transcription initiation factor IIA subunit 1;Transcription initiation factor IIA alpha chain;Transcription initiation factor IIA beta chain	GTF2A1	1
24.4169	23.4723	23.3288	23.0984	23.512	23.3999	24.0949	23.6408		0.0921102	-0.0827484	P52888	P52888	Thimet oligopeptidase	THOP1	1
25.6215	25.1946	26.4674	26.432	26.5451	26.5856	26.4284	26.2515		0.809915	-0.52379	P52907	P52907	F-actin-capping protein subunit alpha-1	CAPZA1	1
22.689	23.0996	23.0396	23.3745	23.0553	23.6381	23.5142	23.1814		0.739932	-0.296586	P53004;C9J1E1	P53004	Biliverdin reductase A	BLVRA	2
NaN	NaN	NaN	NaN	NaN	NaN	21.3091	NaN		0	NaN	P53007	P53007	Tricarboxylate transport protein, mitochondrial	SLC25A1	1
NaN	21.552	22.383	NaN	21.4937	21.4511	21.5935	NaN		0.612761	0.454739	P53365;P53365-2;E9PRV8;E9PPY7	P53365;P53365-2;E9PRV8;E9PPY7	Arfaptin-2	ARFIP2	4
NaN	NaN	NaN	24.8186	NaN	NaN	NaN	NaN		0	NaN	P53597;H7C233	P53597	Succinyl-CoA ligase [ADP/GDP-forming] subunit alpha, mitochondrial	SUCLG1	2
24.5939	24.6971	25.0451	24.6445	25.0994	24.718	25.0245	24.9494		0.760089	-0.202646	P53618;E9PP73;E9PKQ1;E9PP63	P53618;E9PP73	Coatomer subunit beta	COPB1	4
24.7554	24.4465	25.2952	25.3824	25.1583	25.3572	24.5894	25.0469		0.0897133	-0.0680676	P53621-2;P53621	P53621-2;P53621	Coatomer subunit alpha;Xenin;Proxenin	COPA	2
24.7209	24.6139	25.1565	25.2244	25.0231	25.0807	24.9503	24.9604		0.187518	-0.0746927	P53999;F5H1H8	P53999;F5H1H8	Activated RNA polymerase II transcriptional coactivator p15	SUB1	2
24.7445	24.6244	25.702	25.6065	25.4148	24.9376	24.9396	24.7108		0.210974	0.16864	P54136;P54136-2;F5H3T8;E5RJM9;E5RH09	P54136;P54136-2;F5H3T8	Arginine--tRNA ligase, cytoplasmic	RARS	5
NaN	NaN	23.4116	24.8111	24.0984	23.2914	24.1444	NaN		0.153849	0.266623	P54577	P54577	Tyrosine--tRNA ligase, cytoplasmic	YARS	1
NaN	21.3954	NaN	NaN	NaN	NaN	NaN	NaN		0	NaN	Q13131-2;Q13131;P54646;Q96E92	Q13131-2;Q13131;P54646;Q96E92	5-AMP-activated protein kinase catalytic subunit alpha-1;5-AMP-activated protein kinase catalytic subunit alpha-2	PRKAA1;PRKAA2	4
NaN	22.6242	23.3331	23.0587	22.6291	22.6181	23.4838	23.0671		0.0657825	0.055776	P54652;B3KUS2	P54652	Heat shock-related 70 kDa protein 2	HSPA2	2
24.5624	24.6018	NaN	24.22	24.1046	24.146	25.4756	23.8985		0.0435071	0.0552341	P54727;Q5W0S5;G5E9P0;Q5W0S4	P54727;Q5W0S5	UV excision repair protein RAD23 homolog B	RAD23B	4
NaN	NaN	NaN	21.7584	22.3286	21.8778	21.5838	22.1641		0	-0.230135	P54886;P54886-2	P54886;P54886-2	Delta-1-pyrroline-5-carboxylate synthase;Glutamate 5-kinase;Gamma-glutamyl phosphate reductase	ALDH18A1	2
23.883	23.9833	25.0376	23.631	24.5155	24.6287	23.7422	24.2247		0.149385	-0.144048	P54920;Q9H115;B4DK44;B4DGP9;Q4G0M0	P54920	Alpha-soluble NSF attachment protein	NAPA	5
23.2872	23.7354	24.0726	23.7761	24.0826	24.007	23.9809	23.8806		0.802042	-0.269976	P55010;H0YN40;H0YLZ1;H0YM54;H0YMJ8;H0YK11;H0YK29	P55010;H0YN40;H0YLZ1	Eukaryotic translation initiation factor 5	EIF5	7
NaN	NaN	NaN	NaN	NaN	NaN	22.1238	NaN		0	NaN	Q5VWC4;P55036;P55036-2;A6PVX3;H0Y3Y9	Q5VWC4;P55036;P55036-2;A6PVX3	26S proteasome non-ATPase regulatory subunit 4	PSMD4	5
28.431	28.2105	28.5126	29.2592	29.1061	28.9823	29.358	28.9796		1.06921	-0.503168	P55060;P55060-3;F8W904;B4DUC5;E7EPX1;B4DM67;P55060-2	P55060;P55060-3;F8W904;B4DUC5;E7EPX1;B4DM67	Exportin-2	CSE1L	7
30.8097	30.8193	31.1888	31.124	31.1834	31.1792	31.2024	31.2209		1.09981	-0.211026	P55072;C9IZA5;C9JUP7	P55072	Transitional endoplasmic reticulum ATPase	VCP	3
NaN	NaN	NaN	NaN	NaN	NaN	18.9052	NaN		0	NaN	P55268;F5H520	P55268;F5H520	Laminin subunit beta-2	LAMB2	2
NaN	23.6756	NaN	NaN	NaN	NaN	NaN	NaN		0	NaN	P55290;B7Z590;F5H6D5;P55290-2;P55290-3	P55290;B7Z590;F5H6D5	Cadherin-13	CDH13	5
23.3777	24.2736	24.1388	24.4624	24.1363	23.4251	23.8815	23.9627		0.317498	0.211738	P55735;A8MV37;A8MXL6	P55735;A8MV37;A8MXL6	Protein SEC13 homolog	SEC13	3
24.0829	24.1834	24.5824	24.5992	24.4105	24.1155	23.6526	23.9222		0.803969	0.33679	B1AHD1;P55769	B1AHD1;P55769	NHP2-like protein 1	NHP2L1	2
24.2485	24.1665	24.0042	23.8526	23.1523	23.8735	24.3358	23.9924		0.378771	0.229451	P55795;B4DFK9	P55795;B4DFK9	Heterogeneous nuclear ribonucleoprotein H2	HNRNPH2	2
22.5256	23.9015	24.1852	24.2434	23.7316	23.686	23.3795	23.1053		0.223004	0.238325	P56192;A6NC17;B3KVK7;H0YHV5;H0YIP0;H0YIC2;H0YI27;H0YI94;H0YHL6	P56192;A6NC17;B3KVK7	Methionine--tRNA ligase, cytoplasmic	MARS	9
NaN	NaN	NaN	NaN	NaN	NaN	NaN	21.5377		0	NaN	P56381;Q5VTU8	P56381;Q5VTU8	ATP synthase subunit epsilon, mitochondrial;ATP synthase subunit epsilon-like protein, mitochondrial	ATP5E;ATP5EP2	2
25.554	25.6412	26.1771	26.0851	25.6877	25.5929	25.612	25.0027		0.887263	0.390524	P56537;B7ZBG9;B7ZBH1;F8WDS6;F8WD20	P56537;B7ZBG9;B7ZBH1	Eukaryotic translation initiation factor 6	EIF6	5
NaN	NaN	NaN	NaN	NaN	NaN	17.9916	NaN		0	NaN	P57740;G3V1T4	P57740;G3V1T4	Nuclear pore complex protein Nup107	NUP107	2
27.2007	27.407	28.4877	28.7485	28.3922	28.5071	28.7132	28.5851		0.736837	-0.588446	P58107	P58107	Epiplakin	EPPK1	1
24.7159	24.9082	24.769	25.0481	24.5454	24.5158	24.8875	25.1698		0.183362	0.0806918	P58546;C9JL85	P58546;C9JL85	Myotrophin	MTPN	2
31.2972	30.969	30.0992	30.6164	30.474	30.4349	30.7255	30.5102		0.338372	0.209322	P60174;P60174-1;B7Z5D8	P60174;P60174-1;B7Z5D8	Triosephosphate isomerase	TPI1	3
NaN	NaN	NaN	NaN	NaN	NaN	21.9246	NaN		0	NaN	P60510;H3BTA2;H3BV22;I3L4X0	P60510;H3BTA2;H3BV22	Serine/threonine-protein phosphatase 4 catalytic subunit;Serine/threonine-protein phosphatase	PPP4C	4
NaN	NaN	NaN	NaN	NaN	NaN	NaN	19.8776		0	NaN	P60602;P60602-2	P60602;P60602-2	Reactive oxygen species modulator 1	ROMO1	2
28.3889	28.4275	29.6736	29.3363	29.2223	29.3389	29.0957	29.1289		0.307179	-0.239878	P60842;B4DKP9;B4E102;I3L3H2;I3L2M0	P60842	Eukaryotic initiation factor 4A-I	EIF4A1	5
NaN	NaN	27.9502	NaN	25.4488	NaN	25.5299	NaN		0	2.46078	P60866-2;P60866;E5RJX2;E5RIP1;G3XAN0	P60866-2;P60866;E5RJX2;E5RIP1	40S ribosomal protein S20	RPS20	5
24.4258	25.3106	24.6468	22.6055	25.1369	22.5472	24.8825	NaN		0.020242	0.0583245	P60903	P60903	Protein S100-A10	S100A10	1
24.439	23.1637	25.0116	24.8977	24.7068	25.1913	25.0459	25.0002		0.673866	-0.608067	P60981;P60981-2;F6RFD5	P60981;P60981-2;F6RFD5	Destrin	DSTN	3
26.4093	25.6264	24.8835	24.8301	25.0618	25.0606	25.0282	23.1141		0.691878	0.871166	P60985;P60985-2	P60985;P60985-2	Keratinocyte differentiation-associated protein	KRTDAP	2
23.4598	23.4275	23.936	23.9278	24.0236	23.6454	23.8094	23.7688		0.326208	-0.124039	P61019;P61019-2;F5H399;E9PKL7;Q8WUD1;H7C125;Q6PIK3	P61019;P61019-2;F5H399;E9PKL7	Ras-related protein Rab-2A	RAB2A	7
NaN	NaN	NaN	21.9451	NaN	NaN	NaN	NaN		0	NaN	P61026	P61026	Ras-related protein Rab-10	RAB10	1
23.7966	NaN	NaN	NaN	NaN	NaN	23.461	NaN		0	0.335583	P61081	P61081	NEDD8-conjugating enzyme Ubc12	UBE2M	1
27.1186	26.6794	27.0834	27.0361	27.0067	27.3445	26.738	27.0455		0.127051	-0.0542965	P61088;F8VSD4;F8VV71;F8VQQ8;F8VZ29;Q5JXB2	P61088;F8VSD4;F8VV71;F8VQQ8;F8VZ29	Ubiquitin-conjugating enzyme E2 N	UBE2N	6
22.9614	NaN	NaN	23.6682	23.3431	23.1882	NaN	NaN		0.0436614	0.0491581	P61106	P61106	Ras-related protein Rab-14	RAB14	1
27.0645	27.0502	27.2664	26.9366	27.1978	27.3443	27.0219	27.1422		0.456145	-0.0971088	P61158;B4DXW1;F5H3P5;B4DTI0;Q9P1U1;Q9P1U1-2;F8WE84;F8WEW2;Q9P1U1-3;C9IZN3;Q9C0K3;H7C4J1	P61158;B4DXW1;F5H3P5	Actin-related protein 3	ACTR3	12
26.3283	25.9634	26.2162	26.0624	26.9986	26.5925	26.184	26.1574		0.78692	-0.340546	E9PF41;P61160;G3V1L8;F5H6T1	E9PF41;P61160;G3V1L8;F5H6T1	Actin-related protein 2	ACTR2	4
24.2689	24.2981	24.1147	24.324	24.0062	24.1146	24.331	24.2931		0.305908	0.0651708	P61163;B4DXP9;F5H3I4	P61163;B4DXP9;F5H3I4	Alpha-centractin	ACTR1A	3
26.1513	26.1118	26.0905	26.3072	26.042	26.7125	26.3962	26.5373		0.858215	-0.256847	P61204;P84077;F5H423;F5H3A6;B7ZB63;F5H0C7;H0YGG7	P61204;P84077;F5H423;F5H3A6;B7ZB63	ADP-ribosylation factor 3;ADP-ribosylation factor 1	ARF3;ARF1	7
NaN	NaN	22.733	22.7684	23.1787	22.5356	NaN	NaN		0.112138	-0.106439	P61221;D6R9I9;D6RGF4;H0Y990	P61221;D6R9I9;D6RGF4	ATP-binding cassette sub-family E member 1	ABCE1	4
23.0627	23.2414	24.5587	24.3956	24.5194	24.3133	24.2687	24.2252		0.630078	-0.517048	P61289-2;P61289;B3KQ25;B7Z8D3	P61289-2;P61289;B3KQ25	Proteasome activator complex subunit 3	PSME3	4
23.8206	24.9721	25.1802	24.5685	24.9139	24.2769	24.4748	24.8367		0.00980759	0.00978851	P61353	P61353	60S ribosomal protein L27	RPL27	1
25.0618	24.462	25.6428	24.8316	24.2213	24.9274	24.7685	24.8468		0.474558	0.308554	P61586;E9PN11;P08134;Q5JR08;Q5JR05;C9JX21;E9PQH6;C9JNR4;Q5JR07;Q5JR06;C9JRM1;C9J1T2;E9PLA2	P61586;E9PN11;P08134;Q5JR08;Q5JR05;C9JX21;E9PQH6;C9JNR4;Q5JR07	Transforming protein RhoA;Rho-related GTP-binding protein RhoC	RHOA;RHOC	13
28.2778	27.5051	27.5445	27.4982	27.7199	27.5455	27.5177	27.4101		0.335351	0.158109	P61604;B8ZZL8;B8ZZ54	P61604;B8ZZL8;B8ZZ54	10 kDa heat shock protein, mitochondrial	HSPE1	3
NaN	NaN	NaN	NaN	NaN	NaN	20.8424	NaN		0	NaN	P61758	P61758	Prefoldin subunit 3	VBP1	1
NaN	19.2327	NaN	NaN	NaN	NaN	NaN	NaN		0	NaN	P61925	P61925	cAMP-dependent protein kinase inhibitor alpha	PKIA	1
24.0473	23.6686	23.1755	23.6203	23.5588	NaN	23.7557	23.7665		0.110332	-0.0657614	P61960;P61960-2;H0Y614	P61960;P61960-2	Ubiquitin-fold modifier 1	UFM1	3
24.7679	25.966	23.5649	23.4099	24.5776	23.7189	25.2981	24.663		0.0723855	-0.137179	P61970;H3BRV9	P61970;H3BRV9	Nuclear transport factor 2	NUTF2	2
27.4097	27.7346	27.2429	27.2417	27.7656	27.5138	27.6746	27.191		0.318369	-0.128997	P61981;B4DHC4;B4DE78	P61981;B4DHC4;B4DE78	14-3-3 protein gamma;14-3-3 protein gamma, N-terminally processed	YWHAG	3
NaN	NaN	NaN	NaN	NaN	NaN	NaN	21.414		0	NaN	P62072	P62072	Mitochondrial import inner membrane translocase subunit Tim10	TIMM10	1
25.8875	25.8342	26.4412	26.6037	26.907	26.3666	26.9542	26.8207		1.28167	-0.570468	P62081;B5MCP9	P62081;B5MCP9	40S ribosomal protein S7	RPS7	2
NaN	NaN	22.9819	23.5224	22.8692	23.5862	23.1119	NaN		0.0634277	0.0630229	P62136-2;P62136;E9PDP1;A6NNR3;E9PMD7	P62136-2;P62136;E9PDP1;A6NNR3;E9PMD7	Serine/threonine-protein phosphatase PP1-alpha catalytic subunit;Serine/threonine-protein phosphatase	PPP1CA	5
24.0261	24.4133	25.2391	25.1297	24.9169	25.1554	25.1506	24.8302		0.465606	-0.311217	P62195;A8K3Z3	P62195;A8K3Z3	26S protease regulatory subunit 8	PSMC5	2
24.9367	25.6694	26.8866	26.8038	26.7934	26.6212	26.5071	26.7537		0.590657	-0.594735	P62241;Q5JR95	P62241;Q5JR95	40S ribosomal protein S8	RPS8	2
24.5037	24.3893	25.0391	25.254	25.4515	25.5358	24.9728	25.1197		0.982274	-0.473393	P62249;Q6IPX4	P62249;Q6IPX4	40S ribosomal protein S16	RPS16	2
28.4258	28.0101	28.5637	28.3955	28.3487	28.3465	28.1139	28.3421		0.180066	0.0609818	P62258;P62258-2;I3L3T1;B4DJF2;I3L0W5	P62258;P62258-2	14-3-3 protein epsilon	YWHAE	5
25.2767	25.5111	25.7616	26.6517	26.4495	26.3678	26.5169	26.2412		0.99652	-0.593566	P62263;E5RH77;H0YB22	P62263;E5RH77;H0YB22	40S ribosomal protein S14	RPS14	3
NaN	NaN	NaN	NaN	NaN	NaN	NaN	24.1738		0	NaN	P62266;D6RD47	P62266;D6RD47	40S ribosomal protein S23	RPS23	2
26.7106	26.3936	27.4863	27.5925	27.6692	27.5854	27.6146	27.5863		0.994646	-0.568166	P62269;Q5GGW2	P62269	40S ribosomal protein S18	RPS18	2
NaN	24.7123	24.9274	NaN	NaN	NaN	NaN	NaN		0	NaN	P62273;P62273-2	P62273;P62273-2	40S ribosomal protein S29	RPS29	2
NaN	NaN	NaN	NaN	NaN	NaN	23.1639	NaN		0	NaN	P62280	P62280	40S ribosomal protein S11	RPS11	1
23.7081	NaN	NaN	NaN	NaN	NaN	NaN	NaN		0	NaN	P62304	P62304	Small nuclear ribonucleoprotein E	SNRPE	1
NaN	NaN	NaN	NaN	NaN	NaN	NaN	22.5079		0	NaN	P62306	P62306	Small nuclear ribonucleoprotein F	SNRPF	1
NaN	23.0121	NaN	22.8188	22.6202	22.8344	22.9131	23.1762		0.0558642	0.0294724	P62310	P62310	U6 snRNA-associated Sm-like protein LSm3	LSM3	1
NaN	NaN	NaN	NaN	21.6632	NaN	NaN	NaN		0	NaN	P62314	P62314	Small nuclear ribonucleoprotein Sm D1	SNRPD1	1
29.9963	29.3275	27.7484	29.6996	29.8321	29.7919	30.5318	30.5099		0.913708	-0.973472	P62328;Q5T4B6	P62328	Thymosin beta-4;Hematopoietic system regulatory peptide	TMSB4X	2
NaN	NaN	NaN	NaN	NaN	NaN	NaN	19.3915		0	NaN	P62330	P62330	ADP-ribosylation factor 6	ARF6	1
NaN	NaN	24.0714	NaN	NaN	NaN	NaN	24.1658		0	-0.0943165	P62424;Q5T8U3	P62424;Q5T8U3	60S ribosomal protein L7a	RPL7A	2
NaN	NaN	19.1673	NaN	NaN	NaN	NaN	NaN		0	NaN	P62633;P62633-2;E9PDR7;P62633-4;P62633-5;P62633-3;B4DP17	P62633;P62633-2;E9PDR7;P62633-4;P62633-5;P62633-3;B4DP17	Cellular nucleic acid-binding protein	CNBP	7
NaN	NaN	NaN	NaN	24.6751	NaN	NaN	NaN		0	NaN	P62753;A2A3R5;A2A3R7	P62753;A2A3R5;A2A3R7	40S ribosomal protein S6	RPS6	3
NaN	NaN	NaN	NaN	NaN	NaN	22.1706	NaN		0	NaN	P62760;E7ER47;E9PE24	P62760;E7ER47;E9PE24	Visinin-like protein 1	VSNL1	3
27.3588	27.5464	27.1824	26.4997	27.3682	27.419	27.1217	27.2258		0.231964	-0.136841	P62805	P62805	Histone H4	HIST1H4A	1
24.9325	25.1194	25.7825	25.4218	25.5358	25.4869	25.709	25.6043		0.679103	-0.269931	P62829;B9ZVP7;C9JD32	P62829;B9ZVP7;C9JD32	60S ribosomal protein L23	RPL23	3
NaN	NaN	NaN	NaN	20.1099	NaN	22.2111	20.496		0	NaN	P62841	P62841	40S ribosomal protein S15	RPS15	1
25.743	25.4577	26.6407	25.8619	26.4739	26.2572	25.5917	NaN		0.189531	-0.181774	P62851	P62851	40S ribosomal protein S25	RPS25	1
NaN	NaN	25.0685	23.6506	23.3355	24.1092	23.7259	24.0453		0.473065	0.55555	P62854;F8VZW7;Q5JNZ5	P62854;F8VZW7;Q5JNZ5	40S ribosomal protein S26;Putative 40S ribosomal protein S26-like 1	RPS26;RPS26P11	3
26.6246	24.8728	26.759	NaN	26.9321	27.2	27.3449	24.558		0.175673	-0.42331	P62857	P62857	40S ribosomal protein S28	RPS28	1
24.2818	23.6302	23.3927	24.0551	23.8757	23.4842	NaN	23.2935		0.460688	0.288831	P62873;B1AKQ9;B1AKQ8;B1AKQ7;H0Y418;P16520;E9PCP0;F5H0S8;F5H8J8;F5H100	P62873;B1AKQ9;B1AKQ8	Guanine nucleotide-binding protein G(I)/G(S)/G(T) subunit beta-1	GNB1	10
22.5771	22.281	22.1502	22.4477	22.4247	22.5412	22.2753	22.6066		0.356519	-0.0979409	P62877	P62877	E3 ubiquitin-protein ligase RBX1	RBX1	1
NaN	NaN	22.7427	NaN	23.6183	NaN	NaN	NaN		0	-0.875645	P62899;B7Z4C8;P62899-2;P62899-3;B7Z4E3;C9JU56;H7C2W9;B8ZZK4	P62899;B7Z4C8;P62899-2;P62899-3;B7Z4E3;C9JU56;H7C2W9	60S ribosomal protein L31	RPL31	8
23.4386	24.5796	24.6623	25.374	24.2087	24.491	25.08	24.634		0.073185	-0.0897818	P62906	P62906	60S ribosomal protein L10a	RPL10A	1
26.1563	26.6115	27.1497	26.799	27.0014	27.0358	26.5723	26.8379		0.335825	-0.182736	P62913;P62913-2;Q5VVC8;Q5VVC9	P62913;P62913-2	60S ribosomal protein L11	RPL11	4
29.7709	30.1293	30.6083	29.8013	29.9204	29.7981	30.2262	30.0931		0.117023	0.0680184	P62937;B4DM82;Q567Q0;C9J5S7;F8WE65;F5H284;Q9Y536;A2BFH1;E5RIZ5	P62937;B4DM82;Q567Q0;C9J5S7;F8WE65	Peptidyl-prolyl cis-trans isomerase A;Peptidyl-prolyl cis-trans isomerase	PPIA	9
23.9341	23.8996	26.0002	26.7314	26.865	23.0492	23.6356	24.3268		0.246895	0.672176	P62942;Q5W0X3;Q1JUQ5	P62942;Q5W0X3;Q1JUQ5	Peptidyl-prolyl cis-trans isomerase FKBP1A;Peptidyl-prolyl cis-trans isomerase	FKBP1A;FKBP12-Exip2	3
27.1339	25.9838	27.32	27.4633	27.5243	27.4812	27.4054	27.5576		0.749526	-0.516932	P62979;P0CG48;F5H041;F5H7K6;Q96C32;P0CG47;F5GXK7;F5H747;F5H388;B4DV12;F5H7Y5;F5H265;F5H2Z3;F5GYU3;P62987;F5H6Q2;F5H4D8;F5GZ39	P62979;P0CG48;F5H041;F5H7K6;Q96C32;P0CG47;F5GXK7;F5H747;F5H388;B4DV12;F5H7Y5;F5H265;F5H2Z3;F5GYU3;P62987;F5H6Q2;F5H4D8	Ubiquitin-40S ribosomal protein S27a;Ubiquitin;40S ribosomal protein S27a;Polyubiquitin-C;Ubiquitin;Polyubiquitin-B;Ubiquitin;Ubiquitin-60S ribosomal protein L40;Ubiquitin;60S ribosomal protein L40	RPS27A;UBC;UBB;UBA52	18
23.4631	23.5236	23.4246	23.6034	23.5699	23.2415	23.2888	23.1754		0.998903	0.184785	P62993;P62993-2	P62993;P62993-2	Growth factor receptor-bound protein 2	GRB2	2
NaN	NaN	23.4408	NaN	23.3406	23.4672	23.23	23.2967		0	0.107131	P63000-2;P63000;P60763	P63000-2;P63000;P60763	Ras-related C3 botulinum toxin substrate 1;Ras-related C3 botulinum toxin substrate 3	RAC1;RAC3	3
24.9387	24.9387	25.1324	25.5095	25.353	25.2982	25.3184	25.7338		0.880888	-0.296021	P63010-2;P63010;Q7Z451;F5GYG9;H7C034	P63010-2;P63010;Q7Z451;F5GYG9	AP-2 complex subunit beta	AP2B1	5
30.5879	29.9545	30.5149	30.659	30.6388	30.7998	30.7447	30.7643		0.956022	-0.307808	P63104;E7EX29;B0AZS6;E7EX24;E7ESK7;H0YB80;B7Z2E6;E7EVZ2;E9PD24;E5RIR4;E5RGE1	P63104;E7EX29;B0AZS6;E7EX24;E7ESK7;H0YB80;B7Z2E6	14-3-3 protein zeta/delta	YWHAZ	11
23.296	23.9996	22.9515	23.2382	23.8989	23.258	23.3916	23.3297		0.139852	-0.0982051	P63151-2;P63151;Q66LE6;E5RFR9;Q00005-3;Q9Y2T4;Q9Y2T4-2;Q00005-2;Q00005;Q9Y2T4-4;G3V149;Q9Y2T4-3;A8MZB4;F5GXJ6;E5RIY1	P63151-2;P63151	Serine/threonine-protein phosphatase 2A 55 kDa regulatory subunit B alpha isoform	PPP2R2A	15
NaN	NaN	NaN	NaN	NaN	NaN	NaN	25.0424		0	NaN	P63167;F8VRV5;F8VXL2;F8VXI7	P63167;F8VRV5;F8VXL2;F8VXI7	Dynein light chain 1, cytoplasmic	DYNLL1	4
NaN	NaN	NaN	NaN	NaN	NaN	NaN	19.9904		0	NaN	P63172;Q5VTU3	P63172;Q5VTU3	Dynein light chain Tctex-type 1	DYNLT1	2
NaN	NaN	23.268	22.9983	NaN	NaN	NaN	NaN		0	NaN	P63173	P63173	60S ribosomal protein L38	RPL38	1
24.7488	24.9853	25.0092	25.4226	25.5116	22.5801	22.5254	23.5069		1.10823	1.51049	P63220;Q8WVC2;Q9BYK1;Q13666;Q9BYK2	P63220;Q8WVC2;Q9BYK1;Q13666;Q9BYK2	40S ribosomal protein S21	RPS21	5
27.1172	27.3503	27.6068	27.2516	27.467	27.4277	27.256	27.3837		0.179682	-0.0521293	P63241-2;P63241;I3L504;I3L397;Q6IS14;Q9GZV4;C9J4W5;C9J7B5;F8WCJ1	P63241-2;P63241;I3L504;I3L397;Q6IS14	Eukaryotic translation initiation factor 5A-1;Eukaryotic translation initiation factor 5A-1-like	EIF5A;EIF5AL1	9
27.8122	27.432	28.3561	28.3482	28.3821	28.4719	28.0825	28.1267		0.527478	-0.278694	P63244;D6RAC2;D6REE5;H0Y8W2;D6RHH4;D6R9L0;H0YAM7;D6R9Z1;H0YAF8;D6RFX4;D6RFZ9;D6RBD0;E9PD14;D6RAU2;H0Y8R5;D6RF23;D6R909;D6RGK8;D6RHJ5;H0Y9P0;D6RDI0	P63244;D6RAC2;D6REE5;H0Y8W2;D6RHH4;D6R9L0;H0YAM7;D6R9Z1;H0YAF8;D6RFX4	Guanine nucleotide-binding protein subunit beta-2-like 1	GNB2L1	21
NaN	23.4201	23.288	NaN	23.6714	23.2172	23.807	NaN		0.360589	-0.211144	P63279;B0QYN7;H3BQQ9;H3BPC4;H3BRD1	P63279;B0QYN7;H3BQQ9;H3BPC4	SUMO-conjugating enzyme UBC9	UBE2I	5
27.034	26.9871	26.6253	NaN	27.3284	27.3577	29.3035	28.4972		1.07416	-1.23958	P63313;CON__P21752	P63313	Thymosin beta-10	TMSB10	2
26.1327	26.2171	25.8376	25.6059	26.0575	25.8651	26.1914	25.9912		0.197584	-0.0779929	P67775;P62714;E5RHC1;H0YC23;E7ESG8;E5RHP4;E5RFI3;H0YBN9	P67775;P62714	Serine/threonine-protein phosphatase 2A catalytic subunit alpha isoform;Serine/threonine-protein phosphatase 2A catalytic subunit beta isoform	PPP2CA;PPP2CB	8
25.0094	24.3119	25.8395	26.5314	25.6354	25.7569	25.1277	25.7444		0.104059	-0.143034	P67809;H0Y449;E7ETA0;C9J5V9;Q9Y2T7	P67809;H0Y449;E7ETA0;C9J5V9	Nuclease-sensitive element-binding protein 1	YBX1	5
NaN	NaN	NaN	NaN	NaN	NaN	23.3553	NaN		0	NaN	Q5SRQ6;Q5SRQ3;P67870	Q5SRQ6;Q5SRQ3;P67870	Casein kinase II subunit beta	CSNK2B	3
25.8267	25.4739	24.8395	21.9963	NaN	NaN	24.2501	24.2026		0.0834265	0.307717	P68032;P62736;P63267;F5H1C1;B4DUI8;E9PG30;F6QUT6;F6UVQ4;C9JFL5;B8ZZJ2;F8WB63	P68032;P62736;P63267;F5H1C1;B4DUI8;E9PG30	Actin, alpha cardiac muscle 1;Actin, aortic smooth muscle;Actin, gamma-enteric smooth muscle	ACTC1;ACTA2;ACTG2	11
30.8002	30.621	30.9766	30.9509	31.094	30.9465	30.6562	30.2051		0.209256	0.111689	P68104;Q5VTE0;Q6IQ15;F8W6I0;Q5JR01;A6PW80;E7EPH7	P68104;Q5VTE0;Q6IQ15;F8W6I0	Elongation factor 1-alpha 1;Putative elongation factor 1-alpha-like 3;Elongation factor 1-alpha	EEF1A1;EEF1A1P5	7
35.2652	34.9944	34.2498	34.287	34.2067	34.1688	34.2363	34.3921		0.869772	0.448109	P68133;Q5T8M7;A6NL76;Q5T8M8;E7EQV5	P68133;Q5T8M7;A6NL76;Q5T8M8;E7EQV5	Actin, alpha skeletal muscle	ACTA1	5
31.2224	31.2268	30.7607	30.6836	31.0562	31.1225	31.1926	31.1165		0.448699	-0.14857	P68371;F8W813	P68371	Tubulin beta-4B chain	TUBB4B	2
24.6363	25.8003	24.7317	24.7668	24.8391	24.8162	24.9083	24.1723		0.409938	0.299798	P68402;E9PLP3;P68402-2;P68402-3	P68402;E9PLP3;P68402-2;P68402-3	Platelet-activating factor acetylhydrolase IB subunit beta	PAFAH1B2	4
NaN	NaN	NaN	NaN	NaN	NaN	NaN	21.3697		0	NaN	P68431	P68431	Histone H3.1	HIST1H3A	1
30.2374	29.8837	30.1012	30.051	30.07	30.2887	29.6981	30.022		0.128583	0.0486579	P69905;G3V1N2	P69905;G3V1N2	Hemoglobin subunit alpha	HBA1;HBA2	2
22.9499	NaN	22.7867	23.0332	22.6268	23.1783	23.2066	23.2996		0.343085	-0.154562	P78347;P78347-3;P78347-4;P78347-2;B4DH52;Q86U51;C9J6M0	P78347;P78347-3;P78347-4;P78347-2;B4DH52	General transcription factor II-I	GTF2I	7
NaN	NaN	NaN	NaN	NaN	NaN	NaN	NaN		0	NaN	P78356	P78356	Phosphatidylinositol 5-phosphate 4-kinase type-2 beta	PIP4K2B	1
NaN	NaN	22.4933	21.5994	21.6932	22.5598	21.391	NaN		0.103421	0.16499	P80217-2;P80217	P80217-2;P80217	Interferon-induced 35 kDa protein	IFI35	2
NaN	NaN	NaN	NaN	NaN	NaN	NaN	19.9977		0	NaN	P80723;P80723-2	P80723;P80723-2	Brain acid soluble protein 1	BASP1	2
NaN	NaN	NaN	21.8433	21.8644	NaN	NaN	NaN		0	-0.0211258	P82933	P82933	28S ribosomal protein S9, mitochondrial	MRPS9	1
22.2318	22.7827	22.779	22.6359	22.877	22.6118	22.7851	22.4658		0.192158	-0.0775542	P84085;C9J1Z8	P84085;C9J1Z8	ADP-ribosylation factor 5	ARF5	2
25.1809	25.5584	22.9382	25.1886	24.4069	25.2096	25.0548	25.9753		0.269841	-0.445124	P84090;G3V279	P84090;G3V279	Enhancer of rudimentary homolog	ERH	2
21.9112	22.1848	22.332	22.4445	22.2249	22.0771	21.8824	22.2189		0.360447	0.117279	P84095	P84095	Rho-related GTP-binding protein RhoG	RHOG	1
NaN	NaN	NaN	NaN	NaN	NaN	NaN	23.5083		0	NaN	P84098	P84098	60S ribosomal protein L19	RPL19	1
NaN	NaN	NaN	NaN	NaN	NaN	21.4006	NaN		0	NaN	P84243;Q16695;Q5TEC6;Q6NXT2;B4DEB1	P84243;Q16695;Q5TEC6;Q6NXT2;B4DEB1	Histone H3.3;Histone H3.1t;Histone H3;Histone H3.3C	H3F3A;HIST3H3;HIST2H3PS2;H3F3C	5
NaN	NaN	NaN	19.9841	NaN	NaN	NaN	NaN		0	NaN	P98082;P98082-3;P98082-2	P98082;P98082-3;P98082-2	Disabled homolog 2	DAB2	3
22.2091	22.7752	21.8768	21.8928	21.3543	NaN	21.3557	21.7831		1.2667	0.69074	P98160	P98160	Basement membrane-specific heparan sulfate proteoglycan core protein;Endorepellin;LG3 peptide	HSPG2	1
NaN	NaN	NaN	NaN	NaN	NaN	NaN	20.5104		0	NaN	P98175;P98175-2;P98175-3;P98175-4	P98175;P98175-2;P98175-3;P98175-4	RNA-binding protein 10	RBM10	4
24.7296	24.3068	24.9773	25.0743	25.005	24.8173	24.7424	24.8795		0.194897	-0.0890465	Q00341;E7EM71;H0Y394;C9JIZ1;C9J5E5;C9JZI8;C9JES8;C9JHZ8;C9JHS7;H7C0A4;C9JK79;C9JT62;H7BZC3;C9JHN6;C9JKQ5;C9JEJ8;C9JBS3;C9JQ82;C9JMQ6	Q00341;E7EM71;H0Y394	Vigilin	HDLBP	19
24.2158	23.6443	23.021	NaN	23.7897	23.8602	23.7208	23.5782		0.139011	-0.110196	Q00535;Q00535-2;Q14004;Q9NYV4;Q9NYV4-2;Q14004-2;Q9NYV4-3;B7Z8T0;Q00537;Q00537-2;Q07002-3;Q00536;P50750-2;Q07002-2;Q07002;F5H6Z0;O94921;O94921-2;F5H203;Q96Q40;F8W6H8;O94921-3;Q96Q40-3;E5RGN0;Q96Q40-4;P50750;Q96Q40-2;G3V5T9;E7EUK8;Q00534;Q00526;P11802;P24941;P24941-2;H0YAZ9;E7ESI2;F8VZ51;F8VWX7;F8VTV8;E5RIU6;F8VZZ0;B4DNF9;F8VYH9;B3KX76;F8VXD2	Q00535;Q00535-2;Q14004;Q9NYV4;Q9NYV4-2;Q14004-2;Q9NYV4-3;B7Z8T0;Q00537;Q00537-2;Q07002-3;Q00536;P50750-2;Q07002-2;Q07002;F5H6Z0;O94921;O94921-2;F5H203;Q96Q40;F8W6H8;O94921-3;Q96Q40-3;E5RGN0;Q96Q40-4;P50750;Q96Q40-2;G3V5T9;E7EUK8;Q00534;Q00526;P11802;P24941;P24941-2;H0YAZ9;E7ESI2;F8VZ51;F8VWX7;F8VTV8;E5RIU6;F8VZZ0;B4DNF9;F8VYH9;B3KX76;F8VXD2	Cyclin-dependent kinase 5;Cyclin-dependent kinase 13;Cyclin-dependent kinase 12;Cyclin-dependent kinase 17;Cyclin-dependent kinase 16;Cyclin-dependent kinase 18;Cyclin-dependent kinase 14;Cyclin-dependent kinase 15;Cyclin-dependent kinase 9;Cyclin-dependent kinase 6;Cyclin-dependent kinase 3;Cyclin-dependent kinase 4;Cyclin-dependent kinase 2	CDK5;CDK13;CDK12;CDK16;CDK17;CDK18;CDK14;CDK15;CDK9;CDK2;CDK6;CDK3;CDK4;CDK1	45
24.2805	23.9018	22.8991	23.2398	23.2246	23.7316	22.8997	23.2209		0.379999	0.311093	Q00577	Q00577	Transcriptional activator protein Pur-alpha	PURA	1
28.8862	28.9247	29.1495	29.248	29.2232	29.2491	29.1614	29.1559		0.79891	-0.145323	Q00610;Q00610-2;P53675;P53675-2;F5H5N6	Q00610;Q00610-2	Clathrin heavy chain 1	CLTC	5
25.5084	24.3939	23.0023	NaN	23.9397	24.3558	23.7661	NaN		0.1394	0.281014	Q00688;G3V5F2	Q00688	Peptidyl-prolyl cis-trans isomerase FKBP3	FKBP3	2
NaN	NaN	21.6529	NaN	NaN	NaN	21.6353	21.7003		0	-0.0148668	Q00796;H0YLA4;H0YKB3;B7Z3A6	Q00796;H0YLA4;H0YKB3;B7Z3A6	Sorbitol dehydrogenase	SORD	4
27.6013	27.7799	27.9533	28.016	28.2188	27.906	28.0008	27.7977		0.50813	-0.143199	Q00839;Q00839-2;B3KX72;Q5RI18	Q00839;Q00839-2;B3KX72	Heterogeneous nuclear ribonucleoprotein U	HNRNPU	4
23.5434	23.1647	23.103	23.0603	23.1924	23.5104	23.6239	23.6403		0.916698	-0.273882	Q01081;Q01081-2;Q8WU68;Q8WU68-2;Q8WU68-3;Q01081-3;Q01081-4	Q01081;Q01081-2;Q8WU68;Q8WU68-2;Q8WU68-3;Q01081-3	Splicing factor U2AF 35 kDa subunit;Splicing factor U2AF 26 kDa subunit	U2AF1;U2AF1L4	7
27.1486	27.3192	26.7826	26.5392	26.7077	26.4939	26.5514	26.6725		0.950677	0.341	Q01082;Q01082-2;Q01082-3;F8W6C1	Q01082;Q01082-2;Q01082-3	Spectrin beta chain, brain 1	SPTBN1	4
NaN	NaN	23.2607	NaN	NaN	NaN	NaN	NaN		0	NaN	Q01085-2;Q01085;Q49AS9;H0YGW6;P31483;F8W8I6;P31483-2;C9JTN7;E7ETC0;E7ETJ9;F8WE16	Q01085-2;Q01085;Q49AS9	Nucleolysin TIAR	TIAL1	11
25.2269	25.5729	25.7925	25.4085	25.648	25.1586	25.3602	24.8294		0.557551	0.25117	H0YG49;Q01130;Q8NAK9;F5GYB8;Q9BRL6;Q9BRL6-2	H0YG49;Q01130;Q8NAK9;F5GYB8	Serine/arginine-rich splicing factor 2	SRSF2	6
26.7925	26.8085	26.7558	26.7831	26.8463	26.6675	26.9743	26.748		0.135515	-0.0240583	Q01518;F5H6Z3;Q5T0R1;Q5T0R2;Q5T0R3;Q5T0R4;Q5T0R5;Q5T0R6;Q5T0R7	Q01518;F5H6Z3;Q5T0R1;Q5T0R2;Q5T0R3;Q5T0R4;Q5T0R5;Q5T0R6;Q5T0R7	Adenylyl cyclase-associated protein 1;Adenylyl cyclase-associated protein	CAP1	9
NaN	NaN	21.1848	NaN	20.9511	20.5874	20.8738	21.3236		0	0.250809	Q01581;Q8N995	Q01581;Q8N995	Hydroxymethylglutaryl-CoA synthase, cytoplasmic	HMGCS1	2
NaN	NaN	NaN	NaN	NaN	NaN	NaN	20.343		0	NaN	Q01650	Q01650	Large neutral amino acids transporter small subunit 1	SLC7A5	1
NaN	NaN	NaN	NaN	NaN	NaN	NaN	19.6608		0	NaN	Q01658	Q01658	Protein Dr1	DR1	1
22.9568	22.4877	23.4844	23.6386	23.3924	23.7852	23.3058	23.5433		0.612004	-0.364771	Q01813;Q5VSR7;H0Y3P8;Q5VSR5;Q5VSR6;B1APP8;B1APP6;H0Y3Y3;H0Y757	Q01813;Q5VSR7;H0Y3P8;Q5VSR5	6-phosphofructokinase type C;6-phosphofructokinase	PFKP	9
NaN	NaN	NaN	21.3946	NaN	NaN	NaN	NaN		0	NaN	Q02388;Q02388-2	Q02388;Q02388-2	Collagen alpha-1(VII) chain	COL7A1	2
22.2972	23.1445	23.3613	23.5745	23.6944	23.5862	23.3158	23.5662		0.754149	-0.446262	Q02790;F5H1U3;F5H120	Q02790	Peptidyl-prolyl cis-trans isomerase FKBP4;Peptidyl-prolyl cis-trans isomerase FKBP4, N-terminally processed	FKBP4	3
NaN	NaN	22.8712	NaN	23.0161	22.9944	23.1845	NaN		0	-0.193835	Q02818;H7BZI1;C9JKZ2;C9J3C1;C9JBD3	Q02818;H7BZI1	Nucleobindin-1	NUCB1	5
NaN	NaN	NaN	23.286	22.7199	NaN	22.613	NaN		0	0.619541	Q03252	Q03252	Lamin-B2	LMNB2	1
25.0292	25.2105	25.6072	25.2791	25.6087	25.1776	25.5485	25.1469		0.206686	-0.0889497	Q04760;Q04760-2	Q04760;Q04760-2	Lactoylglutathione lyase	GLO1	2
NaN	24.3807	24.5815	26.3256	25.8063	25.7934	25.0256	25.206		0.257607	-0.361871	Q04917;A2IDB1;F8WEB6;A2IDB2	Q04917	14-3-3 protein eta	YWHAH	4
20.2774	NaN	NaN	NaN	NaN	NaN	NaN	NaN		0	NaN	Q05048;A3KFI9	Q05048;A3KFI9	Cleavage stimulation factor subunit 1	CSTF1	2
27.8718	27.5617	26.4409	26.1035	26.5482	26.1919	26.4946	26.1403		0.722473	0.650708	Q05639	Q05639	Elongation factor 1-alpha 2	EEF1A2	1
NaN	NaN	NaN	NaN	NaN	NaN	18.8432	NaN		0	NaN	Q05707;Q05707-2;Q05707-3	Q05707;Q05707-2;Q05707-3	Collagen alpha-1(XIV) chain	COL14A1	3
21.6635	NaN	21.5969	NaN	21.2374	21.7876	21.649	21.2321		0.289474	0.153695	Q06124;Q06124-2;Q06124-3	Q06124;Q06124-2;Q06124-3	Tyrosine-protein phosphatase non-receptor type 11	PTPN11	3
20.8145	NaN	21.7204	21.4982	21.5951	21.3727	22.0055	NaN		0.402733	-0.313365	Q06210;Q06210-2;O94808	Q06210;Q06210-2	Glucosamine--fructose-6-phosphate aminotransferase [isomerizing] 1	GFPT1	3
25.1119	25.4985	25.2165	25.3952	25.7355	25.4239	25.3811	25.5772		0.967618	-0.223942	Q06323;A6NJG9;H0YNE3;H0YLU2;H0YKK6	Q06323;A6NJG9;H0YNE3	Proteasome activator complex subunit 1	PSME1	5
28.3303	28.2856	29.4385	28.7275	28.1091	28.7125	28.735	29.0086		0.0584472	0.0541463	Q06830	Q06830	Peroxiredoxin-1	PRDX1	1
24.8692	24.3424	25.3656	25.4803	25.1541	25.4079	24.8269	24.973		0.0963882	-0.0761194	Q07021;I3L3B0;I3L3Q7	Q07021;I3L3B0;I3L3Q7	Complement component 1 Q subcomponent-binding protein, mitochondrial	C1QBP	3
24.777	24.1911	24.703	24.2439	24.8568	24.3807	24.0672	24.2022		0.17217	0.102005	Q07065	Q07065	Cytoskeleton-associated protein 4	CKAP4	1
NaN	NaN	NaN	NaN	NaN	NaN	NaN	22.2501		0	NaN	Q07283	Q07283	Trichohyalin	TCHH	1
NaN	22.2907	NaN	NaN	NaN	NaN	NaN	NaN		0	NaN	Q07507	Q07507	Dermatopontin	DPT	1
23.6278	24.2516	24.6724	24.1616	24.1486	23.9802	24.5274	23.6855		0.125546	0.092948	Q07666;Q07666-3;E7ET98;Q07666-2;Q5VWX1;O75525;F5H5F6;O75525-2	Q07666;Q07666-3;E7ET98;Q07666-2	KH domain-containing, RNA-binding, signal transduction-associated protein 1	KHDRBS1	8
NaN	NaN	NaN	NaN	NaN	NaN	NaN	19.5198		0	NaN	Q07812-2;Q07812;Q07812-8;Q07812-7;Q07812-5	Q07812-2;Q07812;Q07812-8;Q07812-7;Q07812-5	Apoptosis regulator BAX	BAX	5
22.4359	22.4257	21.1369	21.3182	21.9059	21.6923	NaN	NaN		0.018932	0.0300517	Q07954	Q07954	Prolow-density lipoprotein receptor-related protein 1;Low-density lipoprotein receptor-related protein 1 85 kDa subunit;Low-density lipoprotein receptor-related protein 1 515 kDa subunit;Low-density lipoprotein receptor-related protein 1 intracellular domain	LRP1	1
26.3743	26.5819	26.2837	26.8445	26.7558	26.6903	26.2526	26.6744		0.16434	-0.0721993	Q07955;Q07955-2;Q07955-3	Q07955;Q07955-2;Q07955-3	Serine/arginine-rich splicing factor 1	SRSF1	3
24.1651	23.9898	24.6489	24.7024	24.6178	24.655	24.9073	24.5005		0.731591	-0.293583	Q07960;E9PCG8;H0YE29;E9PNR6	Q07960;E9PCG8;H0YE29	Rho GTPase-activating protein 1	ARHGAP1	4
22.923	23.8901	NaN	21.6724	22.0247	22.6541	21.4304	21.5029		0.691234	0.925504	Q08043;D6RH00	Q08043	Alpha-actinin-3	ACTN3	2
26.7248	NaN	NaN	NaN	26.0424	25.8321	25.0881	25.3146		0	1.15552	Q08188;E7ERY7	Q08188	Protein-glutamine gamma-glutamyltransferase E;Protein-glutamine gamma-glutamyltransferase E 50 kDa catalytic chain;Protein-glutamine gamma-glutamyltransferase E 27 kDa non-catalytic chain	TGM3	2
NaN	NaN	NaN	NaN	NaN	NaN	19.213	NaN		0	NaN	Q08378;Q08378-2;Q08378-4	Q08378;Q08378-2;Q08378-4	Golgin subfamily A member 3	GOLGA3	3
NaN	NaN	NaN	NaN	NaN	20.0998	NaN	NaN		0	NaN	Q08379;Q08379-2;B7ZC06	Q08379;Q08379-2;B7ZC06	Golgin subfamily A member 2	GOLGA2	3
25.8296	25.7125	24.4123	24.9311	25.9815	25.9668	26.2147	25.7902		1.16208	-0.76693	Q08380;B4DVE1;B4DI70	Q08380;B4DVE1;B4DI70	Galectin-3-binding protein	LGALS3BP	3
24.0928	24.1092	23.9276	24.1761	24.0524	23.6201	24.4913	24.2285		0.039353	-0.0216169	Q08945;E9PMD4;E9PPZ7	Q08945	FACT complex subunit SSRP1	SSRP1	3
24.1578	24.1859	24.2701	24.7295	24.6025	24.2861	24.0732	24.1667		0.11299	0.05372	Q08J23;Q08J23-2;G3V1R4;D6RAS3	Q08J23;Q08J23-2;G3V1R4	tRNA (cytosine(34)-C(5))-methyltransferase	NSUN2	4
25.0312	25.0892	25.5324	25.7757	25.1609	25.2212	25.4642	25.4564		0.0567501	0.0314307	Q09028;Q09028-3;Q09028-2;Q09028-4;H0YF10;H0YDK2;H0YCT5;B4DRT0;H0YEU5;E9PNS6;E9PIC4;E9PNS2	Q09028;Q09028-3;Q09028-2;Q09028-4;H0YF10	Histone-binding protein RBBP4	RBBP4	12
NaN	20.4034	NaN	NaN	21.5322	21.7398	NaN	NaN		0	-1.23253	Q09161	Q09161	Nuclear cap-binding protein subunit 1	NCBP1	1
NaN	NaN	17.1203	NaN	NaN	NaN	NaN	NaN		0	NaN	Q0VAK6;Q0VAK6-2	Q0VAK6;Q0VAK6-2	Leiomodin-3	LMOD3	2
NaN	NaN	NaN	19.5427	NaN	NaN	NaN	NaN		0	NaN	Q10570	Q10570	Cleavage and polyadenylation specificity factor subunit 1	CPSF1	1
20.7326	21.222	NaN	NaN	NaN	NaN	NaN	NaN		0	NaN	Q12805;Q12805-3;Q12805-4;Q12805-2;B4DW75;E9PGL6;Q580Q6;C9JPZ9;C9J4J8;C9JQX7;C9JUM4	Q12805;Q12805-3;Q12805-4;Q12805-2;B4DW75;E9PGL6	EGF-containing fibulin-like extracellular matrix protein 1	EFEMP1	11
24.6253	24.4265	24.9846	24.9081	25.1516	25.0213	24.9109	24.2633		0.164712	-0.100636	Q12905	Q12905	Interleukin enhancer-binding factor 2	ILF2	1
NaN	NaN	NaN	NaN	NaN	NaN	NaN	19.9772		0	NaN	Q12962	Q12962	Transcription initiation factor TFIID subunit 10	TAF10	1
NaN	NaN	20.6846	21.0293	20.2996	20.7282	20.2722	NaN		0.788856	0.423595	Q12965;H0Y2Q6;O00160;H0YLE5	Q12965;H0Y2Q6;O00160;H0YLE5	Unconventional myosin-Ie;Unconventional myosin-If	MYO1E;MYO1F	4
NaN	NaN	21.3094	21.3658	20.4159	20.9342	21.082	21.5359		0.425771	0.345607	Q12996;F5H0G6;E9PLP8;Q12996-2;E9PJ06;E9PB40	Q12996;F5H0G6;E9PLP8	Cleavage stimulation factor subunit 3	CSTF3	6
NaN	NaN	NaN	NaN	NaN	24.2388	NaN	NaN		0	NaN	Q13011	Q13011	Delta(3,5)-Delta(2,4)-dienoyl-CoA isomerase, mitochondrial	ECH1	1
NaN	21.2872	NaN	NaN	NaN	NaN	20.8451	NaN		0	0.442089	Q13033-2;Q13033;G3V340;H0YJT2;H0YJZ4	Q13033-2;Q13033	Striatin-3	STRN3	5
21.6612	22.4404	22.6196	22.717	22.5725	22.272	22.7366	22.8652		0.409442	-0.252029	Q13057-2;Q13057;E9PDM5	Q13057-2;Q13057	Bifunctional coenzyme A synthase;Phosphopantetheine adenylyltransferase;Dephospho-CoA kinase	COASY	3
NaN	NaN	NaN	NaN	NaN	NaN	NaN	20.3898		0	NaN	Q13084;Q4TT38	Q13084;Q4TT38	39S ribosomal protein L28, mitochondrial	MRPL28	2
NaN	NaN	21.7816	NaN	21.3802	NaN	NaN	NaN		0	0.401497	Q13098-7;Q13098;Q13098-5;Q59F65	Q13098-7;Q13098;Q13098-5;Q59F65	COP9 signalosome complex subunit 1	GPS1	4
24.2562	23.6691	23.8471	24.3272	23.841	23.9666	24.6423	24.1015		0.186328	-0.112924	Q13126;F2Z2F3;F8WES2	Q13126	S-methyl-5-thioadenosine phosphorylase	MTAP	3
25.3608	24.6801	24.9647	24.6005	25.0553	24.9668	25.1102	24.7655		0.148036	-0.0729389	Q13148-2;Q13148;G3V162;B1AKP7;B4DJ45;Q13148-3	Q13148-2;Q13148;G3V162;B1AKP7	TAR DNA-binding protein 43	TARDBP	6
NaN	24.7375	24.2507	25.0159	25.3805	24.9252	25.0234	25.3845		1.08881	-0.510378	Q13151	Q13151	Heterogeneous nuclear ribonucleoprotein A0	HNRNPA0	1
23.2557	23.7811	23.4343	23.7944	23.2894	23.2489	23.3435	23.826		0.310919	0.139396	Q13177;Q13153-2;Q13153;B3KNX7;E9PM17;O75914-3;O75914-4;O75914;O75914-2;H0YCG5;H7C1X3;B1AKS5	Q13177;Q13153-2;Q13153;B3KNX7;E9PM17	Serine/threonine-protein kinase PAK 2;PAK-2p27;PAK-2p34;Serine/threonine-protein kinase PAK 1	PAK2;PAK1	12
24.6432	24.5376	25.2291	25.3497	24.8319	25.3025	24.4844	25.0364		0.0336243	0.0260835	Q13185;B8ZZ43;C9JMM0	Q13185	Chromobox protein homolog 3	CBX3	3
25.1041	24.2901	23.1724	23.575	24.0646	23.9127	NaN	NaN		0.0244893	0.0467405	Q13203	Q13203	Myosin-binding protein H	MYBPH	1
NaN	NaN	NaN	NaN	NaN	NaN	NaN	18.9072		0	NaN	Q13217	Q13217	DnaJ homolog subfamily C member 3	DNAJC3	1
NaN	NaN	NaN	NaN	NaN	NaN	20.5661	NaN		0	NaN	Q13242;H0YIB4	Q13242;H0YIB4	Serine/arginine-rich splicing factor 9	SRSF9	2
NaN	NaN	NaN	NaN	25.885	NaN	NaN	NaN		0	NaN	Q13247;Q13247-3;Q08170;E7EMJ8;Q13243-3;F6T1J1;Q13247-2	Q13247;Q13247-3	Serine/arginine-rich splicing factor 6	SRSF6	7
NaN	NaN	NaN	19.9949	NaN	NaN	NaN	NaN		0	NaN	Q13257	Q13257	Mitotic spindle assembly checkpoint protein MAD2A	MAD2L1	1
25.6172	25.8879	26.018	26.0146	26.0601	26.0532	25.9532	26.1089		0.794526	-0.159414	Q13263;Q13263-2	Q13263;Q13263-2	Transcription intermediary factor 1-beta	TRIM28	2
26.0982	24.9059	25.1366	25.0817	25.7082	25.8905	25.9212	24.5045		0.181589	-0.200518	Q13283;F8W7N6;F5H4D6;E5RIZ6;E5RJU8;Q5HYE9;E5RH42;E5RIF8;E5RI46;E5RH00;D6RB17;D6RAC7;D6RGJ4;D6RBW8;D6RE13;D6RBR0;D6REX8;D6RBM9;D6R9A4;D6R9X5	Q13283	Ras GTPase-activating protein-binding protein 1	G3BP1	20
24.4198	23.9188	24.4087	24.3945	24.4696	24.0876	23.3934	NaN		0.442068	0.301951	Q13347;Q5TFK1	Q13347	Eukaryotic translation initiation factor 3 subunit I	EIF3I	2
22.1769	23.5144	23.3827	22.7752	23.5413	22.8136	22.9516	22.8256		0.0718626	-0.0707426	Q13363;Q13363-2;E7EPF8;D6RAX2;E7ESU7;E9PGB1;P56545-2;Q5SQP8;P56545;E7EUB3;H0Y8W7;H0Y8U5	Q13363;Q13363-2;E7EPF8;D6RAX2;E7ESU7;E9PGB1;P56545-2;Q5SQP8;P56545;E7EUB3	C-terminal-binding protein 1;C-terminal-binding protein 2	CTBP1;CTBP2	12
23.1042	22.9266	NaN	NaN	NaN	NaN	22.1193	NaN		0	0.896086	Q13424	Q13424	Alpha-1-syntrophin	SNTA1	1
NaN	NaN	NaN	NaN	NaN	NaN	20.1067	NaN		0	NaN	Q13425;Q13425-2	Q13425;Q13425-2	Beta-2-syntrophin	SNTB2	2
22.3868	NaN	NaN	22.5913	NaN	22.373	22.39	22.362		0.629374	0.114047	Q13442;F8WBW6	Q13442;F8WBW6	28 kDa heat- and acid-stable phosphoprotein	PDAP1	2
26.0352	25.9924	25.6777	26.1726	25.7662	26.0372	26.4431	26.3776		0.441421	-0.186537	Q13509;A8K854;G3V2A3;G3V2N6;G3V3R4;G3V2R8;G3V5W4;G3V3W7;G3V3J6;G3V542	Q13509;A8K854	Tubulin beta-3 chain	TUBB3	10
NaN	NaN	NaN	NaN	NaN	NaN	19.7831	NaN		0	NaN	Q13542	Q13542	Eukaryotic translation initiation factor 4E-binding protein 2	EIF4EBP2	1
NaN	NaN	NaN	NaN	NaN	NaN	NaN	22.1178		0	NaN	Q13547;F5GXM1	Q13547	Histone deacetylase 1	HDAC1	2
21.8474	NaN	22.206	21.3974	21.7184	21.9507	NaN	NaN		0.0182889	-0.0176357	Q13618;Q13618-2;Q13618-3;H7C1L6	Q13618;Q13618-2;Q13618-3	Cullin-3	CUL3	4
NaN	NaN	NaN	NaN	NaN	NaN	NaN	20.7587		0	NaN	Q13619	Q13619	Cullin-4A	CUL4A	1
NaN	NaN	NaN	20.4789	20.484	20.3774	20.2964	NaN		0	0.0930157	Q13620;Q13620-1;Q13620-3;Q13619-2;A6NE76	Q13620;Q13620-1;Q13620-3;Q13619-2;A6NE76	Cullin-4B	CUL4B	5
22.704	NaN	23.056	23.4111	23.0791	23.0104	23.055	23.0955		0.00577696	-0.00299676	Q13630;E9PKL9;E9PP14;E9PLH9;E9PP60	Q13630;E9PKL9;E9PP14;E9PLH9;E9PP60	GDP-L-fucose synthase	TSTA3	5
25.5398	24.4399	23.7645	23.388	23.6698	23.4354	23.4816	23.2737		0.858181	0.817901	Q13643	Q13643	Four and a half LIM domains protein 3	FHL3	1
NaN	NaN	NaN	NaN	21.1428	21.3512	NaN	21.1744		0	NaN	Q13951;Q13951-2	Q13951;Q13951-2	Core-binding factor subunit beta	CBFB	2
NaN	NaN	20.791	21.8187	NaN	20.6605	NaN	20.6298		0.4841	0.659723	Q14008-3;Q14008;Q14008-2;H0YDX5	Q14008-3;Q14008;Q14008-2;H0YDX5	Cytoskeleton-associated protein 5	CKAP5	4
NaN	NaN	NaN	NaN	NaN	NaN	NaN	23.2273		0	NaN	Q14116;Q6WWJ7	Q14116;Q6WWJ7	Interleukin-18	IL18	2
22.6245	22.7674	22.9358	23.1164	22.9626	22.74	22.4962	22.0597		0.642588	0.296426	Q14126	Q14126	Desmoglein-2	DSG2	1
25.5491	25.7119	26.2571	26.1726	25.773	25.808	25.302	25.6298		0.685835	0.294478	Q14134;Q14134-2;E9PRL4;B7Z8U9;H0YCT2;E9PJ25;E9PJ94;E9PLI4;E9PI31;H0YF27;E9PIQ2;H0YD78;E9PJD4;H0YCK2;E9PPX1;E9PM74	Q14134;Q14134-2	Tripartite motif-containing protein 29	TRIM29	16
NaN	21.4794	NaN	21.4879	21.6828	NaN	21.6503	21.5518		1.18302	-0.144685	Q14137;Q96Q25;E9PIF8	Q14137;Q96Q25;E9PIF8	Ribosome biogenesis protein BOP1	BOP1;KM-PA-2	3
22.0355	NaN	23.2534	22.402	22.1473	22.2187	NaN	NaN		0.324008	0.380679	Q14151	Q14151	Scaffold attachment factor B2	SAFB2	1
25.3237	25.5873	26.1815	26.0564	26.0471	26.1921	25.8793	25.9398		0.488422	-0.227328	Q14152;F5H335	Q14152;F5H335	Eukaryotic translation initiation factor 3 subunit A	EIF3A	2
NaN	NaN	NaN	NaN	NaN	20.6613	NaN	NaN		0	NaN	Q14192	Q14192	Four and a half LIM domains protein 2	FHL2	1
26.406	26.6743	26.7734	26.8027	26.5766	26.8071	26.7471	26.659		0.120318	-0.0333691	Q14204;H0YJ21	Q14204	Cytoplasmic dynein 1 heavy chain 1	DYNC1H1	2
NaN	NaN	NaN	23.5388	NaN	NaN	NaN	NaN		0	NaN	Q14232	Q14232	Translation initiation factor eIF-2B subunit alpha	EIF2B1	1
24.2442	24.1388	24.8943	25.1102	24.7399	24.53	24.2263	24.4349		0.168683	0.114135	Q14247;Q14247-3;Q14247-2;B4E358;H0YCD9;H7C314;H0YEV2;E9PP90;E9PKG3	Q14247;Q14247-3;Q14247-2	Src substrate cortactin	CTTN	9
NaN	NaN	21.9647	NaN	NaN	21.7213	20.2637	NaN		0	0.972197	Q14258	Q14258	E3 ubiquitin/ISG15 ligase TRIM25	TRIM25	1
28.9205	28.9863	28.2961	28.42	28.5059	28.5137	28.3966	28.4861		0.460723	0.180186	Q14315;Q14315-2	Q14315;Q14315-2	Filamin-C	FLNC	2
NaN	NaN	22.6394	22.7851	22.3798	22.6702	23.0086	23.1605		0.127579	-0.0925479	Q14512	Q14512	Fibroblast growth factor-binding protein 1	FGFBP1	1
NaN	NaN	NaN	NaN	19.8874	20.6194	NaN	NaN		0	NaN	Q14566	Q14566	DNA replication licensing factor MCM6	MCM6	1
NaN	NaN	NaN	NaN	NaN	20.9786	NaN	NaN		0	NaN	Q14677-3;Q14677;Q14677-2	Q14677-3;Q14677;Q14677-2	Clathrin interactor 1	CLINT1	3
NaN	NaN	20.8705	NaN	NaN	NaN	NaN	NaN		0	NaN	Q14683;G8JLG1;H0Y7K8	Q14683	Structural maintenance of chromosomes protein 1A	SMC1A	3
20.79	21.2193	21.3434	NaN	21.2176	21.6469	21.5352	21.1916		0.679068	-0.280259	Q14694-2;Q14694;Q14694-3;H3BVF1;H3BNA1;H3BQP1;Q68D90;H3BNL0	Q14694-2;Q14694;Q14694-3	Ubiquitin carboxyl-terminal hydrolase 10	USP10	8
NaN	NaN	21.1095	NaN	NaN	NaN	NaN	NaN		0	NaN	Q14696;B4DW84;H0YLI4	Q14696;B4DW84;H0YLI4	LDLR chaperone MESD	MESDC2	3
25.7291	25.7097	26.5549	26.2798	25.974	26.3862	26.0441	26.1545		0.116402	-0.0712986	Q14697;Q14697-2;F5H6X6;E9PKU7;H0YFL4;E9PNH1	Q14697;Q14697-2;F5H6X6;E9PKU7	Neutral alpha-glucosidase AB	GANAB	6
24.9407	25.3972	25.964	25.7225	25.533	25.3596	25.3415	25.6652		0.0466219	0.0312653	Q14764;H3BQK6;H3BRL2;H3BNF6;H3BUK7	Q14764	Major vault protein	MVP	5
NaN	24.6986	25.5969	24.5255	24.9684	24.5361	24.7817	24.6717		0.275396	0.200841	Q14847;Q14847-2;C9J9W2;B4DGQ0;B4DIC4	Q14847;Q14847-2;C9J9W2;B4DGQ0;B4DIC4	LIM and SH3 domain protein 1	LASP1	5
25.7914	25.4809	25.3855	25.464	25.6506	25.4165	25.9625	25.7958		0.561527	-0.175873	Q14974;B7ZAV6;F5H4R7	Q14974;B7ZAV6;F5H4R7	Importin subunit beta-1	KPNB1	3
NaN	NaN	NaN	NaN	21.7489	NaN	NaN	NaN		0	NaN	Q14978-2;Q14978-3;Q14978	Q14978-2;Q14978-3;Q14978	Nucleolar and coiled-body phosphoprotein 1	NOLC1	3
NaN	NaN	NaN	21.0694	NaN	NaN	19.6673	20.759		0	0.856269	Q14980;Q14980-2;Q9BTE9;F5H4J1;F5H6Y5;F5H2L0;H0YFY6;H0YH75;F5H763;F5H0Z7;F5H3L6;F5H2F3;F5GZW1;F5H1L0;F8W6T3;F5H068;F5H073;F5GWK2	Q14980;Q14980-2	Nuclear mitotic apparatus protein 1	NUMA1	18
25.4394	25.1513	25.7751	25.7037	25.5317	25.621	25.6815	25.5928		0.251304	-0.089376	Q15019-2;Q15019;B5MCX3;H7C2Y0;C9J2Q4;C9JB25;C9J938;C9JQJ4;C9IZU3;H7C310;C9IY94;C9JZI2;B5MD47;F8WB65;C9JFT1;C9JSE7;C9JT15	Q15019-2;Q15019;B5MCX3;H7C2Y0;C9J2Q4;C9JB25;C9J938;C9JQJ4;C9IZU3	Septin-2	SEPT2	17
22.6468	23.2487	24.5107	24.5111	23.8353	23.9493	23.8235	23.3715		0.0108086	-0.0155706	Q15046-2;Q15046;H3BPV7	Q15046-2;Q15046	Lysine--tRNA ligase	KARS	3
20.7919	NaN	21.8066	21.4315	21.4697	20.659	21.0491	20.7857		0.482712	0.352452	Q15050	Q15050	Ribosome biogenesis regulatory protein homolog	RRS1	1
23.8479	23.7707	24.5506	24.1363	23.7955	23.977	24.0045	24.2674		0.1209	0.0652847	Q15056;Q15056-2	Q15056;Q15056-2	Eukaryotic translation initiation factor 4H	EIF4H	2
NaN	NaN	20.4966	NaN	NaN	NaN	NaN	NaN		0	NaN	Q15067;Q15067-2;F5GYQ8;F5H0M0;I3L0T4;I3L2U4	Q15067;Q15067-2;F5GYQ8;F5H0M0;I3L0T4;I3L2U4	Peroxisomal acyl-coenzyme A oxidase 1;Acyl-coenzyme A oxidase	ACOX1	6
NaN	NaN	NaN	NaN	21.298	21.2156	NaN	NaN		0	NaN	Q15075;H0YG06	Q15075	Early endosome antigen 1	EEA1	2
22.5644	22.3909	22.1424	22.9982	22.9991	23.3769	22.2991	22.7788		0.547341	-0.33951	Q15102	Q15102	Platelet-activating factor acetylhydrolase IB subunit gamma	PAFAH1B3	1
22.2982	24.0721	NaN	NaN	NaN	NaN	NaN	NaN		0	NaN	Q15119;Q15119-2;D6RDN9;D6R983;D6RJH7;D6RHG2;D6RGV8	Q15119;Q15119-2	[Pyruvate dehydrogenase [lipoamide]] kinase isozyme 2, mitochondrial	PDK2	7
NaN	22.9603	NaN	NaN	21.5522	NaN	23.0656	22.5834		0	0.559984	Q15124;Q15124-2;E9PBS8;Q5JTY7	Q15124;Q15124-2;E9PBS8;Q5JTY7	Phosphoglucomutase-like protein 5	PGM5	4
NaN	NaN	21.6978	NaN	NaN	NaN	NaN	NaN		0	NaN	Q15126	Q15126	Phosphomevalonate kinase	PMVK	1
29.9205	29.9453	30.3732	30.5424	30.4538	30.4911	30.5095	30.536		0.993258	-0.302244	Q15149;Q15149-2;Q15149-3;Q15149-6;Q15149-4;Q15149-5;Q15149-9;Q15149-8;Q15149-7;E9PMV1;H0YDN1;E9PKG0;E9PIA2;E9PQ28	Q15149;Q15149-2;Q15149-3;Q15149-6;Q15149-4;Q15149-5;Q15149-9;Q15149-8;Q15149-7	Plectin	PLEC	14
NaN	NaN	NaN	NaN	18.7193	NaN	NaN	NaN		0	NaN	Q15172;Q15172-2	Q15172;Q15172-2	Serine/threonine-protein phosphatase 2A 56 kDa regulatory subunit alpha isoform	PPP2R5A	2
25.4291	25.7852	26.3332	25.7873	25.9923	25.8298	26.1683	25.8003		0.223126	-0.113975	Q15181;Q5SQT6	Q15181;Q5SQT6	Inorganic pyrophosphatase	PPA1	2
23.7008	24.7904	25.2967	25.315	24.7156	24.961	24.6125	24.4956		0.0728782	0.0795655	Q15233;F5GYZ3;H7C367;C9JYS8;C9IZL7;C9J4X2	Q15233;F5GYZ3;H7C367	Non-POU domain-containing octamer-binding protein	NONO	6
28.154	27.5499	27.9046	27.3518	27.8958	27.8514	28.0736	27.8386		0.412827	-0.17481	Q15365	Q15365	Poly(rC)-binding protein 1	PCBP1	1
26.4132	25.9919	26.4763	25.9601	26.2638	26.1601	26.888	25.8307		0.107058	-0.0752826	Q15366-2;Q15366;Q15366-3;Q15366-5;Q15366-4;B4DXP5;F8VZX2;G3V0E8;B4DLC0;H3BRU6;B4DRD7;F8VXH9;F8W0G4;F8VRG9;F8VWQ4;F8W1G6;P57721;P57721-4;E9PFP8;H9KV40;P57721-5;P57721-3;P57721-2;H3BND9;F8VRH0;H3BSS4;F8VTZ0;H3BSP4	Q15366-2;Q15366;Q15366-3;Q15366-5;Q15366-4;B4DXP5;F8VZX2;G3V0E8;B4DLC0;H3BRU6;B4DRD7;F8VXH9;F8W0G4;F8VRG9;F8VWQ4;F8W1G6	Poly(rC)-binding protein 2	PCBP2	28
24.8602	24.7815	25.3974	25.329	24.9433	25.2371	24.8138	25.0424		0.177861	0.0828733	Q15393;Q15393-3;Q15393-2	Q15393	Splicing factor 3B subunit 3	SF3B3	3
23.4922	23.6535	22.7983	23.3187	23.3898	23.1356	23.4147	NaN		0.00325666	0.00228135	Q15404;Q15404-2;F2Z2H2	Q15404;Q15404-2;F2Z2H2	Ras suppressor protein 1	RSU1	3
NaN	21.9583	NaN	NaN	22.4661	22.4026	22.1329	22.3791		0	-0.386832	Q15427	Q15427	Splicing factor 3B subunit 4	SF3B4	1
24.4832	24.4502	25.0432	24.8217	24.3237	24.4517	24.2326	24.6796		0.802908	0.277674	Q15459;F5H048;E9PAW1;H7C1L2;F8WB66;F8WC79	Q15459;F5H048;E9PAW1	Splicing factor 3A subunit 1	SF3A1	6
NaN	NaN	NaN	19.5442	NaN	NaN	NaN	NaN		0	NaN	Q15651	Q15651	High mobility group nucleosome-binding domain-containing protein 3	HMGN3	1
NaN	NaN	NaN	NaN	NaN	NaN	NaN	20.5518		0	NaN	Q15654	Q15654	Thyroid receptor-interacting protein 6	TRIP6	1
24.4838	23.8936	24.4427	24.7137	24.3074	24.4423	24.3142	24.2299		0.125297	0.0599842	Q15691	Q15691	Microtubule-associated protein RP/EB family member 1	MAPRE1	1
23.6127	23.5283	24.0391	23.9682	23.6561	23.4002	23.4604	23.7508		0.708192	0.220179	Q15717	Q15717	ELAV-like protein 1	ELAVL1	1
NaN	21.1168	NaN	NaN	22.2104	22.2773	21.8992	20.9408		0	-0.715118	Q15836;F8WCA0;P63027	Q15836;F8WCA0;P63027	Vesicle-associated membrane protein 3;Vesicle-associated membrane protein 2	VAMP3;VAMP2	3
NaN	NaN	23.5739	24.0943	23.9941	23.9609	24.0054	23.8349		0.270494	-0.114702	Q15847;E9PE14	Q15847;E9PE14	Adipose most abundant gene transcript 2 protein	APM2;C10orf116	2
NaN	NaN	22.361	NaN	22.4831	23.2152	NaN	NaN		0	-0.488162	Q16082	Q16082	Heat shock protein beta-2	HSPB2	1
24.5992	23.6683	23.2886	23.2453	23.8901	23.7968	NaN	23.5826		0.0515108	-0.0561701	Q16134	Q16134	Electron transfer flavoprotein-ubiquinone oxidoreductase, mitochondrial	ETFDH	1
NaN	NaN	NaN	NaN	NaN	NaN	20.0136	NaN		0	NaN	Q16204	Q16204	Coiled-coil domain-containing protein 6	CCDC6	1
NaN	NaN	NaN	NaN	NaN	NaN	20.4581	NaN		0	NaN	Q16222;Q16222-3;Q16222-2	Q16222;Q16222-3;Q16222-2	UDP-N-acetylhexosamine pyrophosphorylase;UDP-N-acetylgalactosamine pyrophosphorylase;UDP-N-acetylglucosamine pyrophosphorylase	UAP1	3
24.6194	24.9053	25.3702	25.5446	24.9584	25.0849	25.1279	25.3278		0.0225421	-0.0149069	Q16531;F5GY55;B4DZP5;B4DG00;F5H775;F5H2L3;F5H581;F5H0Y5;F5GWI0;F5H6C5;F5GZY8;F5H238;F5H4N9;F5H7A0;F5GYG8;F5GZ34;F5H198;F8WF81	Q16531;F5GY55;B4DZP5	DNA damage-binding protein 1	DDB1	18
25.1125	25.2562	24.5337	24.7639	24.5822	24.9336	24.5436	23.935		0.782165	0.417974	Q16543	Q16543	Hsp90 co-chaperone Cdc37	CDC37	1
NaN	NaN	23.2486	23.3324	23.2594	24.4849	23.5574	NaN		0.407215	-0.476755	Q16666;Q16666-2;Q16666-3;E7EPR3;H3BLV7;H3BR88;H3BM18;H3BR65	Q16666;Q16666-2;Q16666-3;E7EPR3;H3BLV7	Gamma-interferon-inducible protein 16	IFI16	8
NaN	21.7083	21.9791	21.6374	21	22.1322	NaN	NaN		0.174268	0.208784	Q16719;Q16719-2;B8ZZA3	Q16719	Kynureninase	KYNU	3
NaN	NaN	NaN	NaN	20.1093	NaN	NaN	NaN		0	NaN	Q6FI13;Q16777	Q6FI13;Q16777	Histone H2A type 2-A;Histone H2A type 2-C	HIST2H2AA3;HIST2H2AC	2
NaN	NaN	NaN	23.9313	NaN	NaN	NaN	NaN		0	NaN	Q16790	Q16790	Carbonic anhydrase 9	CA9	1
21.7499	NaN	22.86	22.4138	22.7673	22.9815	22.2471	22.452		0.34527	-0.27075	Q16795;F5H0J3;H3BRM9;F5GY40	Q16795;F5H0J3;H3BRM9	NADH dehydrogenase [ubiquinone] 1 alpha subcomplex subunit 9, mitochondrial	NDUFA9	4
25.8254	NaN	NaN	NaN	24.8832	25.3822	NaN	NaN		0	0.692697	Q16821	Q16821	Protein phosphatase 1 regulatory subunit 3A	PPP1R3A	1
25.1127	24.5114	25.0999	25.007	24.8079	24.8302	24.912	24.7839		0.284482	0.0992737	Q1KMD3;H3BQZ7	Q1KMD3;H3BQZ7	Heterogeneous nuclear ribonucleoprotein U-like protein 2	HNRNPUL2;hCG_2044799	2
NaN	NaN	NaN	NaN	NaN	NaN	NaN	19.2118		0	NaN	Q29RF7;H0Y9L6	Q29RF7;H0Y9L6	Sister chromatid cohesion protein PDS5 homolog A	PDS5A	2
NaN	NaN	NaN	NaN	NaN	NaN	25.4877	NaN		0	NaN	Q2M2Z5;Q2M2Z5-4;Q2M2Z5-3;Q2M2Z5-2;Q2M2Z5-5	Q2M2Z5;Q2M2Z5-4;Q2M2Z5-3;Q2M2Z5-2;Q2M2Z5-5	Centrosomal protein kizuna	PLK1S1	5
23.6214	24.8424	22.5485	23.5988	23.8479	23.5645	23.9307	23.6078		0.0631634	-0.0849371	Q2TAY7;B4E3L0	Q2TAY7	WD40 repeat-containing protein SMU1	SMU1	2
NaN	23.6371	NaN	NaN	NaN	NaN	NaN	NaN		0	NaN	Q2TBA0;Q2TBA0-2;C9JHB9	Q2TBA0;Q2TBA0-2	Kelch repeat and BTB domain-containing protein 5	KBTBD5	3
NaN	NaN	23.1804	NaN	NaN	21.2816	NaN	NaN		0	1.8988	Q32MZ4;Q32MZ4-2;Q32MZ4-3	Q32MZ4;Q32MZ4-2;Q32MZ4-3	Leucine-rich repeat flightless-interacting protein 1	LRRFIP1	3
NaN	NaN	NaN	NaN	NaN	NaN	20.7475	21.9993		0	NaN	Q3LXA3;H0YCY6;I3L252	Q3LXA3;H0YCY6	Bifunctional ATP-dependent dihydroxyacetone kinase/FAD-AMP lyase (cyclizing);ATP-dependent dihydroxyacetone kinase;FAD-AMP lyase (cyclizing)	DAK	3
NaN	NaN	NaN	NaN	NaN	NaN	NaN	20.4312		0	NaN	Q96GQ7;Q3MI07	Q96GQ7;Q3MI07	Probable ATP-dependent RNA helicase DDX27	DDX27	2
NaN	NaN	26.0362	25.5175	NaN	25.5896	NaN	24.4993		0.457281	0.732388	Q3ZCM7;Q5SQY0;C9JAA5;F5H0I4	Q3ZCM7;Q5SQY0;C9JAA5;F5H0I4	Tubulin beta-8 chain	TUBB8;RP11-631M21.2	4
NaN	NaN	21.3787	NaN	NaN	NaN	NaN	NaN		0	NaN	Q3ZCQ8-2;Q3ZCQ8	Q3ZCQ8-2;Q3ZCQ8	Mitochondrial import inner membrane translocase subunit TIM50	TIMM50	2
NaN	NaN	NaN	NaN	NaN	18.8705	NaN	NaN		0	NaN	Q3ZCW2	Q3ZCW2	Galectin-related protein	LGALSL	1
NaN	NaN	NaN	NaN	20.6192	19.7683	NaN	NaN		0	NaN	Q460N5;Q460N5-1;Q460N5-4;H7C4Y3;H7C5R8;Q460N5-3	Q460N5;Q460N5-1;Q460N5-4;H7C4Y3	Poly [ADP-ribose] polymerase 14	PARP14	6
NaN	NaN	NaN	NaN	NaN	NaN	NaN	19.9027		0	NaN	Q4TT42;Q96E11;Q96E11-3;Q96E11-8;Q96E11-2	Q4TT42;Q96E11;Q96E11-3;Q96E11-8;Q96E11-2	Ribosome-recycling factor, mitochondrial	RP1-57A13.2;MRRF	5
24.8912	24.9897	24.3305	24.4651	24.6065	24.323	24.4009	24.6396		0.444374	0.1766	Q53GG5;Q53GG5-2;Q53GG5-3;D6RAF1	Q53GG5;Q53GG5-2	PDZ and LIM domain protein 3	PDLIM3	4
NaN	NaN	NaN	19.0071	NaN	NaN	NaN	NaN		0	NaN	Q53LP3	Q53LP3	Ankyrin repeat domain-containing protein SOWAHC	SOWAHC	1
NaN	NaN	NaN	20.2369	NaN	20.2992	20.0725	NaN		0	0.0510759	Q53T59;H7BZZ1;H7C0Y9;F6TR53;H7BZ19	Q53T59;H7BZZ1;H7C0Y9	HCLS1-binding protein 3	HS1BP3	5
NaN	NaN	NaN	NaN	NaN	NaN	30.1055	NaN		0	NaN	Q562R1	Q562R1	Beta-actin-like protein 2	ACTBL2	1
NaN	NaN	27.2356	NaN	NaN	NaN	NaN	NaN		0	NaN	Q58FF8	Q58FF8	Putative heat shock protein HSP 90-beta 2	HSP90AB2P	1
NaN	NaN	NaN	NaN	NaN	NaN	18.939	NaN		0	NaN	Q9BVM2;Q5JQQ4	Q9BVM2;Q5JQQ4	Protein DPCD	DPCD;RP11-529I10.4	2
NaN	NaN	NaN	NaN	NaN	NaN	NaN	22.1538		0	NaN	Q9BZJ0;Q5JY65;Q9BZJ0-3;Q9BZJ0-2	Q9BZJ0;Q5JY65;Q9BZJ0-3;Q9BZJ0-2	Crooked neck-like protein 1	CRNKL1	4
21.026	21.2022	22.7599	23.0043	22.7282	22.6292	22.8246	22.1281		0.492135	-0.579406	Q5K651;C9JKF1	Q5K651;C9JKF1	Sterile alpha motif domain-containing protein 9	SAMD9	2
NaN	NaN	NaN	NaN	NaN	23.7734	NaN	NaN		0	NaN	Q9UKM9;Q9UKM9-2;Q5QPL9;Q5QPM1;Q5QPM0;Q5QPM2	Q9UKM9;Q9UKM9-2;Q5QPL9;Q5QPM1;Q5QPM0;Q5QPM2	RNA-binding protein Raly	RALY	6
NaN	NaN	NaN	NaN	NaN	24.6814	NaN	NaN		0	NaN	Q5RHS7	Q5RHS7		S100A2	1
NaN	NaN	NaN	20.6701	NaN	NaN	NaN	NaN		0	NaN	Q9NP77;Q5SV18	Q9NP77;Q5SV18	RNA polymerase II subunit A C-terminal domain phosphatase SSU72	SSU72	2
NaN	NaN	NaN	NaN	NaN	NaN	19.8301	NaN		0	NaN	Q92558;Q5SZK5	Q92558;Q5SZK5	Wiskott-Aldrich syndrome protein family member 1	WASF1	2
24.4875	NaN	25.3086	25.1106	25.3036	25.417	24.9978	24.7686		0.224287	-0.152811	Q9H299;Q5T123	Q9H299;Q5T123	SH3 domain-binding glutamic acid-rich-like protein 3	SH3BGRL3	2
NaN	22.3665	23.2946	22.7031	NaN	22.4508	22.0447	22.5798		0.610861	0.429654	Q5T1J5;Q9Y6H1	Q5T1J5;Q9Y6H1	Putative coiled-coil-helix-coiled-coil-helix domain-containing protein CHCHD2P9, mitochondrial;Coiled-coil-helix-coiled-coil-helix domain-containing protein 2, mitochondrial	CHCHD2P9;CHCHD2	2
NaN	NaN	NaN	NaN	NaN	NaN	NaN	26.0502		0	NaN	Q9NQ79;Q9NQ79-2;Q9NQ79-3;Q5T4F6	Q9NQ79;Q9NQ79-2;Q9NQ79-3;Q5T4F6	Cartilage acidic protein 1	CRTAC1	4
NaN	NaN	NaN	NaN	NaN	NaN	NaN	19.8158		0	NaN	Q5T751;Q5T753;Q5T754;Q5TCM9;Q5T752;Q5T7P2	Q5T751;Q5T753;Q5T754;Q5TCM9;Q5T752;Q5T7P2	Late cornified envelope protein 1C;Late cornified envelope protein 1E;Late cornified envelope protein 1F;Late cornified envelope protein 5A;Late cornified envelope protein 1D;Late cornified envelope protein 1A	LCE1C;LCE1E;LCE1F;LCE5A;LCE1D;LCE1A	6
NaN	NaN	NaN	NaN	NaN	NaN	NaN	22.8088		0	NaN	Q5T9W8	Q5T9W8		HSP90AB1	1
NaN	NaN	22.8881	NaN	23.3621	NaN	23.7502	NaN		0	-0.668097	Q5TCU3;P07951-2;P07951-3	Q5TCU3;P07951-2;P07951-3		TPM2	3
19.4865	NaN	NaN	NaN	NaN	20.102	20.9652	20.2762		0	-0.961236	Q5TFE4;Q5QPD0;H0Y6C1	Q5TFE4;Q5QPD0	5-nucleotidase domain-containing protein 1	NT5DC1	3
28.2939	28.0252	28.892	28.871	28.7107	28.3986	28.3812	28.4398		0.0586032	0.0379453	Q5VU66;P06753-2;Q5VU72;Q5VU59;Q5VU61;D6R904;Q8NAG3;Q5VU63	Q5VU66;P06753-2;Q5VU72;Q5VU59;Q5VU61;D6R904;Q8NAG3		TPM3	8
22.4219	NaN	NaN	NaN	NaN	NaN	NaN	NaN		0	NaN	Q66GS9;Q66GS9-2	Q66GS9;Q66GS9-2	Centrosomal protein of 135 kDa	CEP135	2
25.2284	NaN	25.3177	NaN	26.3373	25.7078	25.3811	25.2789		0.489359	-0.403228	Q9UBY9-2;Q68DG0;Q9UBY9;D3YTC6;Q8N241;C9J5A3;F6SZA2;Q9UBY9-3	Q9UBY9-2;Q68DG0;Q9UBY9;D3YTC6;Q8N241;C9J5A3	Heat shock protein beta-7	DKFZp779D0968;HSPB7	8
NaN	NaN	19.6631	NaN	20.0902	21.0776	20.6608	NaN		0	-0.946443	Q68E01;Q68E01-2;Q68E01-3;Q68E01-4	Q68E01;Q68E01-2;Q68E01-3;Q68E01-4	Integrator complex subunit 3	INTS3	4
NaN	NaN	21.6041	NaN	NaN	22.0512	22.0307	NaN		0	-0.436858	Q6DKJ4;Q6DKJ4-3;I3L4V6;Q6DKJ4-2;B4DNN6	Q6DKJ4;Q6DKJ4-3;I3L4V6;Q6DKJ4-2	Nucleoredoxin	NXN	5
NaN	NaN	NaN	19.9432	NaN	NaN	NaN	NaN		0	NaN	Q6IC75;Q9UJY5;Q9UJY5-2;Q9UJY5-3;Q9UJY5-4	Q6IC75;Q9UJY5;Q9UJY5-2;Q9UJY5-3;Q9UJY5-4	ADP-ribosylation factor-binding protein GGA1	GGA1	5
27.1392	27.4868	26.7703	26.0927	26.1206	26.3388	26.4306	26.6409		0.760493	0.489506	Q6NZI2;B3KRY5;Q6NZI2-2;Q6NZI2-3	Q6NZI2;B3KRY5;Q6NZI2-2	Polymerase I and transcript release factor	PTRF	4
NaN	NaN	20.9579	NaN	NaN	NaN	NaN	NaN		0	NaN	Q6P2E9;Q6P2E9-2	Q6P2E9;Q6P2E9-2	Enhancer of mRNA-decapping protein 4	EDC4	2
22.971	22.8415	23.1764	23.0414	22.5698	23.0932	23.1201	NaN		0.180259	0.0798845	Q6P2Q9;I3L0J9;I3L3Z8;F5H2I4	Q6P2Q9	Pre-mRNA-processing-splicing factor 8	PRPF8	4
NaN	NaN	NaN	NaN	NaN	19.2923	NaN	NaN		0	NaN	Q6QNY1;Q6QNY1-2	Q6QNY1;Q6QNY1-2	Biogenesis of lysosome-related organelles complex 1 subunit 2	BLOC1S2	2
NaN	NaN	NaN	NaN	NaN	NaN	21.69	NaN		0	NaN	Q6RW13;Q6RW13-2	Q6RW13;Q6RW13-2	Type-1 angiotensin II receptor-associated protein	AGTRAP	2
NaN	NaN	NaN	NaN	NaN	20.954	NaN	NaN		0	NaN	Q6UB35;Q5JYA8;H0Y327	Q6UB35;Q5JYA8	Monofunctional C1-tetrahydrofolate synthase, mitochondrial	MTHFD1L	3
NaN	NaN	NaN	NaN	20.5696	NaN	NaN	NaN		0	NaN	Q6UXN9	Q6UXN9	WD repeat-containing protein 82	WDR82	1
22.1743	21.7285	22.9073	22.6412	22.2054	22.3554	22.8563	22.7859		0.251281	-0.187928	Q6YHK3;Q6YHK3-4;Q6YHK3-2;Q6YHK3-3	Q6YHK3;Q6YHK3-4;Q6YHK3-2;Q6YHK3-3	CD109 antigen	CD109	4
26.6645	26.6566	25.5462	25.462	25.4495	25.5731	25.4876	25.8679		0.677922	0.487791	Q6ZMU5;Q6ZMU5-2	Q6ZMU5	Tripartite motif-containing protein 72	TRIM72	2
24.7834	24.3003	25.0714	25.1871	24.7649	24.9899	24.7434	24.7593		0.0355495	0.0212054	Q6ZRV2	Q6ZRV2	Protein FAM83H	FAM83H	1
NaN	21.2633	NaN	20.6599	20.151	NaN	20.8648	NaN		0.362474	0.45368	Q6ZVX7	Q6ZVX7	Non-specific cytotoxic cell receptor protein 1 homolog	NCCRP1	1
NaN	NaN	NaN	NaN	25.8408	25.9058	25.3152	NaN		0	NaN	Q71DI3	Q71DI3	Histone H3.2	HIST2H3A	1
NaN	NaN	NaN	NaN	NaN	NaN	NaN	19.3924		0	NaN	Q7KZ85	Q7KZ85	Transcription elongation factor SPT6	SUPT6H	1
25.562	25.3595	26.0863	25.8867	25.7246	25.735	25.7098	25.9627		0.128748	-0.0593843	Q7KZF4;E7ESM6;H7C597	Q7KZF4;E7ESM6	Staphylococcal nuclease domain-containing protein 1	SND1	3
22.9448	NaN	22.8133	22.0081	22.5426	22.4619	22.7235	22.612		0.00488286	0.00373475	Q7L014;D6RJA6	Q7L014	Probable ATP-dependent RNA helicase DDX46	DDX46	2
NaN	NaN	NaN	22.669	22.6007	21.8503	22.3632	22.2681		0	0.398408	Q7L1Q6-3;Q7L1Q6-4;Q7L1Q6;Q7L1Q6-2;C9IZ80;C9JFN4;C9JWF5;C9J188;C9JV57	Q7L1Q6-3;Q7L1Q6-4;Q7L1Q6;Q7L1Q6-2;C9IZ80	Basic leucine zipper and W2 domain-containing protein 1	BZW1	9
23.6901	21.0556	24.051	24.4349	24.5009	24.3013	23.5482	23.443		0.337632	-0.64047	Q7L2H7;B4E2Q4;H0YCQ8;E9PN86;E7ESM3;E9PRY0;E9PRI2	Q7L2H7;B4E2Q4	Eukaryotic translation initiation factor 3 subunit M	EIF3M	7
22.2078	22.1047	22.3149	NaN	NaN	22.349	22.2062	22.3923		0.574212	-0.106712	Q7RTV0	Q7RTV0	PHD finger-like domain-containing protein 5A	PHF5A	1
NaN	20.8976	22.6657	22.3645	21.8977	21.357	NaN	NaN		0.175868	0.348577	Q7Z2W4;Q7Z2W4-2;C9J6P4;Q7Z2W4-3;F5H1W0;Q7Z2W4-4;H7C5K1;Q7Z2W4-5	Q7Z2W4;Q7Z2W4-2;C9J6P4;Q7Z2W4-3;F5H1W0	Zinc finger CCCH-type antiviral protein 1	ZC3HAV1	8
NaN	NaN	NaN	NaN	NaN	NaN	21.0264	NaN		0	NaN	Q7Z4V5;Q7Z4V5-2	Q7Z4V5;Q7Z4V5-2	Hepatoma-derived growth factor-related protein 2	HDGFRP2	2
NaN	NaN	NaN	NaN	NaN	NaN	NaN	18.8216		0	NaN	Q7Z4W1	Q7Z4W1	L-xylulose reductase	DCXR	1
NaN	21.6008	21.1241	NaN	NaN	21.5461	NaN	NaN		0	-0.183678	Q99615;Q7Z784	Q99615;Q7Z784	DnaJ homolog subfamily C member 7	DNAJC7	2
NaN	20.8143	NaN	NaN	NaN	NaN	NaN	NaN		0	NaN	Q7Z7K6;Q7Z7K6-3	Q7Z7K6;Q7Z7K6-3	Centromere protein V	CENPV	2
24.7998	24.2844	23.699	23.7961	23.5753	24.0344	23.4862	23.3835		0.916147	0.524975	Q86SX6	Q86SX6	Glutaredoxin-related protein 5, mitochondrial	GLRX5	1
NaN	NaN	NaN	NaN	NaN	20.2005	NaN	NaN		0	NaN	Q86TU7;Q86TU7-2;Q6NXR6;Q86TU7-3	Q86TU7;Q86TU7-2;Q6NXR6;Q86TU7-3	Histone-lysine N-methyltransferase setd3	SETD3	4
NaN	NaN	NaN	NaN	NaN	NaN	NaN	22.3456		0	NaN	Q86U42;Q86U42-2	Q86U42;Q86U42-2	Polyadenylate-binding protein 2	PABPN1	2
24.8586	24.5551	25.0546	24.9451	24.8543	24.7484	25.2971	25.1381		0.417468	-0.156121	Q86UP2;Q86UP2-3;Q86UP2-2;G3V4Y7;B7Z6P3;G3V5P0;G3V5G2;H0YJZ8;H0YJV5	Q86UP2;Q86UP2-3;Q86UP2-2;G3V4Y7	Kinectin	KTN1	9
25.2024	25.2085	25.9531	26.0601	26.1964	25.8955	25.9237	25.2986		0.313657	-0.222556	Q86VP6;Q86VP6-2;H0YH27;Q86VP6-3;H0YGP5	Q86VP6;Q86VP6-2	Cullin-associated NEDD8-dissociated protein 1	CAND1	5
NaN	NaN	NaN	NaN	NaN	19.614	NaN	NaN		0	NaN	Q86VS8;H0YE69	Q86VS8;H0YE69	Protein Hook homolog 3	HOOK3	2
NaN	NaN	22.2659	22.5249	22.3785	22.3609	22.0668	NaN		0.308038	0.126706	Q86XP3;Q86XP3-2	Q86XP3;Q86XP3-2	ATP-dependent RNA helicase DDX42	DDX42	2
NaN	NaN	21.0472	20.3652	21.5697	20.8347	21.9819	21.0403		0.667566	-0.650473	Q86Y56;Q86Y56-2;H0Y650;F5H8D4;E9PGY2;Q86Y56-3;H7C3B1	Q86Y56;Q86Y56-2;H0Y650;F5H8D4	HEAT repeat-containing protein 2	HEATR2	7
NaN	NaN	NaN	NaN	NaN	NaN	NaN	19.3165		0	NaN	Q8IVD9	Q8IVD9	NudC domain-containing protein 3	NUDCD3	1
23.5324	22.4651	23.6373	23.5573	22.4967	22.7302	22.6002	23.0273		0.997666	0.584404	Q8IVF2;Q8IVF2-3;Q8IVF2-2	Q8IVF2;Q8IVF2-3	Protein AHNAK2	AHNAK2	3
21.9744	NaN	NaN	NaN	NaN	NaN	NaN	NaN		0	NaN	Q8IWX7;Q8IWX7-3;Q8IWX7-2	Q8IWX7;Q8IWX7-3;Q8IWX7-2	Protein unc-45 homolog B	UNC45B	3
21.8511	NaN	22.1004	20.8894	22.0717	NaN	22.4738	22.1142		0.708632	-0.606265	Q8IXM3	Q8IXM3	39S ribosomal protein L41, mitochondrial	MRPL41	1
21.4264	21.5586	21.3138	21.5335	21.4602	21.6247	21.0326	21.6893		0.01363	0.00638103	Q8IY81	Q8IY81	Putative rRNA methyltransferase 3	FTSJ3	1
NaN	NaN	NaN	19.108	NaN	NaN	NaN	NaN		0	NaN	Q8IYI6	Q8IYI6	Exocyst complex component 8	EXOC8	1
21.8761	NaN	21.0519	20.9873	21.4335	21.2193	21.4266	NaN		0.0646453	-0.054718	Q8IZ83;Q8IZ83-3;F5H4B6;F8WBH3;Q8IZ83-2	Q8IZ83;Q8IZ83-3;F5H4B6;F8WBH3	Aldehyde dehydrogenase family 16 member A1	ALDH16A1	5
NaN	NaN	NaN	21.706	NaN	21.6112	21.0396	21.5413		0	0.308609	Q8IZW8	Q8IZW8	Tensin-4	TNS4	1
22.3252	22.9776	23.1319	22.9033	23.2911	22.728	23.1164	23.3897		0.615812	-0.29679	Q8N163;Q8N163-2;H0YB24;E5RHJ4;G3V119;H0YC58;E5RFJ3;E5RGU7;H0YC69	Q8N163;Q8N163-2;H0YB24;E5RHJ4	DBIRD complex subunit KIAA1967	KIAA1967	9
NaN	NaN	NaN	NaN	NaN	NaN	NaN	18.9214		0	NaN	Q8N183	Q8N183	Mimitin, mitochondrial	NDUFAF2	1
22.4251	22.2627	22.6668	22.3017	22.2187	23.4525	22.2532	22.7308		0.356962	-0.249736	Q8N1F7;H3BVG0;Q8N1F7-2;H3BM93;H3BPA9;H3BRI8;H3BV11;H3BP95;H3BRD9;H3BMX0;H3BVE2;H3BV15	Q8N1F7;H3BVG0;Q8N1F7-2	Nuclear pore complex protein Nup93	NUP93	12
22.9211	23.4411	23.2597	24.2897	23.3324	23.3639	23.2111	23.6502		0.106848	0.0885267	Q8N1G4	Q8N1G4	Leucine-rich repeat-containing protein 47	LRRC47	1
NaN	NaN	NaN	NaN	NaN	23.6779	23.3765	NaN		0	NaN	Q8N3C0;Q8N3C0-4	Q8N3C0	Activating signal cointegrator 1 complex subunit 3	ASCC3	2
NaN	NaN	24.7944	24.8058	23.7498	NaN	NaN	NaN		0	1.05031	Q8N3K9	Q8N3K9	Cardiomyopathy-associated protein 5	CMYA5	1
NaN	NaN	NaN	21.2477	NaN	NaN	20.4166	NaN		0	0.831072	Q8N4C8;Q8N4C8-4;Q8N4C8-3;Q8N4C8-2;Q8N4C8-5;Q9UKE5;Q9UKE5-4;F5H865;Q9UKE5-2;Q9UKE5-6;G5E948;O95819-3;F5H5M9;Q9UKE5-3;Q9UKE5-7;E7ESS2;Q9UKE5-5;E7EN19;Q9UKE5-8;O95819-5;O95819;O95819-2;H7C360;G3XAA2;O95819-4;E7ENQ1;I3L2I2;C9J338	Q8N4C8;Q8N4C8-4;Q8N4C8-3;Q8N4C8-2;Q8N4C8-5;Q9UKE5;Q9UKE5-4;F5H865;Q9UKE5-2;Q9UKE5-6;G5E948;O95819-3;F5H5M9;Q9UKE5-3;Q9UKE5-7;E7ESS2;Q9UKE5-5;E7EN19;Q9UKE5-8;O95819-5;O95819;O95819-2;H7C360;G3XAA2;O95819-4;E7ENQ1;I3L2I2;C9J338	Misshapen-like kinase 1;TRAF2 and NCK-interacting protein kinase;Mitogen-activated protein kinase kinase kinase kinase 4	MINK1;TNIK;MAP4K4	28
NaN	NaN	NaN	NaN	19.7997	NaN	NaN	NaN		0	NaN	Q8NBF2;Q8NBF2-2	Q8NBF2;Q8NBF2-2	NHL repeat-containing protein 2	NHLRC2	2
NaN	NaN	NaN	NaN	22.1322	NaN	NaN	NaN		0	NaN	Q8NBJ7;Q8NBJ7-2;F8WA42;C9J660;Q8NBJ7-3;A8MXB9;H7C3B2;C9JL30;E9PBT8;Q8NBJ7-5;E9PG02;F8WEX5	Q8NBJ7;Q8NBJ7-2;F8WA42;C9J660;Q8NBJ7-3;A8MXB9;H7C3B2;C9JL30;E9PBT8	Sulfatase-modifying factor 2	SUMF2	12
NaN	22.6871	23.0792	23.0641	22.8262	23.0773	NaN	NaN		0.0141643	-0.00830587	Q8NCW5;Q8NCW5-2;Q5T3I3;Q5T3I4	Q8NCW5;Q8NCW5-2;Q5T3I3;Q5T3I4	NAD(P)H-hydrate epimerase	APOA1BP	4
23.4548	NaN	NaN	NaN	NaN	NaN	NaN	NaN		0	NaN	Q8NDC0	Q8NDC0	MAPK-interacting and spindle-stabilizing protein-like	MAPK1IP1L	1
21.0463	NaN	NaN	NaN	21.5556	NaN	21.3008	21.3729		0	-0.3635	Q8NFH3;B4E2F0;B4DVD1;F5H0E3;B4E301	Q8NFH3;B4E2F0	Nucleoporin Nup43	NUP43	5
NaN	NaN	21.0307	NaN	NaN	NaN	NaN	NaN		0	NaN	Q8NFW8;Q8NFW8-2;F5H296	Q8NFW8;Q8NFW8-2;F5H296	N-acylneuraminate cytidylyltransferase	CMAS	3
NaN	NaN	20.3616	NaN	NaN	NaN	NaN	NaN		0	NaN	Q8NI36	Q8NI36	WD repeat-containing protein 36	WDR36	1
22.8274	NaN	22.8703	22.3854	22.1926	22.4205	22.4993	22.8781		0.400735	0.196764	Q8TAT6-2;Q8TAT6;B4DG89;I3L4U9;I3L3I1;I3L283	Q8TAT6-2;Q8TAT6;B4DG89;I3L4U9	Nuclear protein localization protein 4 homolog	NPLOC4	6
NaN	NaN	NaN	NaN	NaN	NaN	NaN	20.6406		0	NaN	Q8TBC4;Q8TBC4-2;F8WF86	Q8TBC4;Q8TBC4-2;F8WF86	NEDD8-activating enzyme E1 catalytic subunit	UBA3	3
NaN	NaN	NaN	NaN	20.5456	NaN	NaN	NaN		0	NaN	Q8TBQ9	Q8TBQ9	Protein kish-A	TMEM167A	1
NaN	NaN	NaN	NaN	NaN	NaN	NaN	20.3658		0	NaN	Q8TD16-2;Q8TD16	Q8TD16-2;Q8TD16	Protein bicaudal D homolog 2	BICD2	2
NaN	22.3637	21.8151	21.6418	22.601	22.1621	22.2165	22.0269		0.621242	-0.311414	Q8TDB6;Q8TDB6-2	Q8TDB6	E3 ubiquitin-protein ligase DTX3L	DTX3L	2
NaN	NaN	NaN	NaN	21.6117	NaN	21.3149	21.4566		0	NaN	Q8TF05;Q8TF05-2;B4DEZ8	Q8TF05;Q8TF05-2;B4DEZ8	Serine/threonine-protein phosphatase 4 regulatory subunit 1	PPP4R1	3
23.7616	23.6784	24.2566	24.3189	24.1112	24.1739	24.1783	24.2404		0.464055	-0.172065	Q8WUF5;Q8WUF5-2;B5ME34	Q8WUF5	RelA-associated inhibitor	PPP1R13L	3
23.0307	23.0676	23.1206	22.675	23.1869	22.9967	23.253	23.0442		0.587394	-0.146735	Q8WVM8;B7Z738;B7Z4U7;B7Z594;B7Z5N7;G3V2M8;H0YJY1;G3V5F3;H0YJS6;G3V363;G3V4I1	Q8WVM8;B7Z738;B7Z4U7;B7Z594;B7Z5N7	Sec1 family domain-containing protein 1	SCFD1	11
NaN	NaN	NaN	20.7115	NaN	NaN	NaN	NaN		0	NaN	Q8WVV4-1;Q8WVV4;Q8WVV4-3;F2Z2D5	Q8WVV4-1;Q8WVV4;Q8WVV4-3;F2Z2D5	Protein POF1B	POF1B	4
NaN	NaN	NaN	NaN	NaN	NaN	21.511	NaN		0	NaN	Q8WW12;Q8WW12-2	Q8WW12;Q8WW12-2	PEST proteolytic signal-containing nuclear protein	PCNP	2
NaN	22.0623	22.579	22.2299	21.9821	22.0417	21.729	NaN		0.971044	0.372808	Q8WW59;B4DUC9	Q8WW59;B4DUC9	SPRY domain-containing protein 4	SPRYD4	2
NaN	NaN	NaN	NaN	19.4608	NaN	NaN	NaN		0	NaN	Q8WX92	Q8WX92	Negative elongation factor B	COBRA1	1
23.7063	23.7547	23.5839	23.8151	23.2521	23.5048	23.6541	NaN		1.072	0.244666	Q8WX93;Q8WX93-5;Q8WX93-9;Q8WX93-2;Q8WX93-3;Q8WX93-8;Q8WX93-4;Q8WX93-7;H0YA05;F5H7I9;Q86TC9-2;F8WA26	Q8WX93;Q8WX93-5;Q8WX93-9;Q8WX93-2;Q8WX93-3;Q8WX93-8;Q8WX93-4;Q8WX93-7;H0YA05	Palladin	PALLD	12
NaN	NaN	21.2829	NaN	NaN	NaN	NaN	NaN		0	NaN	Q8WXI9;B5MC40;Q86YP4;Q86YP4-2;B4DKZ7;F5H7D9;H7C3H1	Q8WXI9;B5MC40;Q86YP4;Q86YP4-2;B4DKZ7;F5H7D9;H7C3H1	Transcriptional repressor p66-beta;Transcriptional repressor p66-alpha	GATAD2B;GATAD2A	7
NaN	NaN	NaN	NaN	21.8273	NaN	NaN	NaN		0	NaN	Q8WY21-3	Q8WY21-3			1
24.1828	25.2382	24.326	24.5084	24.8974	24.5183	25.1705	24.9871		0.567275	-0.329476	Q92499;B4DME8;B4DPN6	Q92499;B4DME8;B4DPN6	ATP-dependent RNA helicase DDX1	DDX1	3
NaN	NaN	20.0327	NaN	NaN	NaN	NaN	NaN		0	NaN	Q92506	Q92506	Estradiol 17-beta-dehydrogenase 8	HSD17B8	1
NaN	NaN	NaN	NaN	NaN	NaN	NaN	19.7797		0	NaN	Q92538	Q92538	Golgi-specific brefeldin A-resistance guanine nucleotide exchange factor 1	GBF1	1
24.9743	25.0687	26.2904	25.938	25.1263	25.2875	25.7287	25.3631		0.220198	0.191476	Q92597;B7Z446;E9PDL6;B3KR80;B7Z505;F5H654;E7ESM1;E5RJY1;E5RIM2;E5RIV1;E5RGM5;E5RIR1;E5RK17;E5RH82;E5RI76;E5RG99;E5RJ98	Q92597;B7Z446;E9PDL6;B3KR80;B7Z505	Protein NDRG1	NDRG1	17
24.458	24.5907	25.1875	25.441	25.31	25.3606	25.3146	25.5563		0.987533	-0.466118	Q92598;Q92598-3;Q92598-2;B4DYH1;B4DY72;E7EUG1;F2Z3D7;Q5TBM3	Q92598;Q92598-3;Q92598-2;B4DYH1;B4DY72;E7EUG1	Heat shock protein 105 kDa	HSPH1	8
NaN	NaN	NaN	NaN	NaN	NaN	NaN	19.4932		0	NaN	Q92615	Q92615	La-related protein 4B	LARP4B	1
23.724	23.6981	23.799	23.8109	23.8491	24.1847	24.036	23.7489		1.00339	-0.196676	Q92616	Q92616	Translational activator GCN1	GCN1L1	1
NaN	NaN	20.7607	19.9668	NaN	NaN	20.1808	20.6563		0.0378743	-0.0548401	Q92621	Q92621	Nuclear pore complex protein Nup205	NUP205	1
24.195	24.0024	25.2384	24.5998	24.7021	24.6308	25.1895	24.8621		0.516991	-0.337218	Q92688;Q92688-2;Q5T6W8	Q92688;Q92688-2;Q5T6W8	Acidic leucine-rich nuclear phosphoprotein 32 family member B	ANP32B	3
24.4423	24.3685	24.4777	24.5244	24.7021	24.7028	24.2213	24.6998		0.465463	-0.128309	Q92747;B4DLQ7;E9PF58;F8WFD3	Q92747;B4DLQ7;E9PF58	Actin-related protein 2/3 complex subunit 1A	ARPC1A	4
NaN	NaN	NaN	NaN	NaN	NaN	NaN	20.9361		0	NaN	Q92783;Q92783-2	Q92783;Q92783-2	Signal transducing adapter molecule 1	STAM	2
NaN	NaN	NaN	NaN	NaN	NaN	NaN	19.7082		0	NaN	Q92797	Q92797	Symplekin	SYMPK	1
21.3849	NaN	21.4509	22.1114	22.059	21.9951	21.2691	NaN		0.134483	-0.125314	Q92817	Q92817	Envoplakin	EVPL	1
NaN	23.386	NaN	NaN	24.06	24.3658	23.921	25.0606		0	-0.965855	Q92820;E5RGF0	Q92820;E5RGF0	Gamma-glutamyl hydrolase	GGH	2
NaN	NaN	NaN	NaN	NaN	22.0037	NaN	NaN		0	NaN	Q92882	Q92882	Osteoclast-stimulating factor 1	OSTF1	1
22.4451	22.4332	22.6776	22.9111	22.9471	22.4223	22.8269	22.8705		0.405324	-0.149933	Q92900;Q92900-2	Q92900;Q92900-2	Regulator of nonsense transcripts 1	UPF1	2
NaN	NaN	NaN	NaN	21.5791	NaN	NaN	NaN		0	NaN	Q92905;E5RHH5;E5RHF2	Q92905;E5RHH5	COP9 signalosome complex subunit 5	COPS5	3
NaN	NaN	18.7328	NaN	NaN	NaN	NaN	NaN		0	NaN	Q92917	Q92917	G patch domain and KOW motifs-containing protein	GPKOW	1
NaN	NaN	NaN	19.473	NaN	NaN	NaN	NaN		0	NaN	Q92922	Q92922	SWI/SNF complex subunit SMARCC1	SMARCC1	1
25.3071	24.8101	25.2007	25.615	25.0166	25.3069	25.1509	25.2887		0.0856733	0.042417	Q92945;Q92945-2;E7EP96	Q92945;Q92945-2;E7EP96	Far upstream element-binding protein 2	KHSRP	3
21.5794	21.6686	22.0563	22.1233	21.961	22.2271	22.1363	22.5825		1.00827	-0.369827	Q93008;Q93008-1;O00507;O00507-2;E9PFG1	Q93008;Q93008-1	Probable ubiquitin carboxyl-terminal hydrolase FAF-X	USP9X	5
NaN	NaN	20.0087	NaN	20.2985	NaN	21.1432	20.8141		0	-0.743256	Q93034	Q93034	Cullin-5	CUL5	1
24.0972	23.2287	22.1306	21.2804	22.1378	21.7924	22.3354	NaN		0.338533	0.595681	Q93084-5;Q93084-6;Q93084;Q93084-7;Q93084-3;Q93084-2;Q93084-4	Q93084-5;Q93084-6;Q93084;Q93084-7;Q93084-3;Q93084-2;Q93084-4	Sarcoplasmic/endoplasmic reticulum calcium ATPase 3	ATP2A3	7
NaN	NaN	NaN	NaN	NaN	NaN	NaN	18.6689		0	NaN	Q969G6	Q969G6	Riboflavin kinase	RFK	1
NaN	NaN	NaN	NaN	NaN	NaN	NaN	21.883		0	NaN	Q969H8	Q969H8	UPF0556 protein C19orf10	C19orf10	1
NaN	NaN	NaN	NaN	NaN	NaN	NaN	20.8732		0	NaN	Q969S3	Q969S3	Zinc finger protein 622	ZNF622	1
33.0139	32.6118	31.5952	31.4462	31.4879	31.355	31.4591	31.6424		0.887149	0.680676	Q96A32;H3BPK4;H3BN54;H3BML9	Q96A32;H3BPK4;H3BN54;H3BML9	Myosin regulatory light chain 2, skeletal muscle isoform	MYLPF	4
NaN	NaN	NaN	NaN	NaN	NaN	NaN	20.4234		0	NaN	Q96A33;Q96A33-2	Q96A33;Q96A33-2	Coiled-coil domain-containing protein 47	CCDC47	2
NaN	NaN	21.9721	21.7144	21.9481	22.0645	22.0514	NaN		0.709582	-0.178083	Q96AB3-2;Q96AB3;Q96AB3-3	Q96AB3-2;Q96AB3;Q96AB3-3	Isochorismatase domain-containing protein 2, mitochondrial	ISOC2	3
NaN	NaN	NaN	NaN	NaN	NaN	NaN	21.6551		0	NaN	Q96AG4	Q96AG4	Leucine-rich repeat-containing protein 59	LRRC59	1
NaN	NaN	NaN	20.247	20.9919	20.973	NaN	20.8788		0	-0.70087	Q96AX1;H3BMM5;F5H6Y0	Q96AX1	Vacuolar protein sorting-associated protein 33A	VPS33A	3
NaN	NaN	20.9624	21.2787	21.2414	21.2582	21.2849	NaN		0.492751	-0.140957	Q96B36;Q96B36-2;H9KV91	Q96B36;Q96B36-2;H9KV91	Proline-rich AKT1 substrate 1	AKT1S1	3
NaN	NaN	23.1407	22.3951	NaN	NaN	NaN	NaN		0	NaN	Q96BM9;Q9NVJ2	Q96BM9;Q9NVJ2	ADP-ribosylation factor-like protein 8A;ADP-ribosylation factor-like protein 8B	ARL8A;ARL8B	2
NaN	NaN	20.7843	NaN	NaN	NaN	NaN	NaN		0	NaN	Q96C19	Q96C19	EF-hand domain-containing protein D2	EFHD2	1
NaN	NaN	NaN	NaN	NaN	NaN	NaN	19.0062		0	NaN	Q96C36	Q96C36	Pyrroline-5-carboxylate reductase 2	PYCR2	1
NaN	22.5021	22.3102	22.2456	22.3942	22.2905	22.3051	22.102		0.347554	0.0797048	Q96C86	Q96C86	m7GpppX diphosphatase	DCPS	1
NaN	NaN	NaN	NaN	NaN	NaN	NaN	20.1912		0	NaN	Q96C90	Q96C90	Protein phosphatase 1 regulatory subunit 14B	PPP1R14B	1
24.7133	24.731	25.2186	25.8379	25.4145	25.4806	25.5026	25.7813		0.743352	-0.419577	Q96CX2;Q68DU8	Q96CX2	BTB/POZ domain-containing protein KCTD12	KCTD12	2
NaN	NaN	NaN	NaN	NaN	NaN	NaN	18.8597		0	NaN	Q96D15	Q96D15	Reticulocalbin-3	RCN3	1
NaN	NaN	NaN	21.7157	NaN	NaN	NaN	NaN		0	NaN	Q96DV4;B3KN96	Q96DV4;B3KN96	39S ribosomal protein L38, mitochondrial	MRPL38	2
NaN	NaN	NaN	NaN	NaN	NaN	22.0517	NaN		0	NaN	Q96EP5;Q96EP5-2	Q96EP5;Q96EP5-2	DAZ-associated protein 1	DAZAP1	2
25.3877	25.1117	24.1968	22.9831	24.4243	23.6815	24.7879	24.315		0.0714439	0.117656	Q96FJ2	Q96FJ2	Dynein light chain 2, cytoplasmic	DYNLL2	1
23.2859	23.266	23.9582	23.8217	24.2945	24.205	23.8843	23.7498		1.05645	-0.450458	Q96FQ6	Q96FQ6	Protein S100-A16	S100A16	1
25.4295	25.0995	26.1862	26.2292	25.523	25.3458	25.4088	25.8052		0.303071	0.215395	Q96FW1;F5GYJ8;F5H6Q1;F5GYN4;F5H3F0;Q96FW1-2	Q96FW1;F5GYJ8;F5H6Q1;F5GYN4;F5H3F0	Ubiquitin thioesterase OTUB1	OTUB1	6
NaN	NaN	20.4227	20.8776	20.422	20.3103	20.5992	20.2518		0.635435	0.254305	Q96FX7;H0Y2Q1	Q96FX7;H0Y2Q1	tRNA (adenine(58)-N(1))-methyltransferase catalytic subunit TRMT61A	TRMT61A	2
23.2372	22.98	23.2184	NaN	23.5906	23.1586	23.4334	NaN		0.758342	-0.248957	Q96G03;F5H6V2;B4E0G8;E7ENQ8	Q96G03;F5H6V2	Phosphoglucomutase-2	PGM2	4
NaN	NaN	NaN	NaN	NaN	NaN	NaN	19.419		0	NaN	Q96GX2	Q96GX2	Putative ataxin-7-like protein 3B	ATXN7L3B	1
NaN	NaN	NaN	22.2441	NaN	NaN	NaN	NaN		0	NaN	Q96H20;Q96H20-2;D6RFY6;D6RJ86;D6RBI1;H0Y8S5	Q96H20;Q96H20-2;D6RFY6;D6RJ86;D6RBI1;H0Y8S5	Vacuolar-sorting protein SNF8	SNF8	6
NaN	NaN	22.1664	22.2063	21.806	22.0613	22.297	21.4565		0.447231	0.281156	Q96HE7;G3V3E6;G3V5B3;G3V2H0	Q96HE7;G3V3E6;G3V5B3	ERO1-like protein alpha	ERO1L	4
NaN	NaN	23.4711	23.2018	NaN	NaN	NaN	NaN		0	NaN	Q96I24;A6NJ37;Q96I24-2	Q96I24;A6NJ37	Far upstream element-binding protein 3	FUBP3	3
NaN	NaN	NaN	NaN	21.5265	NaN	20.8154	NaN		0	NaN	Q96IJ6-2;Q96IJ6	Q96IJ6-2;Q96IJ6	Mannose-1-phosphate guanyltransferase alpha	GMPPA	2
NaN	NaN	NaN	NaN	NaN	NaN	21.7111	NaN		0	NaN	Q96IX5	Q96IX5	Up-regulated during skeletal muscle growth protein 5	USMG5	1
NaN	NaN	NaN	22.2834	NaN	NaN	NaN	NaN		0	NaN	Q96IZ0;F8W1M8	Q96IZ0;F8W1M8	PRKC apoptosis WT1 regulator protein	PAWR	2
NaN	NaN	NaN	NaN	NaN	18.6708	NaN	NaN		0	NaN	Q96JC1;Q96JC1-2	Q96JC1;Q96JC1-2	Vam6/Vps39-like protein	VPS39	2
NaN	NaN	NaN	21.394	21.1466	21.1624	20.7851	NaN		0	0.362673	Q96JH7	Q96JH7	Deubiquitinating protein VCIP135	VCPIP1	1
NaN	NaN	NaN	NaN	NaN	NaN	NaN	18.9454		0	NaN	Q96KP1	Q96KP1	Exocyst complex component 2	EXOC2	1
25.0087	24.6181	25.3114	25.1305	25.1758	25.1126	24.6575	24.8093		0.156903	0.0783978	Q96KP4;Q96KP4-2	Q96KP4;Q96KP4-2	Cytosolic non-specific dipeptidase	CNDP2	2
NaN	NaN	21.1413	NaN	21.8233	21.5453	21.6862	21.6416		0	-0.532818	Q96P70	Q96P70	Importin-9	IPO9	1
NaN	22.8556	NaN	NaN	NaN	NaN	NaN	NaN		0	NaN	Q96PK6;B8ZZ74;Q96PK6-2;F2Z2W2;F8WDX3;Q2PYN1;D6RGD8	Q96PK6;B8ZZ74;Q96PK6-2;F2Z2W2;F8WDX3;Q2PYN1;D6RGD8	RNA-binding protein 14	RBM14;RBM14-RBM4	7
NaN	NaN	NaN	18.4795	NaN	NaN	NaN	NaN		0	NaN	Q96QC0	Q96QC0	Serine/threonine-protein phosphatase 1 regulatory subunit 10	PPP1R10	1
25.358	25.4447	25.5049	25.5856	25.7308	25.6224	25.4168	25.71		0.853628	-0.1467	Q96QK1;F5GYF5;I3L4P4;I3L4S0	Q96QK1;F5GYF5	Vacuolar protein sorting-associated protein 35	VPS35	4
22.5511	22.4244	22.5224	23.0399	22.8053	22.4064	22.6105	22.6958		0.010328	0.00496292	Q96QR8	Q96QR8	Transcriptional activator protein Pur-beta	PURB	1
NaN	20.9659	21.6267	21.2416	20.9998	21.2087	21.0771	NaN		0.382368	0.182851	Q96RP9-2;Q96RP9;C9IZ01;F8WAU4	Q96RP9-2;Q96RP9;C9IZ01	Elongation factor G, mitochondrial	GFM1	4
NaN	NaN	NaN	NaN	NaN	NaN	NaN	NaN		0	NaN	Q96T37;Q96T37-3;Q96T37-2	Q96T37;Q96T37-3;Q96T37-2	Putative RNA-binding protein 15	RBM15	3
NaN	NaN	NaN	NaN	NaN	NaN	NaN	21.7537		0	NaN	Q99417	Q99417	C-Myc-binding protein	MYCBP	1
NaN	NaN	NaN	NaN	20.7858	21.3693	21.7326	21.2125		0	NaN	Q99426;A8MVD5	Q99426;A8MVD5	Tubulin-folding cofactor B	TBCB	2
21.6105	NaN	21.4928	21.3037	20.6509	21.2026	21.3699	21.0784		0.993112	0.393567	Q99459	Q99459	Cell division cycle 5-like protein	CDC5L	1
24.1059	24.4376	24.6144	24.1642	24.4677	24.0397	24.693	24.4746		0.191167	-0.0882049	Q99460;Q99460-2;H7C378;H7BZR6;C9J9M4	Q99460;Q99460-2	26S proteasome non-ATPase regulatory subunit 1	PSMD1	5
21.8718	21.4852	22.6072	22.8152	22.8133	22.7422	23.5336	23.1122		1.26103	-0.855483	Q99471;H3BPF6;Q99471-3;H3BMQ1;Q99471-2;F8VQZ2;F8VNW6	Q99471;H3BPF6;Q99471-3;H3BMQ1;Q99471-2	Prefoldin subunit 5	PFDN5	7
27.5153	27.7965	27.0225	26.8425	27.2429	27.0399	27.4689	27.694		0.0938887	-0.0671868	Q99497	Q99497	Protein DJ-1	PARK7	1
24.6376	24.5611	24.9375	24.268	25.1489	23.8836	24.234	24.5145		0.205357	0.1558	Q99536;E9PF80;B3KUF8;B0AZP7	Q99536;E9PF80	Synaptic vesicle membrane protein VAT-1 homolog	VAT1	4
NaN	NaN	NaN	19.8667	NaN	NaN	NaN	NaN		0	NaN	Q99614	Q99614	Tetratricopeptide repeat protein 1	TTC1	1
26.5883	26.6524	26.008	26.2919	26.2728	26.8723	26.3846	26.5748		0.298385	-0.140971	Q99623;F5GY37;B4DP75;B4DW05;F5GWA7;F5H3X6;F5H0C5;F5H0S4;F5H2D2	Q99623;F5GY37;B4DP75;B4DW05;F5GWA7;F5H3X6	Prohibitin-2	PHB2	9
25.0941	25.2652	25.7204	25.8785	25.8799	25.7648	25.7508	25.6966		0.733934	-0.283486	Q99714;Q99714-2;Q5H928	Q99714;Q99714-2;Q5H928	3-hydroxyacyl-CoA dehydrogenase type-2	HSD17B10	3
[truncated: 196 more rows]
