# Supplementary material for: ADAM17 mediates OSCC development in an orthotopic murine model
Source: Mol Cancer. 2014 Feb 5;13:24. doi: 10.1186/1476-4598-13-24 (PMC3928084; doi:10.1186/1476-4598-13-24)
Supplement: Additional file 4: Table S3 — List of functions and diseases given by IPA software in the genes showed in the network, p-value < 0.05. [file 1476-4598-13-24-S4.xls]

## Sheet: Table 3
Table S3. List of functions and diseases given by IPA software in the genes showed in the network, p-value<0.05.
Category	Function	Function Annotation	p-value	Molecules	#Molecules
Cancer	cancer	Cancer	1.57E-06	ACADVL, APEX1, ATP2A1, ATP2A2, CYCS, DHX9, DPYSL2, DSC3, DSG1, DSG3, DSP, FABP5, FGB, FGG, FLII, G6PD, GOT1, HNRNPA1, HNRNPK, HSPA8, LAMA3, LAMB3, LRPPRC, MCM3, PARVA, PCNA, PGK1, PKM, RAN, RPS4X, RPS9, SFN, SOD2, STIP1, STK24, STMN1, TPM1, TPM2, TUBB2A	39
Cancer	solid tumor	solid tumor	4.61E-06	APEX1, ATP2A1, ATP2A2, DHX9, DPYSL2, DSC3, DSG1, DSG3, DSP, FABP5, FGB, FGG, FLII, G6PD, HNRNPA1, HNRNPK, HSPA8, LAMA3, LAMB3, LRPPRC, MCM3, PARVA, PCNA, PGK1, PKM, RPS9, SFN, SOD2, STIP1, STK24, STMN1, TPM1, TPM2, TUBB2A	34
Cancer	carcinoma	carcinoma	9.78E-06	APEX1, ATP2A1, ATP2A2, DHX9, DPYSL2, DSC3, DSG1, DSG3, DSP, FABP5, FGB, FGG, FLII, G6PD, HNRNPA1, HNRNPK, HSPA8, LAMA3, LAMB3, LRPPRC, MCM3, PARVA, PCNA, PGK1, PKM, RPS9, SFN, SOD2, STIP1, STMN1, TPM1, TPM2, TUBB2A	33
Cellular Growth and Proliferation	proliferation	proliferation of cells	2.00E-07	ACTN1, APEX1, ATP2A2, DECR1, DSG3, DSP, FABP5, G6PD, HADHB, HNRNPA1, HNRNPF, HNRNPK, HSPA8, LAMA3, MCM3, PCNA, PDCD10, PGK1, PKM, PKP1, PRPS2, RAN, RPS3A, RPS4X, RPS9, SFN, SOD2, STK24, STMN1, TPM1, TPM2, TUBB2A	32
Cell Death and Survival	cell death	cell death	6.36E-05	APEX1, ATP2A1, ATP2A2, CYCS, DECR1, DHX9, DSG1, DSG3, DSP, G6PD, HNRNPA1, HNRNPK, HSPA8, LAMA3, MSN, PARVA, PCNA, PDCD10, PKM, RAN, RPS3A, RUVBL2, SFN, SOD2, STIP1, STK24, STMN1, TPM1	28
Cell Death and Survival	apoptosis	apoptosis	6.07E-06	APEX1, ATP2A1, CYCS, DECR1, DHX9, DSG1, DSG3, DSP, G6PD, HNRNPA1, HNRNPK, HSPA8, LAMA3, MSN, PARVA, PCNA, PDCD10, PKM, RPS3A, RUVBL2, SFN, SOD2, STIP1, STK24, STMN1, TPM1	26
Cell Death and Survival	necrosis	necrosis	1.96E-04	APEX1, ATP2A1, ATP2A2, CYCS, DECR1, DSG1, DSG3, DSP, G6PD, HNRNPA1, HNRNPK, HSPA8, LAMA3, MSN, PARVA, PCNA, PKM, RAN, RPS3A, SFN, SOD2, STMN1, TPM1	23
Cancer	adenocarcinoma	adenocarcinoma	7.94E-03	ATP2A1, DHX9, DSC3, DSG1, DSG3, DSP, FGB, FLII, HNRNPA1, HNRNPK, HSPA8, LAMA3, LAMB3, LRPPRC, PCNA, PGK1, PKM, RPS9, SOD2, TUBB2A	20
Cancer	carcinoma	carcinoma in lung	7.96E-03	APEX1, ATP2A1, DHX9, DSC3, DSG1, DSG3, DSP, FGB, FGG, HNRNPA1, HNRNPK, HSPA8, LAMA3, LRPPRC, PCNA, SOD2, STMN1, TUBB2A	18
Respiratory Disease	carcinoma	carcinoma in lung	7.96E-03	APEX1, ATP2A1, DHX9, DSC3, DSG1, DSG3, DSP, FGB, FGG, HNRNPA1, HNRNPK, HSPA8, LAMA3, LRPPRC, PCNA, SOD2, STMN1, TUBB2A	18
Cancer	digestive organ tumor	digestive organ tumor	2.55E-05	ATP2A2, DPYSL2, GOT1, HNRNPK, HSPA8, LAMA3, MCM3, PCNA, PGK1, PKM, RAN, RPS4X, SFN, SOD2, STIP1, TPM2, TUBB2A	17
Neurological Disease	movement disorder	Movement Disorders	4.86E-08	ATP2A1, ATP2A2, CYCS, DECR1, FGG, HADHB, HSPA8, PCNA, PGK1, PKM, PPP1CB, RAN, RPS3A, RPS4X, SOD2, STMN1, TUBB2A	17
Gastrointestinal Disease	digestive organ tumor	digestive organ tumor	2.55E-05	ATP2A2, DPYSL2, GOT1, HNRNPK, HSPA8, LAMA3, MCM3, PCNA, PGK1, PKM, RAN, RPS4X, SFN, SOD2, STIP1, TPM2, TUBB2A	17
Cellular Growth and Proliferation	proliferation	proliferation of tumor cell lines	1.01E-04	APEX1, FABP5, G6PD, HNRNPA1, HNRNPK, PCNA, PDCD10, PKM, PRPS2, RAN, SFN, SOD2, STK24, STMN1, TPM1, TUBB2A	16
Cell Death and Survival	cell death	cell death of tumor cell lines	3.04E-04	APEX1, ATP2A1, ATP2A2, CYCS, DSG1, G6PD, HNRNPA1, HNRNPK, HSPA8, MSN, PARVA, PCNA, PKM, SFN, SOD2, STMN1	16
Cellular Development	proliferation	proliferation of tumor cell lines	1.01E-04	APEX1, FABP5, G6PD, HNRNPA1, HNRNPK, PCNA, PDCD10, PKM, PRPS2, RAN, SFN, SOD2, STK24, STMN1, TPM1, TUBB2A	16
Neurological Disease	disorder of basal ganglia	disorder of basal ganglia	2.24E-08	ATP2A1, ATP2A2, CYCS, FGG, HADHB, HSPA8, PCNA, PGK1, PKM, PPP1CB, RAN, RPS3A, RPS4X, STMN1, TUBB2A	15
Cellular Movement	cell movement	cell movement	5.02E-03	DPYSL2, DSG3, FGB, G6PD, HNRNPK, LAMA3, LAMB3, MCM3, MSN, PARVA, SFN, SOD2, STK24, STMN1, TPM1	15
Dermatological Diseases and Conditions	psoriasis	psoriasis	2.38E-09	ATP2A2, CYCS, DSC2, DSG1, DSG3, FABP5, GOT1, HSPA8, PCNA, PKM, PKP1, RAN, SFN, SOD2	14
Neurological Disease	neuromuscular disease	neuromuscular disease	1.05E-06	ATP2A1, ATP2A2, CYCS, FGG, HADHB, HSPA8, PCNA, PGK1, PKM, PPP1CB, RAN, RPS3A, RPS4X, STMN1	14
Skeletal and Muscular Disorders	neuromuscular disease	neuromuscular disease	1.05E-06	ATP2A1, ATP2A2, CYCS, FGG, HADHB, HSPA8, PCNA, PGK1, PKM, PPP1CB, RAN, RPS3A, RPS4X, STMN1	14
Cellular Movement	migration	migration of cells	4.83E-03	DPYSL2, FGB, G6PD, HNRNPK, LAMA3, LAMB3, MCM3, MSN, PARVA, SFN, SOD2, STK24, STMN1, TPM1	14
Cell Death and Survival	apoptosis	apoptosis of tumor cell lines	1.12E-03	ATP2A1, CYCS, DSG1, G6PD, HNRNPA1, HNRNPK, HSPA8, MSN, PARVA, PCNA, SFN, SOD2, STMN1	13
Cellular Assembly and Organization	organization	organization of cytoplasm	2.72E-04	DPYSL2, DSP, FLII, MSN, PARVA, PKM, PKP1, RAN, SOD2, STIP1, STK24, STMN1, TPM1	13
Cellular Function and Maintenance	organization	organization of cytoplasm	2.72E-04	DPYSL2, DSP, FLII, MSN, PARVA, PKM, PKP1, RAN, SOD2, STIP1, STK24, STMN1, TPM1	13
Cancer	mammary tumor	mammary tumor	2.10E-04	ACADVL, CYCS, DECR1, HNRNPA1, LAMA3, LAMB3, PARVA, PCNA, PGK1, PKM, TPM1, TUBB2A	12
Cellular Assembly and Organization	organization	organization of cytoskeleton	5.14E-04	DPYSL2, DSP, FLII, MSN, PARVA, PKM, PKP1, RAN, STIP1, STK24, STMN1, TPM1	12
Cellular Function and Maintenance	organization	organization of cytoskeleton	5.14E-04	DPYSL2, DSP, FLII, MSN, PARVA, PKM, PKP1, RAN, STIP1, STK24, STMN1, TPM1	12
Cancer	squamous cell tumor	squamous cell tumor	1.28E-07	ATP2A1, ATP2A2, DHX9, DSC3, DSG3, FLII, HNRNPA1, LAMA3, PCNA, SOD2, TUBB2A	11
Cancer	breast cancer	breast cancer	4.42E-04	ACADVL, CYCS, HNRNPA1, LAMA3, LAMB3, PARVA, PCNA, PGK1, PKM, TPM1, TUBB2A	11
Cancer	colorectal cancer	colorectal cancer	1.78E-03	ATP2A2, DPYSL2, HSPA8, LAMA3, MCM3, PCNA, PKM, SOD2, STIP1, TUBB2A	10
Hereditary Disorder	Huntington's disease	Huntington's Disease	1.58E-05	ATP2A1, ATP2A2, CYCS, FGG, HADHB, HSPA8, PCNA, PGK1, PKM, PPP1CB	10
Neurological Disease	Huntington's disease	Huntington's Disease	1.58E-05	ATP2A1, ATP2A2, CYCS, FGG, HADHB, HSPA8, PCNA, PGK1, PKM, PPP1CB	10
Cellular Assembly and Organization	organization	microtubule dynamics	2.00E-03	DPYSL2, DSP, MSN, PARVA, PKM, PKP1, RAN, STIP1, STK24, STMN1	10
Gastrointestinal Disease	colorectal cancer	colorectal cancer	1.78E-03	ATP2A2, DPYSL2, HSPA8, LAMA3, MCM3, PCNA, PKM, SOD2, STIP1, TUBB2A	10
Cellular Function and Maintenance	organization	microtubule dynamics	2.00E-03	DPYSL2, DSP, MSN, PARVA, PKM, PKP1, RAN, STIP1, STK24, STMN1	10
Skeletal and Muscular Disorders	Huntington's disease	Huntington's Disease	1.58E-05	ATP2A1, ATP2A2, CYCS, FGG, HADHB, HSPA8, PCNA, PGK1, PKM, PPP1CB	10
Protein Synthesis	metabolism	metabolism of protein	8.14E-04	APEX1, DHX9, DSC3, DSG1, HNRNPK, RPS3A, RPS4X, RPS9, SOD2, STIP1	10
Cancer	squamous-cell carcinoma	squamous-cell carcinoma	7.60E-06	ATP2A1, ATP2A2, DHX9, DSC3, DSG3, FLII, HNRNPA1, PCNA, TUBB2A	9
Cellular Movement	migration	migration of tumor cell lines	8.09E-05	DPYSL2, HNRNPK, LAMA3, LAMB3, MSN, PARVA, SFN, SOD2, STMN1	9
Nucleic Acid Metabolism	metabolism	metabolism of nucleic acid component or derivative	3.62E-04	ATP2A2, CYCS, DPYSL2, G6PD, HSPA8, PGK1, PKM, PRPS2, RUVBL2	9
Cancer	benign neoplasia	benign neoplasia	2.06E-03	ATP2A1, ATP2A2, FABP5, LAMB3, PCNA, PDCD10, SOD2, TUBB2A	8
DNA Replication, Recombination, and Repair	metabolism	metabolism of DNA	4.06E-04	APEX1, CYCS, DHX9, HNRNPA1, PCNA, RAN, SOD2, STK24	8
Protein Synthesis	synthesis	synthesis of protein	2.59E-04	APEX1, DHX9, HNRNPK, RPS3A, RPS4X, RPS9, SOD2, STIP1	8
Carbohydrate Metabolism	metabolism	metabolism of carbohydrate	1.47E-03	FABP5, G6PD, GOT1, PGK1, PKM, PPP1CB, PRPS2, SFN	8
Infectious Disease	infection	infection of cells	5.30E-03	CYCS, DHX9, FLII, HNRNPF, HNRNPK, PARVA, PPP2R5E, STIP1	8
Cancer	head and neck tumor	head and neck tumor	6.43E-03	FABP5, HNRNPK, LAMB3, PCNA, PKM, SFN, TUBB2A	7
Cell Death and Survival	cell death	cell death of cervical cancer cell lines	1.60E-04	ATP2A1, ATP2A2, HNRNPK, MSN, PARVA, PKM, SOD2	7
Dermatological Diseases and Conditions	dermatitis	Dermatitis	2.58E-04	ACADVL, DPYSL2, FABP5, MSN, SFN, TPM1, TUBB2A	7
Neurological Disease	progressive motor neuropathy	progressive motor neuropathy	7.58E-04	PCNA, PGK1, RAN, RPS3A, RPS4X, SOD2, STMN1	7
Small Molecule Biochemistry	metabolism	metabolism of nucleotide	3.25E-03	ATP2A2, CYCS, G6PD, HSPA8, PKM, PRPS2, RUVBL2	7
Nucleic Acid Metabolism	metabolism	metabolism of nucleotide	3.25E-03	ATP2A2, CYCS, G6PD, HSPA8, PKM, PRPS2, RUVBL2	7
Protein Synthesis	expression	expression of protein	9.20E-05	APEX1, DHX9, HNRNPK, RPS3A, RPS4X, RPS9, SOD2	7
Inflammatory Disease	dermatitis	Dermatitis	2.58E-04	ACADVL, DPYSL2, FABP5, MSN, SFN, TPM1, TUBB2A	7
Infectious Disease	infection	infection by HIV-1	3.71E-03	CYCS, DHX9, FLII, HNRNPF, PARVA, PPP2R5E, STIP1	7
Cancer	cancer	liver cancer	9.04E-03	GOT1, HSPA8, PGK1, PKM, RAN, RPS4X	6
Cancer	infection	infection of cervical cancer cell lines	2.12E-03	CYCS, FLII, HNRNPF, HNRNPK, PARVA, STIP1	6
Cancer	renal cancer	renal cancer	3.37E-03	FABP5, G6PD, RPS9, SOD2, TPM1, TUBB2A	6
Cancer	colon cancer	colon cancer	5.88E-03	ATP2A2, HSPA8, MCM3, PCNA, STIP1, TUBB2A	6
Neurological Disease	Parkinson's disease	Parkinson's disease	1.20E-04	PCNA, PGK1, RAN, RPS3A, RPS4X, STMN1	6
Neurological Disease	tauopathy	tauopathy	7.19E-03	DHX9, DPYSL2, PCNA, RPS3A, SOD2, TUBB2A	6
Cellular Assembly and Organization	formation	formation of filaments	1.86E-03	DPYSL2, PKP1, SOD2, STMN1, TPM1, TPM2	6
Gastrointestinal Disease	colon cancer	colon cancer	5.88E-03	ATP2A2, HSPA8, MCM3, PCNA, STIP1, TUBB2A	6
Gastrointestinal Disease	cancer	liver cancer	9.04E-03	GOT1, HSPA8, PGK1, PKM, RAN, RPS4X	6
Skeletal and Muscular Disorders	Parkinson's disease	Parkinson's disease	1.20E-04	PCNA, PGK1, RAN, RPS3A, RPS4X, STMN1	6
Tissue Development	formation	formation of filaments	1.86E-03	DPYSL2, PKP1, SOD2, STMN1, TPM1, TPM2	6
Tissue Development	development	skin development	7.29E-05	ATP2A2, DSP, FABP5, LAMA3, LAMB3, SFN	6
Cellular Movement	invasion	invasion of tumor cell lines	8.44E-03	APEX1, FABP5, PARVA, PKM, SOD2, STMN1	6
Organismal Injury and Abnormalities	fibrosis	Fibrosis	9.21E-03	ATP2A2, DSP, SOD2, STMN1, TPM1, TPM2	6
Cardiovascular Disease	cardiomyopathy	cardiomyopathy	9.73E-05	ACADVL, DSC2, DSP, LRPPRC, SOD2, TPM1	6
Cardiovascular Disease	atherosclerosis	atherosclerosis	7.29E-03	ATP2A2, FABP5, FGG, PARVA, PCNA, TUBB2A	6
DNA Replication, Recombination, and Repair	degradation	degradation of DNA	7.75E-04	APEX1, CYCS, DHX9, HNRNPA1, SOD2, STK24	6
Embryonic Development	development	skin development	7.29E-05	ATP2A2, DSP, FABP5, LAMA3, LAMB3, SFN	6
Protein Synthesis	translation	translation of protein	8.14E-05	APEX1, DHX9, HNRNPK, RPS3A, RPS4X, RPS9	6
Hepatic System Disease	cancer	liver cancer	9.04E-03	GOT1, HSPA8, PGK1, PKM, RAN, RPS4X	6
Immunological Disease	hypersensitive reaction	hypersensitive reaction	3.73E-03	ACADVL, DPYSL2, FABP5, MSN, SOD2, TPM1	6
Organ Development	development	skin development	7.29E-05	ATP2A2, DSP, FABP5, LAMA3, LAMB3, SFN	6
Organismal Development	development	skin development	7.29E-05	ATP2A2, DSP, FABP5, LAMA3, LAMB3, SFN	6
Carbohydrate Metabolism	synthesis	synthesis of carbohydrate	4.96E-03	FABP5, G6PD, GOT1, PPP1CB, PRPS2, SFN	6
Infectious Disease	infection	infection of cervical cancer cell lines	2.12E-03	CYCS, FLII, HNRNPF, HNRNPK, PARVA, STIP1	6
Renal and Urological Disease	renal cancer	renal cancer	3.37E-03	FABP5, G6PD, RPS9, SOD2, TPM1, TUBB2A	6
Hair and Skin Development and Function	development	skin development	7.29E-05	ATP2A2, DSP, FABP5, LAMA3, LAMB3, SFN	6
Reproductive System Disease	infection	infection of cervical cancer cell lines	2.12E-03	CYCS, FLII, HNRNPF, HNRNPK, PARVA, STIP1	6
Cardiovascular System Development and Function	heart rate	heart rate	5.26E-04	ACADVL, ATP2A2, G6PD, SOD2, TPM1, TPM2	6
Liver Hyperplasia/Hyperproliferation	cancer	liver cancer	9.04E-03	GOT1, HSPA8, PGK1, PKM, RAN, RPS4X	6
Cancer	central nervous system tumor	central nervous system tumor	8.60E-03	HSPA8, LAMB3, PDCD10, PKM, TUBB2A	5
Dermatological Diseases and Conditions	skin abnormality	skin abnormality	3.22E-04	DSG3, DSP, LAMA3, LAMB3, PKP1	5
Dermatological Diseases and Conditions	atopic dermatitis	atopic dermatitis	1.31E-03	ACADVL, DPYSL2, FABP5, MSN, TPM1	5
Neurological Disease	central nervous system tumor	central nervous system tumor	8.60E-03	HSPA8, LAMB3, PDCD10, PKM, TUBB2A	5
Small Molecule Biochemistry	metabolism	metabolism of nucleoside triphosphate	2.88E-04	ATP2A2, CYCS, HSPA8, PKM, RUVBL2	5
Small Molecule Biochemistry	oxidation	oxidation of fatty acid	4.82E-04	ACADVL, CYCS, DECR1, HADHB, LRPPRC	5
Skeletal and Muscular Disorders	myopathy	myopathy	8.40E-03	ATP2A1, ATP2A2, MATR3, STMN1, TPM2	5
Tissue Development	development	development of epidermis	7.34E-05	ATP2A2, DSP, FABP5, LAMA3, LAMB3	5
Organismal Injury and Abnormalities	skin abnormality	skin abnormality	3.22E-04	DSG3, DSP, LAMA3, LAMB3, PKP1	5
Nucleic Acid Metabolism	metabolism	metabolism of nucleoside triphosphate	2.88E-04	ATP2A2, CYCS, HSPA8, PKM, RUVBL2	5
Embryonic Development	development	development of epidermis	7.34E-05	ATP2A2, DSP, FABP5, LAMA3, LAMB3	5
Organ Morphology	contraction	muscle contraction	9.19E-04	ATP2A1, ATP2A2, FLII, TPM1, TPM2	5
Inflammatory Disease	atopic dermatitis	atopic dermatitis	1.31E-03	ACADVL, DPYSL2, FABP5, MSN, TPM1	5
Immunological Disease	atopic dermatitis	atopic dermatitis	1.31E-03	ACADVL, DPYSL2, FABP5, MSN, TPM1	5
Energy Production	oxidation	oxidation of fatty acid	4.82E-04	ACADVL, CYCS, DECR1, HADHB, LRPPRC	5
Organ Development	development	development of epidermis	7.34E-05	ATP2A2, DSP, FABP5, LAMA3, LAMB3	5
Organismal Development	development	development of epidermis	7.34E-05	ATP2A2, DSP, FABP5, LAMA3, LAMB3	5
Lipid Metabolism	oxidation	oxidation of fatty acid	4.82E-04	ACADVL, CYCS, DECR1, HADHB, LRPPRC	5
Hair and Skin Development and Function	development	development of epidermis	7.34E-05	ATP2A2, DSP, FABP5, LAMA3, LAMB3	5
Skeletal and Muscular System Development and Function	contraction	muscle contraction	9.19E-04	ATP2A1, ATP2A2, FLII, TPM1, TPM2	5
Dermatological Diseases and Conditions	Netherton syndrome	Netherton syndrome	6.03E-09	DSC3, DSG1, DSG3, DSP	4
Dermatological Diseases and Conditions	blister	blister	3.04E-06	DSC3, DSG1, DSG3, LAMA3	4
Dermatological Diseases and Conditions	genodermatosis	genodermatosis	1.87E-05	DSP, LAMA3, LAMB3, PKP1	4
Dermatological Diseases and Conditions	hyperkeratosis	hyperkeratosis	4.64E-05	ATP2A2, DSG1, DSG3, DSP	4
Hereditary Disorder	Netherton syndrome	Netherton syndrome	6.03E-09	DSC3, DSG1, DSG3, DSP	4
Cellular Assembly and Organization	stabilization	stabilization of microtubules	1.12E-04	DPYSL2, PKM, STK24, STMN1	4
Gastrointestinal Disease	hepatic steatosis	hepatic steatosis	9.06E-03	ACADVL, DECR1, FABP5, SOD2	4
Cellular Function and Maintenance	stabilization	stabilization of microtubules	1.12E-04	DPYSL2, PKM, STK24, STMN1	4
Small Molecule Biochemistry	synthesis	synthesis of purine nucleotide	2.94E-03	CYCS, G6PD, PKM, PRPS2	4
Small Molecule Biochemistry	beta-oxidation	beta-oxidation of fatty acid	1.59E-04	ACADVL, DECR1, HADHB, LRPPRC	4
Tissue Development	adhesion	adhesion of epithelial cells	2.07E-04	DSG3, FGG, LAMA3, SOD2	4
Developmental Disorder	genodermatosis	genodermatosis	1.87E-05	DSP, LAMA3, LAMB3, PKP1	4
Organismal Injury and Abnormalities	genodermatosis	genodermatosis	1.87E-05	DSP, LAMA3, LAMB3, PKP1	4
Organismal Injury and Abnormalities	fatigue	fatigue	4.21E-05	ACADVL, ATP2A1, ATP2A2, SOD2	4
Organismal Injury and Abnormalities	hyperkeratosis	hyperkeratosis	4.64E-05	ATP2A2, DSG1, DSG3, DSP	4
Nucleic Acid Metabolism	synthesis	synthesis of purine nucleotide	2.94E-03	CYCS, G6PD, PKM, PRPS2	4
Organ Morphology	contraction	contraction of heart	2.82E-03	ATP2A2, G6PD, TPM1, TPM2	4
Cell-To-Cell Signaling and Interaction	adhesion	adhesion of epithelial cells	2.07E-04	DSG3, FGG, LAMA3, SOD2	4
Tissue Morphology	morphology	morphology of extraembryonic tissue	2.35E-03	APEX1, DHX9, FGG, G6PD	4
Tissue Morphology	quantity	quantity of adipose tissue	5.44E-03	ACADVL, DSG3, FABP5, SOD2	4
Hepatic System Disease	hepatic steatosis	hepatic steatosis	9.06E-03	ACADVL, DECR1, FABP5, SOD2	4
Energy Production	beta-oxidation	beta-oxidation of fatty acid	1.59E-04	ACADVL, DECR1, HADHB, LRPPRC	4
Lipid Metabolism	beta-oxidation	beta-oxidation of fatty acid	1.59E-04	ACADVL, DECR1, HADHB, LRPPRC	4
Cardiovascular System Development and Function	contraction	contraction of heart	2.82E-03	ATP2A2, G6PD, TPM1, TPM2	4
Connective Tissue Development and Function	quantity	quantity of adipose tissue	5.44E-03	ACADVL, DSG3, FABP5, SOD2	4
RNA Post-Transcriptional Modification	processing	processing of RNA	6.18E-03	HNRNPA1, HNRNPF, HNRNPK, SNRPD2	4
Liver Steatosis	hepatic steatosis	hepatic steatosis	9.06E-03	ACADVL, DECR1, FABP5, SOD2	4
Cancer	pharyngeal tumor	pharyngeal tumor	1.52E-03	FABP5, PCNA, SFN	3
Cancer	papilloma	papilloma	4.94E-03	ATP2A1, ATP2A2, FABP5	3
Cell Death and Survival	cell death	cell death of kidney cells	1.66E-01	CYCS, SOD2, STMN1	3
Cell Death and Survival	apoptosis	apoptosis of pheochromocytoma cell lines	6.84E-03	CYCS, G6PD, SOD2	3
Dermatological Diseases and Conditions	inherited epidermolysis bullosa	inherited epidermolysis bullosa	4.59E-06	DSP, LAMA3, LAMB3	3
Dermatological Diseases and Conditions	acne	Acne	3.56E-03	FABP5, G6PD, SOD2	3
Dermatological Diseases and Conditions	plaque psoriasis	plaque psoriasis	4.30E-03	FABP5, PCNA, SFN	3
Dermatological Diseases and Conditions	papilloma	papilloma	4.94E-03	ATP2A1, ATP2A2, FABP5	3
Hereditary Disorder	inherited epidermolysis bullosa	inherited epidermolysis bullosa	4.59E-06	DSP, LAMA3, LAMB3	3
Cellular Assembly and Organization	formation	formation of focal adhesions	5.85E-03	ACTN1, STMN1, TPM2	3
Cellular Assembly and Organization	quantity	quantity of filaments	6.73E-03	DSP, SOD2, STMN1	3
Cellular Function and Maintenance	formation	formation of focal adhesions	5.85E-03	ACTN1, STMN1, TPM2	3
Cellular Development	differentiation	differentiation of keratinocytes	5.04E-03	DSP, FABP5, SFN	3
Small Molecule Biochemistry	catabolism	catabolism of ATP	1.52E-03	ATP2A2, HSPA8, RUVBL2	3
Small Molecule Biochemistry	biosynthesis	biosynthesis of purine ribonucleotide	4.21E-03	CYCS, PKM, PRPS2	3
Small Molecule Biochemistry	hydrolysis	hydrolysis of nucleotide	6.61E-03	RAN, RUVBL2, STMN1	3
Tissue Development	formation	formation of focal adhesions	5.85E-03	ACTN1, STMN1, TPM2	3
Cellular Movement	migration	migration of fibrosarcoma cell lines	1.02E-04	HNRNPK, LAMA3, SOD2	3
Developmental Disorder	inherited epidermolysis bullosa	inherited epidermolysis bullosa	4.59E-06	DSP, LAMA3, LAMB3	3
Developmental Disorder	congenital heart disease	congenital heart disease	5.74E-03	ATP2A2, DSC2, DSP	3
Developmental Disorder	hypertrophy	hypertrophy of heart	3.88E-02	ATP2A2, SOD2, TPM1	3
Organismal Injury and Abnormalities	inherited epidermolysis bullosa	inherited epidermolysis bullosa	4.59E-06	DSP, LAMA3, LAMB3	3
Nucleic Acid Metabolism	catabolism	catabolism of ATP	1.52E-03	ATP2A2, HSPA8, RUVBL2	3
Nucleic Acid Metabolism	biosynthesis	biosynthesis of purine ribonucleotide	4.21E-03	CYCS, PKM, PRPS2	3
Nucleic Acid Metabolism	hydrolysis	hydrolysis of nucleotide	6.61E-03	RAN, RUVBL2, STMN1	3
Cardiovascular Disease	dilated cardiomyopathy	dilated cardiomyopathy	4.13E-03	DSP, SOD2, TPM1	3
Cardiovascular Disease	congenital heart disease	congenital heart disease	5.74E-03	ATP2A2, DSC2, DSP	3
Cardiovascular Disease	hypertrophy	hypertrophy of heart	3.88E-02	ATP2A2, SOD2, TPM1	3
DNA Replication, Recombination, and Repair	catabolism	catabolism of ATP	1.52E-03	ATP2A2, HSPA8, RUVBL2	3
DNA Replication, Recombination, and Repair	hydrolysis	hydrolysis of nucleotide	6.61E-03	RAN, RUVBL2, STMN1	3
Embryonic Development	organismal death	death of embryo	2.96E-03	DSC3, FLII, PCNA	3
Protein Synthesis	translation	translation of mRNA	8.32E-03	RPS3A, RPS4X, RPS9	3
Organ Morphology	contraction	contraction of striated muscle	1.77E-03	ATP2A1, ATP2A2, TPM1	3
Organ Morphology	relaxation	relaxation of heart	1.77E-03	ATP2A2, TPM1, TPM2	3
Organ Morphology	relaxation	relaxation of muscle	2.63E-03	ATP2A1, ATP2A2, TPM1	3
Organ Morphology	mass	mass of liver	8.99E-03	DECR1, FABP5, SOD2	3
Cell-To-Cell Signaling and Interaction	formation	formation of focal adhesions	5.85E-03	ACTN1, STMN1, TPM2	3
Inflammatory Disease	acne	Acne	3.56E-03	FABP5, G6PD, SOD2	3
Energy Production	catabolism	catabolism of ATP	1.52E-03	ATP2A2, HSPA8, RUVBL2	3
Cellular Compromise	stress response	stress response of tumor cell lines	7.69E-04	ATP2A1, ATP2A2, HNRNPA1	3
Carbohydrate Metabolism	metabolism	metabolism of monosaccharide	3.40E-03	FABP5, G6PD, PKM	3
Cell Morphology	shape change	shape change of tumor cell lines	8.85E-03	DPYSL2, PARVA, TPM1	3
Hair and Skin Development and Function	differentiation	differentiation of keratinocytes	5.04E-03	DSP, FABP5, SFN	3
Gene Expression	translation	translation of mRNA	8.32E-03	RPS3A, RPS4X, RPS9	3
Cardiovascular System Development and Function	relaxation	relaxation of heart	1.77E-03	ATP2A2, TPM1, TPM2	3
Skeletal and Muscular System Development and Function	contraction	contraction of striated muscle	1.77E-03	ATP2A1, ATP2A2, TPM1	3
Skeletal and Muscular System Development and Function	relaxation	relaxation of muscle	2.63E-03	ATP2A1, ATP2A2, TPM1	3
Connective Tissue Disorders	inherited epidermolysis bullosa	inherited epidermolysis bullosa	4.59E-06	DSP, LAMA3, LAMB3	3
Molecular Transport	translocation	translocation of protein	4.59E-06	RAN, SOD2, TNPO1	3
RNA Post-Transcriptional Modification	splicing	splicing of RNA	4.85E-03	HNRNPA1, HNRNPF, SNRPD2	3
Digestive System Development and Function	mass	mass of liver	8.99E-03	DECR1, FABP5, SOD2	3
Renal Necrosis/Cell Death	cell death	cell death of kidney cells	1.66E-01	CYCS, SOD2, STMN1	3
Protein Trafficking	translocation	translocation of protein	4.59E-06	RAN, SOD2, TNPO1	3
Congenital Heart Anomaly	congenital heart disease	congenital heart disease	5.74E-03	ATP2A2, DSC2, DSP	3
Organismal Survival	organismal death	death of embryo	2.96E-03	DSC3, FLII, PCNA	3
Hepatic System Development and Function	mass	mass of liver	8.99E-03	DECR1, FABP5, SOD2	3
Cardiac Hypertrophy	hypertrophy	hypertrophy of heart	3.88E-02	ATP2A2, SOD2, TPM1	3
Cancer	spindle cell carcinoma	spindle cell carcinoma	4.29E-04	DSC3, DSG3	2
Cancer	skin squamous cell carcinoma	skin squamous cell carcinoma	2.18E-03	LAMA3, SOD2	2
Cancer	mucoepidermoid carcinoma	mucoepidermoid carcinoma	5.41E-03	HNRNPK, SFN	2
Cancer	rectum cancer	rectum cancer	6.87E-03	PCNA, SOD2	2
Cancer	cholangiocarcinoma	cholangiocarcinoma	1.03E-02	PGK1, PKM	2
Cellular Growth and Proliferation	proliferation	proliferation of lymphoblastoid cell lines	7.39E-03	PCNA, SOD2	2
Cellular Growth and Proliferation	clonogenicity	clonogenicity of tumor cell lines	3.92E-03	APEX1, STMN1	2
Cell Death and Survival	cell death	cell death of liver cells	2.59E-01	ATP2A1, SOD2	2
Cell Death and Survival	apoptosis	apoptosis of kidney cells	4.47E-02	SOD2, STMN1	2
Cell Death and Survival	apoptosis	apoptosis of cardiomyocytes	1.39E-01	DSP, SOD2	2
Cell Death and Survival	apoptosis	apoptosis of kidney cell lines	2.05E-01	CYCS, SOD2	2
Cell Death and Survival	cell viability	cell viability of ovarian cancer cell lines	6.12E-03	APEX1, SOD2	2
Dermatological Diseases and Conditions	epidermolysis bullosa letalis	epidermolysis bullosa letalis	1.67E-05	LAMA3, LAMB3	2
Dermatological Diseases and Conditions	striate palmoplantar hyperkeratosis	striate palmoplantar hyperkeratosis	1.67E-05	DSG1, DSP	2
Dermatological Diseases and Conditions	non-Herlitz type junctional epidermolysis bullosa	non-Herlitz type junctional epidermolysis bullosa	5.57E-05	LAMA3, LAMB3	2
Dermatological Diseases and Conditions	acantholysis	acantholysis	8.34E-05	DSG1, DSG3	2
Dermatological Diseases and Conditions	skin squamous cell carcinoma	skin squamous cell carcinoma	2.18E-03	LAMA3, SOD2	2
Dermatological Diseases and Conditions	ectodermal dysplasia	ectodermal dysplasia	3.16E-03	LAMA3, PKP1	2
Dermatological Diseases and Conditions	pemphigus	pemphigus	4.74E-03	DSG1, DSG3	2
Hereditary Disorder	congenital afibrinogenemia	congenital afibrinogenemia	1.67E-05	FGB, FGG	2
Hereditary Disorder	epidermolysis bullosa letalis	epidermolysis bullosa letalis	1.67E-05	LAMA3, LAMB3	2
Hereditary Disorder	striate palmoplantar hyperkeratosis	striate palmoplantar hyperkeratosis	1.67E-05	DSG1, DSP	2
Hereditary Disorder	non-Herlitz type junctional epidermolysis bullosa	non-Herlitz type junctional epidermolysis bullosa	5.57E-05	LAMA3, LAMB3	2
Hereditary Disorder	ectodermal dysplasia	ectodermal dysplasia	3.16E-03	LAMA3, PKP1	2
Cellular Assembly and Organization	organization	organization of mitotic spindle	2.49E-03	RAN, STMN1	2
Cellular Assembly and Organization	formation	formation of microfilaments	5.59E-06	TPM1, TPM2	2
Cellular Assembly and Organization	formation	formation of desmosomes	3.34E-05	DSG1, DSP	2
Cellular Assembly and Organization	formation	formation of microtubule bundles	1.25E-03	TPM1, TPM2	2
Cellular Assembly and Organization	destabilization	destabilization of microtubules	1.75E-03	DPYSL2, STMN1	2
Cellular Assembly and Organization	depolymerization	depolymerization of microtubules	7.39E-03	DPYSL2, STMN1	2
Gastrointestinal Disease	oral submucous fibrosis	oral submucous fibrosis	4.74E-03	TPM1, TPM2	2
Gastrointestinal Disease	mucoepidermoid carcinoma	mucoepidermoid carcinoma	5.41E-03	HNRNPK, SFN	2
Gastrointestinal Disease	rectum cancer	rectum cancer	6.87E-03	PCNA, SOD2	2
Gastrointestinal Disease	cholangiocarcinoma	cholangiocarcinoma	1.03E-02	PGK1, PKM	2
Cellular Function and Maintenance	organization	organization of mitotic spindle	2.49E-03	RAN, STMN1	2
Cellular Function and Maintenance	formation	formation of microfilaments	5.59E-06	TPM1, TPM2	2
Cellular Function and Maintenance	formation	formation of desmosomes	3.34E-05	DSG1, DSP	2
Cellular Function and Maintenance	endoplasmic reticulum stress response	endoplasmic reticulum stress response of hepatoma cell lines	3.03E-04	ATP2A1, ATP2A2	2
Cellular Function and Maintenance	destabilization	destabilization of microtubules	1.75E-03	DPYSL2, STMN1	2
Cellular Function and Maintenance	depolymerization	depolymerization of microtubules	7.39E-03	DPYSL2, STMN1	2
Cellular Development	proliferation	proliferation of lymphoblastoid cell lines	7.39E-03	PCNA, SOD2	2
Small Molecule Biochemistry	synthesis	synthesis of L-amino acid	5.18E-03	GOT1, PKM	2
Small Molecule Biochemistry	binding	binding of ATP	2.33E-03	PCNA, STIP1	2
Tissue Development	formation	formation of microfilaments	5.59E-06	TPM1, TPM2	2
Tissue Development	formation	formation of desmosomes	3.34E-05	DSG1, DSP	2
Tissue Development	development	development of ectoderm	7.93E-03	DHX9, DSP	2
Tissue Development	organization	organization of muscle	6.36E-03	DSC2, TPM1	2
Cellular Movement	migration	migration of bone cancer cell lines	1.03E-03	PARVA, STMN1	2
Developmental Disorder	hypertrophy	hypertrophy of left ventricle	1.22E-02	ATP2A2, TPM1	2
Developmental Disorder	congenital afibrinogenemia	congenital afibrinogenemia	1.67E-05	FGB, FGG	2
Developmental Disorder	epidermolysis bullosa letalis	epidermolysis bullosa letalis	1.67E-05	LAMA3, LAMB3	2
Developmental Disorder	non-Herlitz type junctional epidermolysis bullosa	non-Herlitz type junctional epidermolysis bullosa	5.57E-05	LAMA3, LAMB3	2
Developmental Disorder	arrhythmogenic right ventricular dysplasia	arrhythmogenic right ventricular dysplasia	2.49E-04	DSC2, DSP	2
Developmental Disorder	ectodermal dysplasia	ectodermal dysplasia	3.16E-03	LAMA3, PKP1	2
Organismal Injury and Abnormalities	epidermolysis bullosa letalis	epidermolysis bullosa letalis	1.67E-05	LAMA3, LAMB3	2
Organismal Injury and Abnormalities	striate palmoplantar hyperkeratosis	striate palmoplantar hyperkeratosis	1.67E-05	DSG1, DSP	2
Organismal Injury and Abnormalities	non-Herlitz type junctional epidermolysis bullosa	non-Herlitz type junctional epidermolysis bullosa	5.57E-05	LAMA3, LAMB3	2
Organismal Injury and Abnormalities	ectodermal dysplasia	ectodermal dysplasia	3.16E-03	LAMA3, PKP1	2
Organismal Injury and Abnormalities	oral submucous fibrosis	oral submucous fibrosis	4.74E-03	TPM1, TPM2	2
Organismal Injury and Abnormalities	cardiac fibrosis	Cardiac Fibrosis	4.58E-02	ATP2A2, SOD2	2
Nucleic Acid Metabolism	binding	binding of ATP	2.33E-03	PCNA, STIP1	2
Cardiovascular Disease	hypertrophy	hypertrophy of left ventricle	1.22E-02	ATP2A2, TPM1	2
Cardiovascular Disease	arrhythmogenic right ventricular dysplasia	arrhythmogenic right ventricular dysplasia	2.49E-04	DSC2, DSP	2
Cardiovascular Disease	cardiac fibrosis	Cardiac Fibrosis	4.58E-02	ATP2A2, SOD2	2
Cardiovascular Disease	coronary artery disease	coronary artery disease	2.34E-01	PARVA, TUBB2A	2
DNA Replication, Recombination, and Repair	oxidation	oxidation of DNA	3.03E-04	G6PD, SOD2	2
DNA Replication, Recombination, and Repair	cleavage	cleavage of DNA fragment	1.25E-03	APEX1, PCNA	2
Embryonic Development	development	development of ectoderm	7.93E-03	DHX9, DSP	2
Protein Synthesis	metabolism	metabolism of glutathione	4.32E-03	G6PD, SOD2	2
Protein Synthesis	homotetramerization	homotetramerization of protein	5.64E-03	DECR1, SOD2	2
Organ Morphology	abnormal morphology	abnormal morphology of small placenta	1.25E-03	FGG, G6PD	2
Organ Morphology	abnormal morphology	abnormal morphology of dilated right ventricle	2.03E-03	ATP2A2, SOD2	2
Organ Morphology	abnormal morphology	abnormal morphology of dilated left ventricle	4.74E-03	ATP2A2, SOD2	2
Organ Morphology	relaxation	relaxation of cardiac muscle	1.49E-03	ATP2A2, TPM1	2
Cell-To-Cell Signaling and Interaction	formation	formation of desmosomes	3.34E-05	DSG1, DSP	2
Tissue Morphology	relaxation	relaxation of cardiac muscle	1.49E-03	ATP2A2, TPM1	2
Hepatic System Disease	cholangiocarcinoma	cholangiocarcinoma	1.03E-02	PGK1, PKM	2
Immunological Disease	congenital afibrinogenemia	congenital afibrinogenemia	1.67E-05	FGB, FGG	2
Immunological Disease	pemphigus	pemphigus	4.74E-03	DSG1, DSG3	2
Energy Production	binding	binding of ATP	2.33E-03	PCNA, STIP1	2
Cellular Compromise	stress response	stress response of cervical cancer cell lines	6.57E-04	ATP2A1, HNRNPA1	2
Cellular Compromise	endoplasmic reticulum stress response	endoplasmic reticulum stress response of hepatoma cell lines	3.03E-04	ATP2A1, ATP2A2	2
Cellular Compromise	destabilization	destabilization of microtubules	1.75E-03	DPYSL2, STMN1	2
Cellular Compromise	depolymerization	depolymerization of microtubules	7.39E-03	DPYSL2, STMN1	2
Organismal Development	development	development of ectoderm	7.93E-03	DHX9, DSP	2
Hematological Disease	congenital afibrinogenemia	congenital afibrinogenemia	1.67E-05	FGB, FGG	2
Gene Expression	binding	binding of RNA	5.88E-03	HNRNPA1, RAN	2
Cardiovascular System Development and Function	relaxation	relaxation of cardiac muscle	1.49E-03	ATP2A2, TPM1	2
Cardiovascular System Development and Function	abnormal morphology	abnormal morphology of dilated right ventricle	2.03E-03	ATP2A2, SOD2	2
Cardiovascular System Development and Function	abnormal morphology	abnormal morphology of dilated left ventricle	4.74E-03	ATP2A2, SOD2	2
Skeletal and Muscular System Development and Function	relaxation	relaxation of cardiac muscle	1.49E-03	ATP2A2, TPM1	2
Liver Hyperplasia/Hyperproliferation	cholangiocarcinoma	cholangiocarcinoma	1.03E-02	PGK1, PKM	2
Connective Tissue Disorders	epidermolysis bullosa letalis	epidermolysis bullosa letalis	1.67E-05	LAMA3, LAMB3	2
Connective Tissue Disorders	non-Herlitz type junctional epidermolysis bullosa	non-Herlitz type junctional epidermolysis bullosa	5.57E-05	LAMA3, LAMB3	2
Inflammatory Response	host defense	host defense	9.32E-04	FGB, FGG	2
RNA Post-Transcriptional Modification	binding	binding of RNA	5.88E-03	HNRNPA1, RAN	2
Reproductive System Development and Function	abnormal morphology	abnormal morphology of small placenta	1.25E-03	FGG, G6PD	2
Drug Metabolism	metabolism	metabolism of glutathione	4.32E-03	G6PD, SOD2	2
Nervous System Development and Function	righting reflex	righting reflex	9.06E-03	ATP2A2, SOD2	2
Renal Necrosis/Cell Death	apoptosis	apoptosis of kidney cells	4.47E-02	SOD2, STMN1	2
Renal Necrosis/Cell Death	apoptosis	apoptosis of kidney cell lines	2.05E-01	CYCS, SOD2	2
Congenital Heart Anomaly	arrhythmogenic right ventricular dysplasia	arrhythmogenic right ventricular dysplasia	2.49E-04	DSC2, DSP	2
Organismal Functions	lethargy	lethargy	7.13E-03	ATP2A2, DECR1	2
Organismal Functions	thermogenesis	thermogenesis	8.20E-03	ACADVL, DECR1	2
Cardiac Hypertrophy	hypertrophy	hypertrophy of left ventricle	1.22E-02	ATP2A2, TPM1	2
Cardiac Fibrosis	cardiac fibrosis	Cardiac Fibrosis	4.58E-02	ATP2A2, SOD2	2
Free Radical Scavenging	modification	modification of superoxide	3.34E-05	CYCS, SOD2	2
Amino Acid Metabolism	synthesis	synthesis of L-amino acid	5.18E-03	GOT1, PKM	2
Post-Translational Modification	homotetramerization	homotetramerization of protein	5.64E-03	DECR1, SOD2	2
Hepatocellular Carcinoma	cholangiocarcinoma	cholangiocarcinoma	1.03E-02	PGK1, PKM	2
Renal Damage	proximal tubular toxicity	proximal tubular toxicity	2.08E-02	FGB, G6PD	2
Renal Tubule Injury	proximal tubular toxicity	proximal tubular toxicity	2.08E-02	FGB, G6PD	2
Liver Cirrhosis	cirrhosis	Cirrhosis	9.62E-02	HNRNPK, PCNA	2
Liver Necrosis/Cell Death	cell death	cell death of liver cells	2.59E-01	ATP2A1, SOD2	2
Cardiac Necrosis/Cell Death	apoptosis	apoptosis of cardiomyocytes	1.39E-01	DSP, SOD2	2
Cardiac Arteriopathy	coronary artery disease	coronary artery disease	2.34E-01	PARVA, TUBB2A	2
Cancer	cerebral cavernous malformations 3	cerebral cavernous malformations 3	2.39E-03	PDCD10	1
Cellular Growth and Proliferation	proliferation	proliferation of squamous carcinoma cells	7.14E-03	LAMA3	1
Cellular Growth and Proliferation	proliferation	proliferation of renal tubular epithelial cells	1.66E-02	STMN1	1
Cellular Growth and Proliferation	contact growth inhibition	contact growth inhibition of kidney cell lines	9.51E-03	TPM2	1
Cell Death and Survival	apoptosis	apoptosis of allantois	7.14E-03	G6PD	1
Cell Death and Survival	apoptosis	apoptosis of microvascular smooth muscle cells	9.51E-03	CYCS	1
Cell Death and Survival	apoptosis	apoptosis of mesangial cells	9.12E-02	SOD2	1
Cell Death and Survival	apoptosis	apoptosis of liver cell lines	1.04E-01	ATP2A1	1
Cell Death and Survival	apoptosis	apoptosis of tubular cells	1.48E-01	STMN1	1
Cell Death and Survival	apoptosis	apoptosis of hepatocytes	4.67E-01	SOD2	1
Cell Death and Survival	anoikis	anoikis of mammary tumor cells	2.39E-03	TPM1	1
Cell Death and Survival	mitotic catastrophe	mitotic catastrophe of colon cancer cell lines	7.14E-03	SFN	1
Cell Death and Survival	survival	survival of podocytes	2.59E-02	PARVA	1
Dermatological Diseases and Conditions	hyperkeratosis	hyperkeratosis of nail	2.39E-03	ATP2A2	1
Dermatological Diseases and Conditions	Palmoplantar keratoderma striata form I	Palmoplantar keratoderma striata form I	2.39E-03	DSG1	1
Dermatological Diseases and Conditions	ectodermal dysplasia-skin fragility syndrome	ectodermal dysplasia-skin fragility syndrome	2.39E-03	PKP1	1
Dermatological Diseases and Conditions	hypotrichosis and recurrent skin vesicles	hypotrichosis and recurrent skin vesicles	2.39E-03	DSC3	1
Dermatological Diseases and Conditions	keratosis follicularis	keratosis follicularis	2.39E-03	ATP2A2	1
Dermatological Diseases and Conditions	keratosis palmoplantaris striata II	keratosis palmoplantaris striata II	2.39E-03	DSP	1
Dermatological Diseases and Conditions	laryngo-onychocutaneous syndrome	laryngo-onychocutaneous syndrome	2.39E-03	LAMA3	1
Dermatological Diseases and Conditions	lethal acantholytic epidermolysis bullosa	lethal acantholytic epidermolysis bullosa	2.39E-03	DSP	1
Dermatological Diseases and Conditions	skin fragility-woolly hair syndrome	skin fragility-woolly hair syndrome	2.39E-03	DSP	1
Dermatological Diseases and Conditions	suprabasilar acantholysis	suprabasilar acantholysis of oropharynx	2.39E-03	DSG3	1
Dermatological Diseases and Conditions	acrokeratosis verruciformis of hopf	acrokeratosis verruciformis of hopf	4.77E-03	ATP2A2	1
Dermatological Diseases and Conditions	hypergranulosis	hypergranulosis	4.77E-03	DSG3	1
Dermatological Diseases and Conditions	mouth mucosal ulcer	mouth mucosal ulcer	4.77E-03	DSG3	1
Dermatological Diseases and Conditions	pemphigus foliaceus	pemphigus foliaceus	4.77E-03	DSG1	1
Dermatological Diseases and Conditions	spongiosis	spongiosis of epidermis	4.77E-03	DSG3	1
Hereditary Disorder	Brody myopathy	Brody myopathy	2.39E-03	ATP2A1	1
Hereditary Disorder	French-Canadian type Leigh syndrome	French-Canadian type Leigh syndrome	2.39E-03	LRPPRC	1
Hereditary Disorder	Palmoplantar keratoderma striata form I	Palmoplantar keratoderma striata form I	2.39E-03	DSG1	1
Hereditary Disorder	TPM2-related cap myopathy	TPM2-related cap myopathy	2.39E-03	TPM2	1
Hereditary Disorder	VLCAD deficiency	VLCAD deficiency	2.39E-03	ACADVL	1
Hereditary Disorder	autosomal dominant thrombocytopenia type 4	autosomal dominant thrombocytopenia type 4	2.39E-03	CYCS	1
Hereditary Disorder	cerebral cavernous malformations 3	cerebral cavernous malformations 3	2.39E-03	PDCD10	1
Hereditary Disorder	dilated cardiomyopathy 1y	dilated cardiomyopathy 1y	2.39E-03	TPM1	1
Hereditary Disorder	dilated cardiomyopathy with wolly hair and keratoderma	dilated cardiomyopathy with wolly hair and keratoderma	2.39E-03	DSP	1
Hereditary Disorder	ectodermal dysplasia-skin fragility syndrome	ectodermal dysplasia-skin fragility syndrome	2.39E-03	PKP1	1
Hereditary Disorder	glucosephosphate dehydrogenase deficiency	glucosephosphate dehydrogenase deficiency	2.39E-03	G6PD	1
Hereditary Disorder	hypotrichosis and recurrent skin vesicles	hypotrichosis and recurrent skin vesicles	2.39E-03	DSC3	1
Hereditary Disorder	keratosis follicularis	keratosis follicularis	2.39E-03	ATP2A2	1
Hereditary Disorder	keratosis palmoplantaris striata II	keratosis palmoplantaris striata II	2.39E-03	DSP	1
Hereditary Disorder	laryngo-onychocutaneous syndrome	laryngo-onychocutaneous syndrome	2.39E-03	LAMA3	1
Hereditary Disorder	lethal acantholytic epidermolysis bullosa	lethal acantholytic epidermolysis bullosa	2.39E-03	DSP	1
Hereditary Disorder	nemaline myopathy type 4	nemaline myopathy type 4	2.39E-03	TPM2	1
Hereditary Disorder	nonspherocytic hemolytic anemia due to G6PD deficiency	nonspherocytic hemolytic anemia due to G6PD deficiency	2.39E-03	G6PD	1
Hereditary Disorder	phosphoglycerate kinase 1 deficiency	phosphoglycerate kinase 1 deficiency	2.39E-03	PGK1	1
Hereditary Disorder	skin fragility-woolly hair syndrome	skin fragility-woolly hair syndrome	2.39E-03	DSP	1
Hereditary Disorder	susceptibility to microvascular complications of diabetes type 6	susceptibility to microvascular complications of diabetes type 6	2.39E-03	SOD2	1
Hereditary Disorder	acrokeratosis verruciformis of hopf	acrokeratosis verruciformis of hopf	4.77E-03	ATP2A2	1
Hereditary Disorder	chronic nonspherocytic hemolytic anemia	chronic nonspherocytic hemolytic anemia	4.77E-03	G6PD	1
Hereditary Disorder	congenital hypofibrinogenemia	congenital hypofibrinogenemia	4.77E-03	FGB	1
Hereditary Disorder	distal arthrogryposis type 1	distal arthrogryposis type 1	4.77E-03	TPM2	1
Hereditary Disorder	dysfibrinogenemia	dysfibrinogenemia	4.77E-03	FGG	1
Hereditary Disorder	mitochondrial trifunctional protein deficiency	mitochondrial trifunctional protein deficiency	4.77E-03	HADHB	1
Neurological Disease	French-Canadian type Leigh syndrome	French-Canadian type Leigh syndrome	2.39E-03	LRPPRC	1
Neurological Disease	axonopathy	axonopathy of central nervous system	2.39E-03	STMN1	1
Neurological Disease	axonopathy	axonopathy of peripheral nervous system	2.39E-03	STMN1	1
Neurological Disease	cerebral cavernous malformations 3	cerebral cavernous malformations 3	2.39E-03	PDCD10	1
Neurological Disease	gliosis	gliosis of frontal cortex	7.14E-03	SOD2	1
Neurological Disease	degeneration	degeneration of central nervous system	9.51E-03	SOD2	1
Cellular Assembly and Organization	formation	formation of supernumerary axons	2.39E-03	DPYSL2	1
Cellular Assembly and Organization	stabilization	stabilization of desmosomes	2.39E-03	DSP	1
Cellular Assembly and Organization	quantity	quantity of keratin filaments	2.39E-03	DSP	1
Cellular Assembly and Organization	quantity	quantity of radial cellular projections	4.77E-03	MSN	1
Cellular Assembly and Organization	association	association of actin stress fibers	2.39E-03	TPM1	1
Cellular Assembly and Organization	association	association of nuclear foci	4.77E-03	DHX9	1
Cellular Assembly and Organization	association	association of nuclear matrix	7.14E-03	SFN	1
Cellular Assembly and Organization	destabilization	destabilization of astral microtubules	7.14E-03	DPYSL2	1
Cellular Assembly and Organization	attachment	attachment of desmosomes	2.39E-03	DSP	1
Cellular Assembly and Organization	attachment	attachment of intermediate filaments	4.77E-03	DSP	1
Cellular Assembly and Organization	disruption	disruption of desmosomes	2.39E-03	DSG3	1
Cellular Assembly and Organization	induction	induction of axons	2.39E-03	DPYSL2	1
Cellular Assembly and Organization	maturation	delay in maturation of phagosomes	2.39E-03	MSN	1
Cellular Assembly and Organization	micronucleation	micronucleation of nucleus	2.39E-03	SFN	1
Cellular Assembly and Organization	morphology	morphology of microfilaments	2.39E-03	TPM1	1
Cellular Assembly and Organization	density	density of mitochondrial cristae	4.77E-03	LRPPRC	1
Cellular Assembly and Organization	movement	movement of filopodia	4.77E-03	MSN	1
Cellular Assembly and Organization	transmembrane potential	transmembrane potential of mitochondrial outer membrane	4.77E-03	CYCS	1
Cellular Assembly and Organization	polarization	polarization of cytoskeleton	7.14E-03	SOD2	1
Cellular Assembly and Organization	restoration	restoration of actin stress fibers	7.14E-03	TPM1	1
Cellular Assembly and Organization	retraction	retraction of lamellipodia	7.14E-03	MSN	1
Cellular Assembly and Organization	activation	activation of cytosol	9.51E-03	CYCS	1
Cellular Assembly and Organization	binding	binding of chromosomes	9.51E-03	RAN	1
Cellular Assembly and Organization	binding	binding of nuclear pores	9.51E-03	RAN	1
Cellular Assembly and Organization	dissociation	dissociation of vesicles	9.51E-03	HSPA8	1
Cellular Assembly and Organization	linkage	linkage of actin cytoskeleton	9.51E-03	MSN	1
Gastrointestinal Disease	susceptibility to microvascular complications of diabetes type 6	susceptibility to microvascular complications of diabetes type 6	2.39E-03	SOD2	1
Gastrointestinal Disease	mouth mucosal ulcer	mouth mucosal ulcer	4.77E-03	DSG3	1
Gastrointestinal Disease	adiposis	adiposis of liver	9.51E-03	SOD2	1
Gastrointestinal Disease	nonalcoholic fatty liver disease	nonalcoholic fatty liver disease	1.36E-01	FABP5	1
Gastrointestinal Disease	steatohepatitis	steatohepatitis	1.46E-01	SOD2	1
Gastrointestinal Disease	primary biliary cirrhosis	primary biliary cirrhosis	2.05E-01	HNRNPK	1
Cellular Function and Maintenance	organization	organization of luminal epithelial cells	4.77E-03	DSC2	1
Cellular Function and Maintenance	organization	organization of myoepithelial cells	4.77E-03	DSC2	1
Cellular Function and Maintenance	formation	formation of supernumerary axons	2.39E-03	DPYSL2	1
Cellular Function and Maintenance	endoplasmic reticulum stress response	endoplasmic reticulum stress response of liver cells	7.14E-03	ATP2A2	1
Cellular Function and Maintenance	destabilization	destabilization of astral microtubules	7.14E-03	DPYSL2	1
Cellular Function and Maintenance	maturation	delay in maturation of phagosomes	2.39E-03	MSN	1
Cellular Function and Maintenance	double-stranded DNA break repair	double-stranded DNA break repair of gonadal cell lines	4.77E-03	PCNA	1
Cellular Function and Maintenance	quantity	quantity of radial cellular projections	4.77E-03	MSN	1
Cellular Function and Maintenance	transmembrane potential	transmembrane potential of mitochondrial outer membrane	4.77E-03	CYCS	1
Cellular Development	proliferation	proliferation of squamous carcinoma cells	7.14E-03	LAMA3	1
Cellular Development	proliferation	proliferation of renal tubular epithelial cells	1.66E-02	STMN1	1
Cellular Development	formation	formation of supernumerary axons	2.39E-03	DPYSL2	1
Cellular Development	development	development of ameloblasts	4.77E-03	LAMA3	1
Cellular Development	contact growth inhibition	contact growth inhibition of kidney cell lines	9.51E-03	TPM2	1
Small Molecule Biochemistry	metabolism	metabolism of lamivudine	2.39E-03	PGK1	1
Small Molecule Biochemistry	oxidation	oxidation of cardiolipin	4.77E-03	CYCS	1
Small Molecule Biochemistry	oxidation	oxidation of linoleic acid	4.77E-03	CYCS	1
Small Molecule Biochemistry	synthesis	synthesis of L-aspartic acid	7.14E-03	GOT1	1
Small Molecule Biochemistry	catabolism	catabolism of L-aspartic acid	9.51E-03	GOT1	1
Small Molecule Biochemistry	biosynthesis	biosynthesis of glycerol	2.39E-03	GOT1	1
Small Molecule Biochemistry	binding	binding of vinblastine	4.77E-03	STMN1	1
Small Molecule Biochemistry	binding	binding of paclitaxel	9.51E-03	STMN1	1
Small Molecule Biochemistry	half-life	half-life of leukotriene A4	2.39E-03	FABP5	1
Small Molecule Biochemistry	transport	transport of 25-hydroxy-vitamin D3	2.39E-03	HSPA8	1
Small Molecule Biochemistry	uptake	uptake of 25-hydroxy-vitamin D3	2.39E-03	HSPA8	1
Small Molecule Biochemistry	accumulation	accumulation of NADPH	7.14E-03	G6PD	1
Small Molecule Biochemistry	incorporation	incorporation of adenine	7.14E-03	PCNA	1
Small Molecule Biochemistry	molar ratio	molar ratio of ADP	9.51E-03	SOD2	1
Small Molecule Biochemistry	pentose shunt	pentose shunt of glucose-6-phosphate	9.51E-03	G6PD	1
Skeletal and Muscular Disorders	Brody myopathy	Brody myopathy	2.39E-03	ATP2A1	1
Skeletal and Muscular Disorders	French-Canadian type Leigh syndrome	French-Canadian type Leigh syndrome	2.39E-03	LRPPRC	1
Skeletal and Muscular Disorders	TPM2-related cap myopathy	TPM2-related cap myopathy	2.39E-03	TPM2	1
Skeletal and Muscular Disorders	nemaline myopathy type 4	nemaline myopathy type 4	2.39E-03	TPM2	1
Skeletal and Muscular Disorders	distal arthrogryposis type 1	distal arthrogryposis type 1	4.77E-03	TPM2	1
Skeletal and Muscular Disorders	distal arthrogryposis type 2B	distal arthrogryposis type 2B	9.51E-03	TPM2	1
Skeletal and Muscular Disorders	fibrosis	fibrosis of myocardium	5.80E-02	DSP	1
Skeletal and Muscular Disorders	atrial fibrillation	atrial fibrillation	3.00E-01	ATP2A2	1
Tissue Development	development	development of ameloblasts	4.77E-03	LAMA3	1
Tissue Development	adhesion	adhesion of Sertoli cells	7.14E-03	LAMA3	1
Tissue Development	adhesion	adhesion of melanocytes	7.14E-03	DSG3	1
Tissue Development	organization	organization of luminal epithelial cells	4.77E-03	DSC2	1
Tissue Development	organization	organization of myoepithelial cells	4.77E-03	DSC2	1
Tissue Development	disruption	disruption of desmosomes	2.39E-03	DSG3	1
Tissue Development	morphogenesis	morphogenesis of mammary alveolus	7.14E-03	DSC2	1
Cellular Movement	cohesion	cohesion of corneocytes	2.39E-03	DSG3	1
Respiratory Disease	hyperoxia	hyperoxia	7.14E-03	SOD2	1
Developmental Disorder	Brody myopathy	Brody myopathy	2.39E-03	ATP2A1	1
Developmental Disorder	French-Canadian type Leigh syndrome	French-Canadian type Leigh syndrome	2.39E-03	LRPPRC	1
Developmental Disorder	TPM2-related cap myopathy	TPM2-related cap myopathy	2.39E-03	TPM2	1
Developmental Disorder	VLCAD deficiency	VLCAD deficiency	2.39E-03	ACADVL	1
Developmental Disorder	arrhythmogenic right ventricular dysplasia familial 11	arrhythmogenic right ventricular dysplasia familial 11	2.39E-03	DSC2	1
Developmental Disorder	cerebral cavernous malformations 3	cerebral cavernous malformations 3	2.39E-03	PDCD10	1
Developmental Disorder	ectodermal dysplasia-skin fragility syndrome	ectodermal dysplasia-skin fragility syndrome	2.39E-03	PKP1	1
Developmental Disorder	familial arrhythmogenic right ventricular dysplasia type 8	familial arrhythmogenic right ventricular dysplasia type 8	2.39E-03	DSP	1
Developmental Disorder	glucosephosphate dehydrogenase deficiency	glucosephosphate dehydrogenase deficiency	2.39E-03	G6PD	1
Developmental Disorder	laryngo-onychocutaneous syndrome	laryngo-onychocutaneous syndrome	2.39E-03	LAMA3	1
Developmental Disorder	lethal acantholytic epidermolysis bullosa	lethal acantholytic epidermolysis bullosa	2.39E-03	DSP	1
Developmental Disorder	nemaline myopathy type 4	nemaline myopathy type 4	2.39E-03	TPM2	1
Developmental Disorder	nonspherocytic hemolytic anemia due to G6PD deficiency	nonspherocytic hemolytic anemia due to G6PD deficiency	2.39E-03	G6PD	1
Developmental Disorder	skin fragility-woolly hair syndrome	skin fragility-woolly hair syndrome	2.39E-03	DSP	1
Developmental Disorder	chronic nonspherocytic hemolytic anemia	chronic nonspherocytic hemolytic anemia	4.77E-03	G6PD	1
Developmental Disorder	congenital hypofibrinogenemia	congenital hypofibrinogenemia	4.77E-03	FGB	1
Developmental Disorder	distal arthrogryposis type 1	distal arthrogryposis type 1	4.77E-03	TPM2	1
Developmental Disorder	hypoplasia	hypoplasia of ascending aorta	4.77E-03	ATP2A2	1
Developmental Disorder	mitochondrial trifunctional protein deficiency	mitochondrial trifunctional protein deficiency	4.77E-03	HADHB	1
Developmental Disorder	distal arthrogryposis type 2B	distal arthrogryposis type 2B	9.51E-03	TPM2	1
Developmental Disorder	atrial septal defect	atrial septal defect	7.59E-02	ATP2A2	1
Organismal Injury and Abnormalities	fibrosis	fibrosis of renal tubule	7.14E-03	STMN1	1
Organismal Injury and Abnormalities	fibrosis	fibrosis of myocardium	5.80E-02	DSP	1
Organismal Injury and Abnormalities	hyperkeratosis	hyperkeratosis of nail	2.39E-03	ATP2A2	1
Organismal Injury and Abnormalities	Palmoplantar keratoderma striata form I	Palmoplantar keratoderma striata form I	2.39E-03	DSG1	1
Organismal Injury and Abnormalities	ectodermal dysplasia-skin fragility syndrome	ectodermal dysplasia-skin fragility syndrome	2.39E-03	PKP1	1
Organismal Injury and Abnormalities	keratosis palmoplantaris striata II	keratosis palmoplantaris striata II	2.39E-03	DSP	1
Organismal Injury and Abnormalities	laryngo-onychocutaneous syndrome	laryngo-onychocutaneous syndrome	2.39E-03	LAMA3	1
Organismal Injury and Abnormalities	lethal acantholytic epidermolysis bullosa	lethal acantholytic epidermolysis bullosa	2.39E-03	DSP	1
Organismal Injury and Abnormalities	mouth mucosal ulcer	mouth mucosal ulcer	4.77E-03	DSG3	1
Organismal Injury and Abnormalities	spongiosis	spongiosis of epidermis	4.77E-03	DSG3	1
Organismal Injury and Abnormalities	gliosis	gliosis of frontal cortex	7.14E-03	SOD2	1
Organismal Injury and Abnormalities	dysfunction	dysfunction of heart	1.11E-01	DSP	1
Organismal Injury and Abnormalities	stenosis	stenosis of aortic valve	1.34E-01	ATP2A2	1
Organismal Injury and Abnormalities	failure	failure of kidney	1.44E-01	STMN1	1
Organismal Injury and Abnormalities	primary biliary cirrhosis	primary biliary cirrhosis	2.05E-01	HNRNPK	1
Nucleic Acid Metabolism	metabolism	metabolism of lamivudine	2.39E-03	PGK1	1
Nucleic Acid Metabolism	accumulation	accumulation of NADPH	7.14E-03	G6PD	1
Nucleic Acid Metabolism	incorporation	incorporation of adenine	7.14E-03	PCNA	1
Nucleic Acid Metabolism	molar ratio	molar ratio of ADP	9.51E-03	SOD2	1
Nucleic Acid Metabolism	pentose shunt	pentose shunt of glucose-6-phosphate	9.51E-03	G6PD	1
Cardiovascular Disease	French-Canadian type Leigh syndrome	French-Canadian type Leigh syndrome	2.39E-03	LRPPRC	1
Cardiovascular Disease	arrhythmogenic right ventricular dysplasia familial 11	arrhythmogenic right ventricular dysplasia familial 11	2.39E-03	DSC2	1
Cardiovascular Disease	cerebral cavernous malformations 3	cerebral cavernous malformations 3	2.39E-03	PDCD10	1
Cardiovascular Disease	dilated cardiomyopathy 1y	dilated cardiomyopathy 1y	2.39E-03	TPM1	1
Cardiovascular Disease	dilated cardiomyopathy with wolly hair and keratoderma	dilated cardiomyopathy with wolly hair and keratoderma	2.39E-03	DSP	1
Cardiovascular Disease	familial arrhythmogenic right ventricular dysplasia type 8	familial arrhythmogenic right ventricular dysplasia type 8	2.39E-03	DSP	1
Cardiovascular Disease	familial hypertrophic cardiomyopathy-3	familial hypertrophic cardiomyopathy-3	2.39E-03	TPM1	1
Cardiovascular Disease	nonfamilial idiopathic dialated cardiomyopathy	nonfamilial idiopathic dialated cardiomyopathy	2.39E-03	SOD2	1
Cardiovascular Disease	skin fragility-woolly hair syndrome	skin fragility-woolly hair syndrome	2.39E-03	DSP	1
Cardiovascular Disease	susceptibility to microvascular complications of diabetes type 6	susceptibility to microvascular complications of diabetes type 6	2.39E-03	SOD2	1
Cardiovascular Disease	hypoplasia	hypoplasia of ascending aorta	4.77E-03	ATP2A2	1
Cardiovascular Disease	aortic coarctation	aortic coarctation	7.14E-03	ATP2A2	1
Cardiovascular Disease	pericarditis	pericarditis	4.44E-02	TUBB2A	1
Cardiovascular Disease	fibrosis	fibrosis of myocardium	5.80E-02	DSP	1
Cardiovascular Disease	dilation	dilation of heart	6.03E-02	SOD2	1
Cardiovascular Disease	atrial septal defect	atrial septal defect	7.59E-02	ATP2A2	1
Cardiovascular Disease	dysfunction	dysfunction of heart	1.11E-01	DSP	1
Cardiovascular Disease	stenosis	stenosis of aortic valve	1.34E-01	ATP2A2	1
Cardiovascular Disease	atrial fibrillation	atrial fibrillation	3.00E-01	ATP2A2	1
Cardiovascular Disease	congestive heart failure	congestive heart failure	3.17E-01	ATP2A2	1
DNA Replication, Recombination, and Repair	acetylation	acetylation of chromatin	4.77E-03	PCNA	1
DNA Replication, Recombination, and Repair	double-stranded DNA break repair	double-stranded DNA break repair of gonadal cell lines	4.77E-03	PCNA	1
DNA Replication, Recombination, and Repair	formation	formation of DNA fragment	7.14E-03	PCNA	1
DNA Replication, Recombination, and Repair	replication	replication of DNA lesion	7.14E-03	PCNA	1
DNA Replication, Recombination, and Repair	mutagenesis	mutagenesis of gene	9.51E-03	PCNA	1
Embryonic Development	development	development of ameloblasts	4.77E-03	LAMA3	1
Embryonic Development	degeneration	degeneration of embryo	2.39E-03	FLII	1
Embryonic Development	injury	injury of embryonic cell lines	7.14E-03	SOD2	1
Embryonic Development	morphogenesis	morphogenesis of mammary alveolus	7.14E-03	DSC2	1
Organ Morphology	diastolic relaxation	diastolic relaxation of cardiac muscle	4.77E-03	TPM1	1
Organ Morphology	thickness	thickness of hair	4.77E-03	DSG3	1
Organ Morphology	morphogenesis	morphogenesis of mammary alveolus	7.14E-03	DSC2	1
Organ Morphology	enlargement	enlargement of heart	9.51E-03	SOD2	1
Organ Morphology	dilation	dilation of heart	6.03E-02	SOD2	1
Cell-To-Cell Signaling and Interaction	adhesion	adhesion of Sertoli cells	7.14E-03	LAMA3	1
Cell-To-Cell Signaling and Interaction	adhesion	adhesion of melanocytes	7.14E-03	DSG3	1
Cell-To-Cell Signaling and Interaction	binding	binding of pheochromocytoma cell lines	2.39E-03	LAMA3	1
Cell-To-Cell Signaling and Interaction	binding	binding of podocytes	4.77E-03	PARVA	1
Cell-To-Cell Signaling and Interaction	cohesion	cohesion of corneocytes	2.39E-03	DSG3	1
Cell-To-Cell Signaling and Interaction	disruption	disruption of desmosomes	2.39E-03	DSG3	1
Cell-To-Cell Signaling and Interaction	induction	induction of axons	2.39E-03	DPYSL2	1
Cell-To-Cell Signaling and Interaction	stabilization	stabilization of desmosomes	2.39E-03	DSP	1
Cell-To-Cell Signaling and Interaction	contact growth inhibition	contact growth inhibition of kidney cell lines	9.51E-03	TPM2	1
Inflammatory Disease	tubulointerstitial nephritis with uveitis	tubulointerstitial nephritis with uveitis	2.39E-03	DSP	1
Inflammatory Disease	pericarditis	pericarditis	4.44E-02	TUBB2A	1
Inflammatory Disease	steatohepatitis	steatohepatitis	1.46E-01	SOD2	1
Inflammatory Disease	primary biliary cirrhosis	primary biliary cirrhosis	2.05E-01	HNRNPK	1
Tissue Morphology	induction	induction of blister	2.39E-03	DSG1	1
Tissue Morphology	abnormal morphology	abnormal morphology of motor nucleus of trigeminal nerve	4.77E-03	SOD2	1
Tissue Morphology	abnormal morphology	abnormal morphology of mesencephalic nucleus	9.51E-03	SOD2	1
Tissue Morphology	diastolic relaxation	diastolic relaxation of cardiac muscle	4.77E-03	TPM1	1
Hepatic System Disease	adiposis	adiposis of liver	9.51E-03	SOD2	1
Hepatic System Disease	nonalcoholic fatty liver disease	nonalcoholic fatty liver disease	1.36E-01	FABP5	1
Hepatic System Disease	steatohepatitis	steatohepatitis	1.46E-01	SOD2	1
Hepatic System Disease	primary biliary cirrhosis	primary biliary cirrhosis	2.05E-01	HNRNPK	1
Immunological Disease	congenital hypofibrinogenemia	congenital hypofibrinogenemia	4.77E-03	FGB	1
Immunological Disease	pemphigus foliaceus	pemphigus foliaceus	4.77E-03	DSG1	1
Energy Production	oxidation	oxidation of cardiolipin	4.77E-03	CYCS	1
Energy Production	oxidation	oxidation of linoleic acid	4.77E-03	CYCS	1
Cellular Compromise	endoplasmic reticulum stress response	endoplasmic reticulum stress response of liver cells	7.14E-03	ATP2A2	1
Cellular Compromise	destabilization	destabilization of astral microtubules	7.14E-03	DPYSL2	1
Cellular Compromise	collapse	collapse of asters	2.39E-03	STMN1	1
Cellular Compromise	disorganization	disorganization of microfilaments	2.39E-03	TPM1	1
Cellular Compromise	disruption	disruption of desmosomes	2.39E-03	DSG3	1
Cellular Compromise	micronucleation	micronucleation of nucleus	2.39E-03	SFN	1
Cellular Compromise	injury	injury of embryonic cell lines	7.14E-03	SOD2	1
Cellular Compromise	injury	injury of epithelial cell lines	7.14E-03	SOD2	1
Cellular Compromise	retraction	retraction of lamellipodia	7.14E-03	MSN	1
Organ Development	morphogenesis	morphogenesis of mammary alveolus	7.14E-03	DSC2	1
Organ Development	steatohepatitis	steatohepatitis	1.46E-01	SOD2	1
Organismal Development	development	development of ameloblasts	4.77E-03	LAMA3	1
Organismal Development	morphogenesis	morphogenesis of mammary alveolus	7.14E-03	DSC2	1
Lipid Metabolism	oxidation	oxidation of cardiolipin	4.77E-03	CYCS	1
Lipid Metabolism	oxidation	oxidation of linoleic acid	4.77E-03	CYCS	1
Lipid Metabolism	half-life	half-life of leukotriene A4	2.39E-03	FABP5	1
Lipid Metabolism	transport	transport of 25-hydroxy-vitamin D3	2.39E-03	HSPA8	1
Lipid Metabolism	uptake	uptake of 25-hydroxy-vitamin D3	2.39E-03	HSPA8	1
Lipid Metabolism	binding	binding of paclitaxel	9.51E-03	STMN1	1
Carbohydrate Metabolism	biosynthesis	biosynthesis of glycerol	2.39E-03	GOT1	1
Carbohydrate Metabolism	biosynthesis	biosynthesis of D-ribose-5-phosphate	4.77E-03	G6PD	1
Carbohydrate Metabolism	biosynthesis	biosynthesis of pentose	4.77E-03	G6PD	1
Carbohydrate Metabolism	biosynthesis	biosynthesis of phosphoribosyl pyrophosphate	7.14E-03	PRPS2	1
Carbohydrate Metabolism	pentose shunt	pentose shunt of glucose-6-phosphate	9.51E-03	G6PD	1
Cell Morphology	blebbing	blebbing of neuroblastoma cell lines	2.39E-03	DPYSL2	1
Cell Morphology	collapse	collapse of asters	2.39E-03	STMN1	1
Cell Morphology	formation	formation of supernumerary axons	2.39E-03	DPYSL2	1
Cell Morphology	micronucleation	micronucleation of nucleus	2.39E-03	SFN	1
Cell Morphology	morphology	morphology of microfilaments	2.39E-03	TPM1	1
Cell Morphology	double-stranded DNA break repair	double-stranded DNA break repair of gonadal cell lines	4.77E-03	PCNA	1
Cell Morphology	transmembrane potential	transmembrane potential of mitochondrial outer membrane	4.77E-03	CYCS	1
Cell Morphology	patterning	patterning of dendrites	7.14E-03	DPYSL2	1
Cell Morphology	polarization	polarization of cytoskeleton	7.14E-03	SOD2	1
Renal and Urological Disease	organic aciduria	organic aciduria of urine	2.39E-03	SOD2	1
Renal and Urological Disease	tubulointerstitial nephritis with uveitis	tubulointerstitial nephritis with uveitis	2.39E-03	DSP	1
Renal and Urological Disease	fibrosis	fibrosis of renal tubule	7.14E-03	STMN1	1
Renal and Urological Disease	acute tubular necrosis	acute tubular necrosis	2.83E-02	STMN1	1
Renal and Urological Disease	failure	failure of kidney	1.44E-01	STMN1	1
Hematological Disease	autosomal dominant thrombocytopenia type 4	autosomal dominant thrombocytopenia type 4	2.39E-03	CYCS	1
Hematological Disease	glucosephosphate dehydrogenase deficiency	glucosephosphate dehydrogenase deficiency	2.39E-03	G6PD	1
Hematological Disease	hypofibrinogenemia	hypofibrinogenemia	2.39E-03	FGG	1
Hematological Disease	nonspherocytic hemolytic anemia due to G6PD deficiency	nonspherocytic hemolytic anemia due to G6PD deficiency	2.39E-03	G6PD	1
Hematological Disease	phosphoglycerate kinase 1 deficiency	phosphoglycerate kinase 1 deficiency	2.39E-03	PGK1	1
Hematological Disease	chronic nonspherocytic hemolytic anemia	chronic nonspherocytic hemolytic anemia	4.77E-03	G6PD	1
Hematological Disease	congenital hypofibrinogenemia	congenital hypofibrinogenemia	4.77E-03	FGB	1
Hematological Disease	dysfibrinogenemia	dysfibrinogenemia	4.77E-03	FGG	1
Hematological Disease	calcium overload	calcium overload	7.14E-03	ATP2A1	1
Hematological Disease	hyperoxia	hyperoxia	7.14E-03	SOD2	1
Hair and Skin Development and Function	cohesion	cohesion of corneocytes	2.39E-03	DSG3	1
Hair and Skin Development and Function	flaking	flaking of skin	2.39E-03	DSG3	1
Hair and Skin Development and Function	quantity	quantity of keratin filaments	2.39E-03	DSP	1
Hair and Skin Development and Function	thickness	thickness of hair	4.77E-03	DSG3	1
Reproductive System Disease	penile prolapse	penile prolapse	2.39E-03	ATP2A2	1
Metabolic Disease	French-Canadian type Leigh syndrome	French-Canadian type Leigh syndrome	2.39E-03	LRPPRC	1
Metabolic Disease	VLCAD deficiency	VLCAD deficiency	2.39E-03	ACADVL	1
Metabolic Disease	glucosephosphate dehydrogenase deficiency	glucosephosphate dehydrogenase deficiency	2.39E-03	G6PD	1
Metabolic Disease	organic aciduria	organic aciduria of urine	2.39E-03	SOD2	1
Metabolic Disease	susceptibility to microvascular complications of diabetes type 6	susceptibility to microvascular complications of diabetes type 6	2.39E-03	SOD2	1
Metabolic Disease	amyloidosis	amyloidosis of vasculature	4.77E-03	SOD2	1
Metabolic Disease	hypocapnia	hypocapnia	4.77E-03	SOD2	1
Metabolic Disease	mitochondrial trifunctional protein deficiency	mitochondrial trifunctional protein deficiency	4.77E-03	HADHB	1
Metabolic Disease	calcium overload	calcium overload	7.14E-03	ATP2A1	1
Metabolic Disease	adiposis	adiposis of liver	9.51E-03	SOD2	1
Metabolic Disease	nonalcoholic fatty liver disease	nonalcoholic fatty liver disease	1.36E-01	FABP5	1
Gene Expression	binding	binding of plasmid DNA	7.14E-03	PCNA	1
Gene Expression	binding	binding of Y box	9.51E-03	APEX1	1
Cardiovascular System Development and Function	mean arterial pressure	mean arterial pressure of femoral artery	2.39E-03	ATP2A2	1
Cardiovascular System Development and Function	diastolic relaxation	diastolic relaxation of cardiac muscle	4.77E-03	TPM1	1
Cardiovascular System Development and Function	dilation	dilation of heart	6.03E-02	SOD2	1
Cardiovascular System Development and Function	cardiac output	cardiac output	1.27E-01	ATP2A2	1
Skeletal and Muscular System Development and Function	diastolic relaxation	diastolic relaxation of cardiac muscle	4.77E-03	TPM1	1
Skeletal and Muscular System Development and Function	organization	organization of myoepithelial cells	4.77E-03	DSC2	1
Connective Tissue Disorders	lethal acantholytic epidermolysis bullosa	lethal acantholytic epidermolysis bullosa	2.39E-03	DSP	1
Connective Tissue Disorders	distal arthrogryposis type 1	distal arthrogryposis type 1	4.77E-03	TPM2	1
Connective Tissue Disorders	adiposis	adiposis of liver	9.51E-03	SOD2	1
Connective Tissue Disorders	distal arthrogryposis type 2B	distal arthrogryposis type 2B	9.51E-03	TPM2	1
Molecular Transport	import	import of DNA	4.77E-03	HSPA8	1
Molecular Transport	import	import of green fluorescent protein	9.51E-03	RAN	1
Molecular Transport	accumulation	accumulation of NADPH	7.14E-03	G6PD	1
Molecular Transport	accumulation	accumulation of superoxide	9.51E-03	SOD2	1
Molecular Transport	transport	transport of 25-hydroxy-vitamin D3	2.39E-03	HSPA8	1
Molecular Transport	uptake	uptake of 25-hydroxy-vitamin D3	2.39E-03	HSPA8	1
Molecular Transport	export	export of U1 snRNA	7.14E-03	RAN	1
Molecular Transport	export	export of tRNA	9.51E-03	RAN	1
Inflammatory Response	maturation	delay in maturation of phagosomes	2.39E-03	MSN	1
Inflammatory Response	tubulointerstitial nephritis with uveitis	tubulointerstitial nephritis with uveitis	2.39E-03	DSP	1
Inflammatory Response	steatohepatitis	steatohepatitis	1.46E-01	SOD2	1
Connective Tissue Development and Function	development	development of ameloblasts	4.77E-03	LAMA3	1
Connective Tissue Development and Function	adhesion	adhesion of Sertoli cells	7.14E-03	LAMA3	1
Reproductive System Development and Function	adhesion	adhesion of Sertoli cells	7.14E-03	LAMA3	1
Reproductive System Development and Function	morphogenesis	morphogenesis of mammary alveolus	7.14E-03	DSC2	1
Drug Metabolism	metabolism	metabolism of lamivudine	2.39E-03	PGK1	1
Drug Metabolism	binding	binding of vinblastine	4.77E-03	STMN1	1
Drug Metabolism	binding	binding of paclitaxel	9.51E-03	STMN1	1
Nervous System Development and Function	S phase	entry into S phase of astrocytes	2.39E-03	SOD2	1
Nervous System Development and Function	formation	formation of supernumerary axons	2.39E-03	DPYSL2	1
Nervous System Development and Function	induction	induction of axons	2.39E-03	DPYSL2	1
Nervous System Development and Function	abnormal morphology	abnormal morphology of motor nucleus of trigeminal nerve	4.77E-03	SOD2	1
Nervous System Development and Function	abnormal morphology	abnormal morphology of mesencephalic nucleus	9.51E-03	SOD2	1
Nervous System Development and Function	quantity	quantity of radial cellular projections	4.77E-03	MSN	1
Digestive System Development and Function	development	development of ameloblasts	4.77E-03	LAMA3	1
Digestive System Development and Function	steatohepatitis	steatohepatitis	1.46E-01	SOD2	1
Liver Steatosis	nonalcoholic fatty liver disease	nonalcoholic fatty liver disease	1.36E-01	FABP5	1
Liver Steatosis	steatohepatitis	steatohepatitis	1.46E-01	SOD2	1
Renal Necrosis/Cell Death	apoptosis	apoptosis of mesangial cells	9.12E-02	SOD2	1
Renal Necrosis/Cell Death	apoptosis	apoptosis of tubular cells	1.48E-01	STMN1	1
Renal Necrosis/Cell Death	survival	survival of podocytes	2.59E-02	PARVA	1
Protein Trafficking	import	import of green fluorescent protein	9.51E-03	RAN	1
Congenital Heart Anomaly	arrhythmogenic right ventricular dysplasia familial 11	arrhythmogenic right ventricular dysplasia familial 11	2.39E-03	DSC2	1
Congenital Heart Anomaly	familial arrhythmogenic right ventricular dysplasia type 8	familial arrhythmogenic right ventricular dysplasia type 8	2.39E-03	DSP	1
Congenital Heart Anomaly	atrial septal defect	atrial septal defect	7.59E-02	ATP2A2	1
Cell Cycle	S phase	entry into S phase of astrocytes	2.39E-03	SOD2	1
Cell Cycle	G1 phase	delay in G1 phase of lymphoma cell lines	4.77E-03	SOD2	1
Cell Cycle	acetylation	acetylation of chromatin	4.77E-03	PCNA	1
Cell Cycle	contact growth inhibition	contact growth inhibition of kidney cell lines	9.51E-03	TPM2	1
Hepatic System Development and Function	steatohepatitis	steatohepatitis	1.46E-01	SOD2	1
Renal and Urological System Development and Function	contact growth inhibition	contact growth inhibition of kidney cell lines	9.51E-03	TPM2	1
Renal and Urological System Development and Function	proliferation	proliferation of renal tubular epithelial cells	1.66E-02	STMN1	1
Renal and Urological System Development and Function	survival	survival of podocytes	2.59E-02	PARVA	1
Cardiac Fibrosis	fibrosis	fibrosis of myocardium	5.80E-02	DSP	1
Free Radical Scavenging	oxidation	oxidation of superoxide	2.39E-03	CYCS	1
Free Radical Scavenging	conversion	conversion of superoxide	4.77E-03	SOD2	1
Free Radical Scavenging	reduction	reduction of superoxide	4.77E-03	SOD2	1
Free Radical Scavenging	accumulation	accumulation of superoxide	9.51E-03	SOD2	1
Endocrine System Disorders	susceptibility to microvascular complications of diabetes type 6	susceptibility to microvascular complications of diabetes type 6	2.39E-03	SOD2	1
Endocrine System Disorders	nonalcoholic fatty liver disease	nonalcoholic fatty liver disease	1.36E-01	FABP5	1
Tumor Morphology	anoikis	anoikis of mammary tumor cells	2.39E-03	TPM1	1
Tumor Morphology	proliferation	proliferation of squamous carcinoma cells	7.14E-03	LAMA3	1
Amino Acid Metabolism	synthesis	synthesis of L-aspartic acid	7.14E-03	GOT1	1
Amino Acid Metabolism	catabolism	catabolism of L-aspartic acid	9.51E-03	GOT1	1
Renal Proliferation	contact growth inhibition	contact growth inhibition of kidney cell lines	9.51E-03	TPM2	1
Renal Proliferation	proliferation	proliferation of renal tubular epithelial cells	1.66E-02	STMN1	1
Liver Cirrhosis	primary biliary cirrhosis	primary biliary cirrhosis	2.05E-01	HNRNPK	1
Liver Necrosis/Cell Death	apoptosis	apoptosis of liver cell lines	1.04E-01	ATP2A1	1
Liver Necrosis/Cell Death	apoptosis	apoptosis of hepatocytes	4.67E-01	SOD2	1
Cell Signaling	ER-nuclear signaling pathway	ER-nuclear signaling pathway	2.39E-03	ATP2A2	1
Cell Signaling	liberation	liberation of Ca2+	4.77E-03	ATP2A2	1
Cellular Response to Therapeutics	sensitivity	sensitivity of gonadal cell lines	2.39E-03	PCNA	1
Hematological System Development and Function	mean arterial pressure	mean arterial pressure of femoral artery	2.39E-03	ATP2A2	1
Ophthalmic Disease	tubulointerstitial nephritis with uveitis	tubulointerstitial nephritis with uveitis	2.39E-03	DSP	1
Renal Inflammation	tubulointerstitial nephritis with uveitis	tubulointerstitial nephritis with uveitis	2.39E-03	DSP	1
Renal Nephritis	tubulointerstitial nephritis with uveitis	tubulointerstitial nephritis with uveitis	2.39E-03	DSP	1
Increased Levels of Albumin	export	increased export of albumin	4.77E-03	RAN	1
Vitamin and Mineral Metabolism	liberation	liberation of Ca2+	4.77E-03	ATP2A2	1
Nutritional Disease	calcium overload	calcium overload	7.14E-03	ATP2A1	1
RNA Trafficking	export	export of U1 snRNA	7.14E-03	RAN	1
RNA Trafficking	export	export of tRNA	9.51E-03	RAN	1
Renal Fibrosis	fibrosis	fibrosis of renal tubule	7.14E-03	STMN1	1
Cardiac Enlargement	enlargement	enlargement of heart	9.51E-03	SOD2	1
Kidney Failure	acute tubular necrosis	acute tubular necrosis	2.83E-02	STMN1	1
Kidney Failure	failure	failure of kidney	1.44E-01	STMN1	1
Cardiac Inflammation	pericarditis	pericarditis	4.44E-02	TUBB2A	1
Cardiac Dilation	dilation	dilation of heart	6.03E-02	SOD2	1
Cardiac Dysfunction	dysfunction	dysfunction of heart	1.11E-01	DSP	1
Cardiac Output	cardiac output	cardiac output	1.27E-01	ATP2A2	1
Cardiac Stenosis	stenosis	stenosis of aortic valve	1.34E-01	ATP2A2	1
Liver Inflammation/Hepatitis	steatohepatitis	steatohepatitis	1.46E-01	SOD2	1
Increased Levels of Hematocrit	hematocrit	increased hematocrit of organism	2.17E-01	SOD2	1
Cardiac Arrythmia	atrial fibrillation	atrial fibrillation	3.00E-01	ATP2A2	1
Cardiac Congestive Cardiac Failure	congestive heart failure	congestive heart failure	3.17E-01	ATP2A2	1
Heart Failure	congestive heart failure	congestive heart failure	3.17E-01	ATP2A2	1
